# Supplementary material for: Gold(I)-Catalyzed Synthesis of 3-Sulfenyl Pyrroles and Indoles by a Regioselective Annulation of Alkynyl Thioethers
Source: ACS Catal. 2021 May 13;11(11):6357–62. doi: 10.1021/acscatal.1c01457 (PMC8291588; doi:10.1021/acscatal.1c01457)
Supplement: Supplementary file 2 — cs1c01457_si_002.cif [file cs1c01457_si_002.cif]

data_3j
_audit_creation_date               2019-01-08
_audit_creation_method
;
Olex2 1.2
(compiled 2018.05.29 svn.r3508 for OlexSys, GUI svn.r5506)
;
_shelx_SHELXL_version_number       '2018/3'
_audit_contact_author_address      ?
_audit_contact_author_email        ?
_audit_contact_author_name         ''
_audit_contact_author_phone        ?
_publ_contact_author_id_orcid      ?
_publ_section_references
;
Dolomanov, O.V., Bourhis, L.J., Gildea, R.J, Howard, J.A.K. & Puschmann, H.
 (2009), J. Appl. Cryst. 42, 339-341.

Sheldrick, G.M. (2015). Acta Cryst. A71, 3-8.

Sheldrick, G.M. (2015). Acta Cryst. C71, 3-8.
;
_chemical_name_common              ?
_chemical_name_systematic          ?
_chemical_formula_moiety           'C17 H21 N O S'
_chemical_formula_sum              'C17 H21 N O S'
_chemical_formula_weight           287.41
_chemical_absolute_configuration   ad
_chemical_melting_point            ?
_chemical_oxdiff_formula           'C17 H21 N1 O1 S1'
loop_
  _atom_type_symbol
  _atom_type_description
  _atom_type_scat_dispersion_real
  _atom_type_scat_dispersion_imag
  _atom_type_scat_source
 'C' 'C' 0.0181 0.0091 'International Tables Vol C Tables 4.2.6.8 and 6.1.1.4'
 'H' 'H' 0.0000 0.0000 'International Tables Vol C Tables 4.2.6.8 and 6.1.1.4'
 'N' 'N' 0.0311 0.0180 'International Tables Vol C Tables 4.2.6.8 and 6.1.1.4'
 'O' 'O' 0.0492 0.0322 'International Tables Vol C Tables 4.2.6.8 and 6.1.1.4'
 'S' 'S' 0.3331 0.5567 'International Tables Vol C Tables 4.2.6.8 and 6.1.1.4'

_shelx_space_group_comment
;
The symmetry employed for this shelxl refinement is uniquely defined
by the following loop, which should always be used as a source of
symmetry information in preference to the above space-group names.
They are only intended as comments.
;
_space_group_crystal_system        'orthorhombic'
_space_group_IT_number             19
_space_group_name_H-M_alt          'P 21 21 21'
_space_group_name_Hall             'P 2ac 2ab'
loop_
  _space_group_symop_operation_xyz
 'x, y, z'
 '-x+1/2, -y, z+1/2'
 '-x, y+1/2, -z+1/2'
 'x+1/2, -y+1/2, -z'

_cell_length_a                     6.7593(3)
_cell_length_b                     11.1929(4)
_cell_length_c                     20.8815(9)
_cell_angle_alpha                  90
_cell_angle_beta                   90
_cell_angle_gamma                  90
_cell_volume                       1579.81(12)
_cell_formula_units_Z              4
_cell_measurement_reflns_used      6740
_cell_measurement_temperature      100.01(10)
_cell_measurement_theta_max        74.1830
_cell_measurement_theta_min        4.1800
_shelx_estimated_absorpt_T_max     0.949
_shelx_estimated_absorpt_T_min     0.656
_exptl_absorpt_coefficient_mu      1.770
_exptl_absorpt_correction_T_max    1.00000
_exptl_absorpt_correction_T_min    0.65209
_exptl_absorpt_correction_type     multi-scan
_exptl_absorpt_process_details
;
CrysAlisPro 1.171.39.46 (Rigaku Oxford Diffraction, 2018)
Empirical absorption correction using spherical harmonics,
 implemented in SCALE3 ABSPACK scaling algorithm.
;
_exptl_absorpt_special_details     ?
_exptl_crystal_colour              colourless
_exptl_crystal_colour_modifier     .
_exptl_crystal_colour_primary      colourless
_exptl_crystal_density_diffrn      1.208
_exptl_crystal_density_meas        ?
_exptl_crystal_density_method      ?
_exptl_crystal_description         plate
_exptl_crystal_F_000               616
_exptl_crystal_size_max            0.26
_exptl_crystal_size_mid            0.23
_exptl_crystal_size_min            0.03
_exptl_transmission_factor_max     ?
_exptl_transmission_factor_min     ?
_diffrn_reflns_av_R_equivalents    0.0414
_diffrn_reflns_av_unetI/netI       0.0370
_diffrn_reflns_Laue_measured_fraction_full  0.998
_diffrn_reflns_Laue_measured_fraction_max  0.980
_diffrn_reflns_limit_h_max         5
_diffrn_reflns_limit_h_min         -8
_diffrn_reflns_limit_k_max         13
_diffrn_reflns_limit_k_min         -13
_diffrn_reflns_limit_l_max         25
_diffrn_reflns_limit_l_min         -26
_diffrn_reflns_number              14508
_diffrn_reflns_point_group_measured_fraction_full  0.997
_diffrn_reflns_point_group_measured_fraction_max  0.967
_diffrn_reflns_theta_full          67.684
_diffrn_reflns_theta_max           74.781
_diffrn_reflns_theta_min           4.234
_diffrn_ambient_environment        N~2~
_diffrn_ambient_temperature        100.01(10)
_diffrn_detector                   'CCD plate'
_diffrn_detector_area_resol_mean   5.1768
_diffrn_detector_type              Atlas
_diffrn_measured_fraction_theta_full  0.998
_diffrn_measured_fraction_theta_max  0.980
_diffrn_measurement_details
;
List of Runs (angles in degrees, time in seconds):

  # Type    Start    End  Width  t~exp~   \w     \q     \k     \f   Frames
--------------------------------------------------------------------------
  1  \w    -62.00 -37.00   1.00    1.17    --  -42.56  38.00  90.00   25
  2  \w   -113.00 -20.00   1.00    1.17    --  -42.56 -38.00  90.00   93
  3  \w    -14.00  25.00   1.00    1.00    --  -42.56  38.00  90.00   39
  4  \w    -97.00 -70.00   1.00    1.00    --  -42.56-148.00-132.00   27
  5  \w    119.00 152.00   1.00    1.00    --  106.63 125.00 -90.00   33
  6  \w     48.00  85.00   1.00    1.00    --  106.63-125.00 -60.00   37
  7  \w     40.00 113.00   1.00    1.00    --  106.63-125.00-120.00   73
  8  \w     27.00 152.00   1.00    1.00    --  106.63 -15.00-180.00  125
  9  \w   -105.00 -54.00   1.00    1.00    --  -43.50 -38.00-180.00   51
 10  \w    100.00 125.00   1.00    1.00    --   43.86 178.00-180.00   25
 11  \w   -116.00 -21.00   1.00    1.00    --  -43.50 -38.00-120.00   95
 12  \w   -129.00 -34.00   1.00    1.00    --  -43.50 178.00 120.00   95
 13  \w    -70.00  -7.00   1.00    1.00    --  -43.50  57.00 120.00   63
 14  \w   -117.00 -12.00   1.00    1.00    --  -43.50 -77.00   0.00  105
 15  \w     55.00  97.00   1.00    1.00    --  106.63-125.00 -30.00   42
 16  \w     51.00  77.00   1.00    1.00    --  106.63 -45.00 120.00   26
 17  \w     81.00 107.00   1.00    1.00    --  106.63 -45.00 120.00   26
 18  \w    131.00 169.00   1.00    1.00    --  106.63  45.00 150.00   38
 19  \w   -117.00 -11.00   1.00    1.06    --  -42.81 -77.00-150.00  106
 20  \w   -113.00 -16.00   1.00    1.06    --  -42.81 -57.00  60.00   97
 21  \w    -27.00  69.00   1.00    1.06    --   42.81 -57.00 120.00   96
 22  \w     25.00  50.00   1.00    1.00    --  106.63 -94.00   0.00   25
 23  \w     83.00 178.00   1.00    1.00    --  106.63  30.00   0.00   95
 24  \w     27.00 152.00   1.00    1.00    --  106.63 -15.00 -30.00  125
;
_diffrn_measurement_device         'four-circle diffractometer'
_diffrn_measurement_device_type    'SuperNova, Dual, Cu at home/near, Atlas'
_diffrn_measurement_method         '\w scans'
_diffrn_orient_matrix_type        
 'CrysAlisPro convention (1999,Acta A55,543-557)'
_diffrn_orient_matrix_UB_11        0.0679429000
_diffrn_orient_matrix_UB_12        -0.1243152000
_diffrn_orient_matrix_UB_13        0.0228284000
_diffrn_orient_matrix_UB_21        -0.0431356000
_diffrn_orient_matrix_UB_22        0.0360569000
_diffrn_orient_matrix_UB_23        0.0698409000
_diffrn_orient_matrix_UB_31        -0.2131178000
_diffrn_orient_matrix_UB_32        -0.0469068000
_diffrn_orient_matrix_UB_33        -0.0068045000
_diffrn_radiation_monochromator    mirror
_diffrn_radiation_probe            x-ray
_diffrn_radiation_type             CuK\a
_diffrn_radiation_wavelength       1.54184
_diffrn_source                     'micro-focus sealed X-ray tube'
_diffrn_source_type                'SuperNova (Cu) X-ray Source'
_reflns_Friedel_coverage           0.696
_reflns_Friedel_fraction_full      0.995
_reflns_Friedel_fraction_max       0.948
_reflns_number_gt                  2811
_reflns_number_total               3135
_reflns_odcompleteness_completeness  99.88
_reflns_odcompleteness_iscentric   1
_reflns_odcompleteness_theta       66.97
_reflns_special_details
;
 Reflections were merged by SHELXL according to the crystal
 class for the calculation of statistics and refinement.
 
 _reflns_Friedel_fraction is defined as the number of unique
 Friedel pairs measured divided by the number that would be
 possible theoretically, ignoring centric projections and
 systematic absences. Completness statistics refer to single and
 composite reflections containing twin component 1 only.
;
_reflns_threshold_expression       'I > 2\s(I)'
_computing_cell_refinement         'CrysAlisPro 1.171.39.46 (Rigaku OD, 2018)'
_computing_data_collection         'CrysAlisPro 1.171.39.46 (Rigaku OD, 2018)'
_computing_data_reduction          'CrysAlisPro 1.171.39.46 (Rigaku OD, 2018)'
_computing_molecular_graphics      'Olex2 (Dolomanov et al., 2009)'
_computing_publication_material    'Olex2 (Dolomanov et al., 2009)'
_computing_structure_refinement    'ShelXL (Sheldrick, 2015)'
_computing_structure_solution      'ShelXT (Sheldrick, 2015)'
_refine_diff_density_max           0.258
_refine_diff_density_min           -0.235
_refine_diff_density_rms           0.048
_refine_ls_abs_structure_details
;
 Refined as an inversion twin.
;
_refine_ls_abs_structure_Flack     0.28(3)
_refine_ls_extinction_coef         .
_refine_ls_extinction_method       none
_refine_ls_goodness_of_fit_ref     1.051
_refine_ls_hydrogen_treatment      mixed
_refine_ls_matrix_type             full
_refine_ls_number_parameters       192
_refine_ls_number_reflns           3135
_refine_ls_number_restraints       0
_refine_ls_R_factor_all            0.0474
_refine_ls_R_factor_gt             0.0401
_refine_ls_restrained_S_all        1.051
_refine_ls_shift/su_max            0.000
_refine_ls_shift/su_mean           0.000
_refine_ls_structure_factor_coef   Fsqd
_refine_ls_weighting_details      
 'w=1/[\s^2^(Fo^2^)+(0.0454P)^2^+0.5750P] where P=(Fo^2^+2Fc^2^)/3'
_refine_ls_weighting_scheme        calc
_refine_ls_wR_factor_gt            0.0915
_refine_ls_wR_factor_ref           0.0973
_refine_special_details
;
 Refined as a 2-component inversion twin.
;
_olex2_refinement_description
;
1. Twinned data refinement
 Scales: 0.72(3)
 0.28(3)
2. Fixed Uiso
 At 1.2 times of:
  All C(H) groups
 At 1.5 times of:
  All C(H,H,H) groups
3.a Aromatic/amide H refined with riding coordinates:
 C10(H10), C12(H12)
3.b Idealised Me refined as rotating group:
 C6(H6A,H6B,H6C), C7(H7A,H7B,H7C), C14(H14A,H14B,H14C), C15(H15A,H15B,H15C),
 C16(H16A,H16B,H16C), C17(H17A,H17B,H17C)
;
_atom_sites_solution_hydrogens     mixed
_atom_sites_solution_primary       dual
_atom_sites_solution_secondary     ?
loop_
  _atom_site_label
  _atom_site_type_symbol
  _atom_site_fract_x
  _atom_site_fract_y
  _atom_site_fract_z
  _atom_site_U_iso_or_equiv
  _atom_site_adp_type
  _atom_site_occupancy
  _atom_site_site_symmetry_order
  _atom_site_calc_flag
  _atom_site_refinement_flags_posn
  _atom_site_refinement_flags_adp
  _atom_site_refinement_flags_occupancy
  _atom_site_disorder_assembly
  _atom_site_disorder_group
 C1 C 0.1200(5) 0.5960(2) 0.34214(13) 0.0205(6) Uani 1 1 d . . . . .
 C2 C 0.2425(5) 0.5123(3) 0.37699(14) 0.0207(6) Uani 1 1 d . . . . .
 C3 C 0.2350(4) 0.4053(2) 0.34497(14) 0.0198(6) Uani 1 1 d . . . . .
 C4 C 0.0450(4) 0.5351(3) 0.28912(13) 0.0219(6) Uani 1 1 d . . . . .
 C5 C 0.0625(5) 0.7195(3) 0.35664(14) 0.0237(7) Uani 1 1 d . . . . .
 C6 C 0.1050(6) 0.7720(3) 0.42144(16) 0.0386(8) Uani 1 1 d . . . . .
 H6A H 0.073653 0.855613 0.421152 0.058 Uiso 1 1 calc GR . . . .
 H6B H 0.242508 0.761533 0.431432 0.058 Uiso 1 1 calc GR . . . .
 H6C H 0.025847 0.732232 0.453134 0.058 Uiso 1 1 calc GR . . . .
 C7 C 0.6298(6) 0.5580(4) 0.40739(18) 0.0471(10) Uani 1 1 d . . . . .
 H7A H 0.619518 0.621631 0.376722 0.071 Uiso 1 1 calc GR . . . .
 H7B H 0.670942 0.486183 0.386100 0.071 Uiso 1 1 calc GR . . . .
 H7C H 0.725424 0.579003 0.439483 0.071 Uiso 1 1 calc GR . . . .
 C8 C 0.3275(5) 0.2880(3) 0.35875(14) 0.0209(6) Uani 1 1 d . . . . .
 C9 C 0.2555(5) 0.2177(3) 0.40925(14) 0.0250(7) Uani 1 1 d . . . . .
 C10 C 0.3446(5) 0.1077(3) 0.42100(15) 0.0302(8) Uani 1 1 d . . . . .
 H10 H 0.296298 0.060380 0.454094 0.036 Uiso 1 1 calc R . . . .
 C11 C 0.5024(5) 0.0665(3) 0.38516(15) 0.0317(8) Uani 1 1 d . . . . .
 C12 C 0.5700(5) 0.1370(3) 0.33522(16) 0.0306(8) Uani 1 1 d . . . . .
 H12 H 0.675076 0.109927 0.310384 0.037 Uiso 1 1 calc R . . . .
 C13 C 0.4846(5) 0.2481(3) 0.32104(14) 0.0250(7) Uani 1 1 d . . . . .
 C14 C 0.0831(6) 0.2578(3) 0.44958(16) 0.0361(8) Uani 1 1 d . . . . .
 H14A H 0.122484 0.324258 0.475661 0.054 Uiso 1 1 calc GR . . . .
 H14B H 0.040931 0.193154 0.476570 0.054 Uiso 1 1 calc GR . . . .
 H14C H -0.024120 0.281411 0.422212 0.054 Uiso 1 1 calc GR . . . .
 C15 C 0.5979(7) -0.0517(3) 0.40045(18) 0.0481(10) Uani 1 1 d . . . . .
 H15A H 0.518434 -0.115312 0.383421 0.072 Uiso 1 1 calc GR . . . .
 H15B H 0.608660 -0.060541 0.446041 0.072 Uiso 1 1 calc GR . . . .
 H15C H 0.727359 -0.054591 0.381622 0.072 Uiso 1 1 calc GR . . . .
 C16 C 0.5591(6) 0.3193(3) 0.26439(17) 0.0401(9) Uani 1 1 d . . . . .
 H16A H 0.481633 0.300195 0.227240 0.060 Uiso 1 1 calc GR . . . .
 H16B H 0.695234 0.299665 0.256489 0.060 Uiso 1 1 calc GR . . . .
 H16C H 0.547839 0.403061 0.273465 0.060 Uiso 1 1 calc GR . . . .
 C17 C -0.0891(5) 0.5722(3) 0.23633(14) 0.0271(7) Uani 1 1 d . . . . .
 H17A H -0.115742 0.504848 0.209191 0.041 Uiso 1 1 calc GR . . . .
 H17B H -0.027216 0.634218 0.211710 0.041 Uiso 1 1 calc GR . . . .
 H17C H -0.210969 0.601391 0.254003 0.041 Uiso 1 1 calc GR . . . .
 N1 N 0.1152(4) 0.4212(2) 0.29194(11) 0.0222(5) Uani 1 1 d . . . . .
 O1 O -0.0276(3) 0.78020(19) 0.31716(10) 0.0298(5) Uani 1 1 d . . . . .
 S1 S 0.39307(12) 0.53422(6) 0.44460(3) 0.02617(19) Uani 1 1 d . . . . .
 H1 H 0.086(6) 0.369(3) 0.2617(17) 0.039(11) Uiso 1 1 d . . . . .

loop_
  _atom_site_aniso_label
  _atom_site_aniso_U_11
  _atom_site_aniso_U_22
  _atom_site_aniso_U_33
  _atom_site_aniso_U_23
  _atom_site_aniso_U_13
  _atom_site_aniso_U_12
 C1 0.0214(15) 0.0196(13) 0.0206(13) 0.0026(11) 0.0018(13) -0.0007(13)
 C2 0.0203(15) 0.0206(14) 0.0213(14) 0.0022(11) 0.0015(12) -0.0008(13)
 C3 0.0185(15) 0.0189(13) 0.0219(14) 0.0007(12) 0.0021(12) 0.0003(12)
 C4 0.0227(16) 0.0208(13) 0.0223(13) 0.0024(12) 0.0033(12) 0.0000(13)
 C5 0.0219(17) 0.0208(14) 0.0285(15) 0.0026(12) 0.0043(13) -0.0019(13)
 C6 0.046(2) 0.0287(16) 0.0412(18) -0.0087(14) -0.0095(18) 0.0080(19)
 C7 0.0277(19) 0.073(3) 0.0404(19) 0.0078(19) -0.0081(17) -0.014(2)
 C8 0.0223(16) 0.0189(13) 0.0216(14) -0.0026(11) -0.0040(12) 0.0018(12)
 C9 0.0286(17) 0.0229(14) 0.0235(15) -0.0014(12) -0.0015(13) 0.0009(14)
 C10 0.041(2) 0.0239(14) 0.0256(15) 0.0003(12) -0.0035(14) 0.0018(15)
 C11 0.0364(19) 0.0248(16) 0.0338(17) -0.0064(13) -0.0143(15) 0.0111(15)
 C12 0.0207(17) 0.0331(16) 0.0379(18) -0.0116(14) -0.0045(15) 0.0085(14)
 C13 0.0195(16) 0.0284(16) 0.0269(15) -0.0048(13) -0.0016(13) -0.0017(13)
 C14 0.041(2) 0.0276(15) 0.0391(18) 0.0033(14) 0.0176(18) 0.0001(16)
 C15 0.062(3) 0.0346(19) 0.048(2) -0.0029(16) -0.016(2) 0.024(2)
 C16 0.039(2) 0.0392(19) 0.042(2) -0.0011(16) 0.0147(17) -0.0032(17)
 C17 0.0269(18) 0.0254(14) 0.0292(15) 0.0024(12) -0.0045(14) 0.0036(14)
 N1 0.0232(13) 0.0196(11) 0.0238(12) -0.0007(10) -0.0011(12) -0.0005(12)
 O1 0.0350(14) 0.0246(11) 0.0297(11) 0.0035(9) 0.0022(10) 0.0072(10)
 S1 0.0282(4) 0.0267(3) 0.0236(3) -0.0010(3) -0.0045(3) 0.0002(3)

_geom_special_details
;
 All esds (except the esd in the dihedral angle between two l.s. planes)
 are estimated using the full covariance matrix.  The cell esds are taken
 into account individually in the estimation of esds in distances, angles
 and torsion angles; correlations between esds in cell parameters are only
 used when they are defined by crystal symmetry.  An approximate (isotropic)
 treatment of cell esds is used for estimating esds involving l.s. planes.
;
loop_
  _geom_bond_atom_site_label_1
  _geom_bond_atom_site_label_2
  _geom_bond_distance
  _geom_bond_site_symmetry_2
  _geom_bond_publ_flag
 C1 C2 1.447(4) . ?
 C1 C4 1.396(4) . ?
 C1 C5 1.467(4) . ?
 C2 C3 1.372(4) . ?
 C2 S1 1.758(3) . ?
 C3 C8 1.482(4) . ?
 C3 N1 1.383(4) . ?
 C4 C17 1.486(4) . ?
 C4 N1 1.362(4) . ?
 C5 C6 1.503(4) . ?
 C5 O1 1.230(4) . ?
 C6 H6A 0.9600 . ?
 C6 H6B 0.9600 . ?
 C6 H6C 0.9600 . ?
 C7 H7A 0.9600 . ?
 C7 H7B 0.9600 . ?
 C7 H7C 0.9600 . ?
 C7 S1 1.799(4) . ?
 C8 C9 1.403(4) . ?
 C8 C13 1.396(4) . ?
 C9 C10 1.392(4) . ?
 C9 C14 1.506(4) . ?
 C10 H10 0.9300 . ?
 C10 C11 1.383(5) . ?
 C11 C12 1.386(5) . ?
 C11 C15 1.506(4) . ?
 C12 H12 0.9300 . ?
 C12 C13 1.403(4) . ?
 C13 C16 1.512(4) . ?
 C14 H14A 0.9600 . ?
 C14 H14B 0.9600 . ?
 C14 H14C 0.9600 . ?
 C15 H15A 0.9600 . ?
 C15 H15B 0.9600 . ?
 C15 H15C 0.9600 . ?
 C16 H16A 0.9600 . ?
 C16 H16B 0.9600 . ?
 C16 H16C 0.9600 . ?
 C17 H17A 0.9600 . ?
 C17 H17B 0.9600 . ?
 C17 H17C 0.9600 . ?
 N1 H1 0.88(4) . ?

loop_
  _geom_angle_atom_site_label_1
  _geom_angle_atom_site_label_2
  _geom_angle_atom_site_label_3
  _geom_angle
  _geom_angle_site_symmetry_1
  _geom_angle_site_symmetry_3
  _geom_angle_publ_flag
 C2 C1 C5 131.2(3) . . ?
 C4 C1 C2 106.9(2) . . ?
 C4 C1 C5 121.8(3) . . ?
 C1 C2 S1 130.1(2) . . ?
 C3 C2 C1 107.4(3) . . ?
 C3 C2 S1 122.3(2) . . ?
 C2 C3 C8 131.5(3) . . ?
 C2 C3 N1 107.4(2) . . ?
 N1 C3 C8 121.1(2) . . ?
 C1 C4 C17 132.4(3) . . ?
 N1 C4 C1 107.2(2) . . ?
 N1 C4 C17 120.4(3) . . ?
 C1 C5 C6 120.2(3) . . ?
 O1 C5 C1 120.9(3) . . ?
 O1 C5 C6 118.9(3) . . ?
 C5 C6 H6A 109.5 . . ?
 C5 C6 H6B 109.5 . . ?
 C5 C6 H6C 109.5 . . ?
 H6A C6 H6B 109.5 . . ?
 H6A C6 H6C 109.5 . . ?
 H6B C6 H6C 109.5 . . ?
 H7A C7 H7B 109.5 . . ?
 H7A C7 H7C 109.5 . . ?
 H7B C7 H7C 109.5 . . ?
 S1 C7 H7A 109.5 . . ?
 S1 C7 H7B 109.5 . . ?
 S1 C7 H7C 109.5 . . ?
 C9 C8 C3 119.8(3) . . ?
 C13 C8 C3 119.6(3) . . ?
 C13 C8 C9 120.6(3) . . ?
 C8 C9 C14 121.4(3) . . ?
 C10 C9 C8 118.6(3) . . ?
 C10 C9 C14 120.0(3) . . ?
 C9 C10 H10 118.9 . . ?
 C11 C10 C9 122.3(3) . . ?
 C11 C10 H10 118.9 . . ?
 C10 C11 C12 118.1(3) . . ?
 C10 C11 C15 120.6(3) . . ?
 C12 C11 C15 121.3(3) . . ?
 C11 C12 H12 119.1 . . ?
 C11 C12 C13 121.9(3) . . ?
 C13 C12 H12 119.1 . . ?
 C8 C13 C12 118.5(3) . . ?
 C8 C13 C16 121.8(3) . . ?
 C12 C13 C16 119.6(3) . . ?
 C9 C14 H14A 109.5 . . ?
 C9 C14 H14B 109.5 . . ?
 C9 C14 H14C 109.5 . . ?
 H14A C14 H14B 109.5 . . ?
 H14A C14 H14C 109.5 . . ?
 H14B C14 H14C 109.5 . . ?
 C11 C15 H15A 109.5 . . ?
 C11 C15 H15B 109.5 . . ?
 C11 C15 H15C 109.5 . . ?
 H15A C15 H15B 109.5 . . ?
 H15A C15 H15C 109.5 . . ?
 H15B C15 H15C 109.5 . . ?
 C13 C16 H16A 109.5 . . ?
 C13 C16 H16B 109.5 . . ?
 C13 C16 H16C 109.5 . . ?
 H16A C16 H16B 109.5 . . ?
 H16A C16 H16C 109.5 . . ?
 H16B C16 H16C 109.5 . . ?
 C4 C17 H17A 109.5 . . ?
 C4 C17 H17B 109.5 . . ?
 C4 C17 H17C 109.5 . . ?
 H17A C17 H17B 109.5 . . ?
 H17A C17 H17C 109.5 . . ?
 H17B C17 H17C 109.5 . . ?
 C3 N1 H1 128(2) . . ?
 C4 N1 C3 111.0(2) . . ?
 C4 N1 H1 121(2) . . ?
 C2 S1 C7 100.88(15) . . ?

loop_
  _geom_hbond_atom_site_label_D
  _geom_hbond_atom_site_label_H
  _geom_hbond_atom_site_label_A
  _geom_hbond_distance_DH
  _geom_hbond_distance_HA
  _geom_hbond_distance_DA
  _geom_hbond_angle_DHA
  _geom_hbond_site_symmetry_A
  _geom_hbond_publ_flag
 N1 H1 O1 0.88(4) 1.97(4) 2.834(3) 169(3) 3_545 yes

loop_
  _geom_torsion_atom_site_label_1
  _geom_torsion_atom_site_label_2
  _geom_torsion_atom_site_label_3
  _geom_torsion_atom_site_label_4
  _geom_torsion
  _geom_torsion_site_symmetry_1
  _geom_torsion_site_symmetry_2
  _geom_torsion_site_symmetry_3
  _geom_torsion_site_symmetry_4
  _geom_torsion_publ_flag
 C1 C2 C3 C8 -178.9(3) . . . . ?
 C1 C2 C3 N1 0.7(3) . . . . ?
 C1 C2 S1 C7 -95.7(3) . . . . ?
 C1 C4 N1 C3 -0.3(3) . . . . ?
 C2 C1 C4 C17 179.5(3) . . . . ?
 C2 C1 C4 N1 0.7(3) . . . . ?
 C2 C1 C5 C6 -10.3(5) . . . . ?
 C2 C1 C5 O1 172.5(3) . . . . ?
 C2 C3 C8 C9 72.7(4) . . . . ?
 C2 C3 C8 C13 -107.7(4) . . . . ?
 C2 C3 N1 C4 -0.2(3) . . . . ?
 C3 C2 S1 C7 79.6(3) . . . . ?
 C3 C8 C9 C10 179.8(3) . . . . ?
 C3 C8 C9 C14 1.0(4) . . . . ?
 C3 C8 C13 C12 179.8(3) . . . . ?
 C3 C8 C13 C16 -2.5(4) . . . . ?
 C4 C1 C2 C3 -0.9(3) . . . . ?
 C4 C1 C2 S1 175.0(2) . . . . ?
 C4 C1 C5 C6 165.0(3) . . . . ?
 C4 C1 C5 O1 -12.2(5) . . . . ?
 C5 C1 C2 C3 175.0(3) . . . . ?
 C5 C1 C2 S1 -9.2(5) . . . . ?
 C5 C1 C4 C17 3.2(5) . . . . ?
 C5 C1 C4 N1 -175.6(3) . . . . ?
 C8 C3 N1 C4 179.4(3) . . . . ?
 C8 C9 C10 C11 0.8(5) . . . . ?
 C9 C8 C13 C12 -0.7(4) . . . . ?
 C9 C8 C13 C16 177.1(3) . . . . ?
 C9 C10 C11 C12 -1.3(5) . . . . ?
 C9 C10 C11 C15 178.5(3) . . . . ?
 C10 C11 C12 C13 0.8(5) . . . . ?
 C11 C12 C13 C8 0.2(4) . . . . ?
 C11 C12 C13 C16 -177.6(3) . . . . ?
 C13 C8 C9 C10 0.2(4) . . . . ?
 C13 C8 C9 C14 -178.6(3) . . . . ?
 C14 C9 C10 C11 179.6(3) . . . . ?
 C15 C11 C12 C13 -179.0(3) . . . . ?
 C17 C4 N1 C3 -179.3(3) . . . . ?
 N1 C3 C8 C9 -106.8(3) . . . . ?
 N1 C3 C8 C13 72.8(4) . . . . ?
 S1 C2 C3 C8 4.9(5) . . . . ?
 S1 C2 C3 N1 -175.6(2) . . . . ?

_shelx_res_file
;
TITL sim_208_a.res in P2(1)2(1)2(1)
    sim_208.res
    created by SHELXL-2018/3 at 15:11:53 on 08-Jan-2019
REM Old TITL SIM_208 in P2(1)2(1)2(1)
REM SHELXT solution in P2(1)2(1)2(1)
REM R1 0.101, Rweak 0.035, Alpha 0.006, Orientation as input
REM Flack x = 0.352 ( 0.117 ) from Parsons' quotients
REM Formula found by SHELXT: C17 N O S
CELL 1.54184 6.759281 11.192915 20.88154 90 90 90
ZERR 4 0.000326 0.000406 0.000934 0 0 0
LATT -1
SYMM 0.5-X,-Y,0.5+Z
SYMM -X,0.5+Y,0.5-Z
SYMM 0.5+X,0.5-Y,-Z
SFAC C H N O S
UNIT 68 84 4 4 4
EQIV $1 -X,-0.5+Y,0.5-Z

L.S. 20
PLAN  5
SIZE 0.26 0.23 0.03
HTAB N1 O1_$1
BOND $H
CONF
list 4
fmap 2
acta
TWIN -1 0 0 0 -1 0 0 0 -1 2
REM <olex2.extras>
REM <HklSrc "%.\\SIM_208.hkl">
REM </olex2.extras>

WGHT    0.045400    0.575000
BASF   0.27827
FVAR       7.30682
C1    1    0.119986    0.596035    0.342142    11.00000    0.02139    0.01961 =
         0.02061    0.00256    0.00183   -0.00069
C2    1    0.242530    0.512270    0.376991    11.00000    0.02032    0.02056 =
         0.02128    0.00216    0.00149   -0.00077
C3    1    0.235040    0.405302    0.344968    11.00000    0.01855    0.01888 =
         0.02194    0.00067    0.00210    0.00034
C4    1    0.044991    0.535138    0.289118    11.00000    0.02273    0.02082 =
         0.02227    0.00239    0.00332    0.00003
C5    1    0.062462    0.719499    0.356643    11.00000    0.02189    0.02076 =
         0.02847    0.00259    0.00431   -0.00185
C6    1    0.104954    0.771955    0.421441    11.00000    0.04575    0.02869 =
         0.04125   -0.00866   -0.00950    0.00795
AFIX 137
H6A   2    0.073653    0.855613    0.421152    11.00000   -1.50000
H6B   2    0.242508    0.761533    0.431432    11.00000   -1.50000
H6C   2    0.025847    0.732232    0.453134    11.00000   -1.50000
AFIX   0
C7    1    0.629844    0.558036    0.407388    11.00000    0.02765    0.07312 =
         0.04040    0.00784   -0.00814   -0.01395
AFIX 137
H7A   2    0.619518    0.621631    0.376722    11.00000   -1.50000
H7B   2    0.670942    0.486183    0.386100    11.00000   -1.50000
H7C   2    0.725424    0.579003    0.439483    11.00000   -1.50000
AFIX   0
C8    1    0.327463    0.288019    0.358752    11.00000    0.02231    0.01886 =
         0.02162   -0.00258   -0.00397    0.00184
C9    1    0.255510    0.217665    0.409254    11.00000    0.02863    0.02286 =
         0.02354   -0.00141   -0.00149    0.00091
C10   1    0.344599    0.107719    0.421001    11.00000    0.04106    0.02387 =
         0.02562    0.00033   -0.00346    0.00184
AFIX  43
H10   2    0.296298    0.060380    0.454094    11.00000   -1.20000
AFIX   0
C11   1    0.502444    0.066459    0.385158    11.00000    0.03644    0.02483 =
         0.03384   -0.00638   -0.01426    0.01108
C12   1    0.570043    0.137015    0.335220    11.00000    0.02066    0.03312 =
         0.03787   -0.01159   -0.00452    0.00854
AFIX  43
H12   2    0.675076    0.109927    0.310384    11.00000   -1.20000
AFIX   0
C13   1    0.484608    0.248142    0.321042    11.00000    0.01950    0.02844 =
         0.02693   -0.00484   -0.00160   -0.00165
C14   1    0.083065    0.257757    0.449581    11.00000    0.04146    0.02760 =
         0.03911    0.00327    0.01757    0.00014
AFIX 137
H14A  2    0.122484    0.324258    0.475661    11.00000   -1.50000
H14B  2    0.040931    0.193154    0.476570    11.00000   -1.50000
H14C  2   -0.024120    0.281411    0.422212    11.00000   -1.50000
AFIX   0
C15   1    0.597870   -0.051703    0.400446    11.00000    0.06197    0.03457 =
         0.04768   -0.00288   -0.01561    0.02390
AFIX 137
H15A  2    0.518434   -0.115312    0.383421    11.00000   -1.50000
H15B  2    0.608660   -0.060541    0.446041    11.00000   -1.50000
H15C  2    0.727359   -0.054591    0.381622    11.00000   -1.50000
AFIX   0
C16   1    0.559133    0.319258    0.264386    11.00000    0.03915    0.03919 =
         0.04210   -0.00107    0.01473   -0.00317
AFIX 137
H16A  2    0.481633    0.300195    0.227240    11.00000   -1.50000
H16B  2    0.695234    0.299665    0.256489    11.00000   -1.50000
H16C  2    0.547839    0.403061    0.273465    11.00000   -1.50000
AFIX   0
C17   1   -0.089100    0.572176    0.236335    11.00000    0.02687    0.02538 =
         0.02919    0.00235   -0.00450    0.00363
AFIX 137
H17A  2   -0.115742    0.504848    0.209191    11.00000   -1.50000
H17B  2   -0.027216    0.634218    0.211710    11.00000   -1.50000
H17C  2   -0.210969    0.601391    0.254003    11.00000   -1.50000
AFIX   0
N1    3    0.115240    0.421167    0.291941    11.00000    0.02320    0.01958 =
         0.02378   -0.00070   -0.00111   -0.00049
O1    4   -0.027630    0.780195    0.317155    11.00000    0.03496    0.02456 =
         0.02974    0.00348    0.00221    0.00718
S1    5    0.393073    0.534222    0.444605    11.00000    0.02819    0.02667 =
         0.02364   -0.00103   -0.00451    0.00015
H1    2    0.086053    0.369369    0.261702    11.00000    0.03927
HKLF 4


REM  sim_208_a.res in P2(1)2(1)2(1)
REM wR2 = 0.0973, GooF = S = 1.051, Restrained GooF = 1.051 for all data
REM R1 = 0.0401 for 2811 Fo > 4sig(Fo) and 0.0474 for all 3135 data
REM 192 parameters refined using 0 restraints

END

WGHT      0.0454      0.5754

REM Highest difference peak  0.258,  deepest hole -0.235,  1-sigma level  0.048
Q1    1   0.3766 -0.0336  0.4463  11.00000  0.05    0.26
Q2    1   0.3647  0.5274  0.4895  11.00000  0.05    0.23
Q3    1   0.5068  0.2807  0.2927  11.00000  0.05    0.21
Q4    1   0.5054 -0.0801  0.4434  11.00000  0.05    0.19
Q5    1   0.7142 -0.0652  0.3433  11.00000  0.05    0.19
;
_shelx_res_checksum                9439
_shelx_hkl_file
;
   0   0   2 79730.8 1092.93  11
   0   0  -2 81748.2 1014.85   2
   0   0  -3-56.9983 129.292  20
   0   0   3 174.884 128.328  19
   0   0  -3 48.6860 153.607   2
   0   0   3-43.6427 174.181  11
   0   0  -4 484137. 3144.95  20
   0   0  -4 482555. 3445.67   2
   0   0   5 17.5921 193.402  19
   0   0  -5-98.1118 216.200  20
   0   0  -5-42.4616 253.259   2
   0   0   5 39.1173 294.641  11
   0   0  -6 191619. 2415.09  20
   0   0  -6 199644. 2723.91   2
   0   0   6 178834. 3094.15  11
   0   0   6 179091. 2303.08  19
   0   0   7-62.6793 397.447  11
   0   0   7 175.830 220.407  19
   0   0  -7 50.9682 176.633  12
   0   0  -7 83.9533 269.803   2
   0   0  -7-29.1865 222.011  20
   0   0   8 182496. 2703.62  19
   0   0  -8 191330. 2815.01  20
   0   0  -8 186513. 2598.40  12
   0   0   8 179850. 3103.62  13
   0   0  -8 197220. 3142.62   2
   0   0   8 183962. 3677.85  11
   0   0  -9-186.184 362.319   2
   0   0   9-209.815 310.222  19
   0   0   9 157.638 498.213  11
   0   0  -9 256.861 310.507  20
   0   0   9 200.300 343.988  13
   0   0  -9 141.758 250.921  12
   0   0 -10 66630.2 1783.26  12
   0   0  10 66135.3 1858.29  19
   0   0 -10 69695.4 2188.53   2
   0   0 -10 67539.0 1924.06  20
   0   0  10 66475.9 2572.14  11
   0   0  10 70330.6 2200.54  13
   0   0  11-361.592 332.805  19
   0   0 -11 202.246 239.243  12
   0   0 -11-33.3268 294.403  20
   0   0 -11 1018.09 487.629   2
   0   0  11 253.791 396.394  13
   0   0  11-357.083 613.136  11
   0   0  12 944.570 434.455  13
   0   0 -12 1285.01 492.342   2
   0   0  12 1134.89 595.294  11
   0   0 -12 1780.91 475.359  20
   0   0 -12 1740.37 405.211  12
   0   0  12 1500.22 404.592  19
   0   0  13 334.874 547.955  11
   0   0 -13-347.154 364.910  20
   0   0 -13 567.711 282.528  12
   0   0  13 92.4891 363.261  13
   0   0  13 3.58667 550.413   3
   0   0 -14 6705.69 850.526  20
   0   0  14 6562.86 1111.02  11
   0   0  14 6505.71 1147.96   3
   0   0 -15 181.109 352.028  20
   0   0  15-1351.20 642.986   3
   0   0  15-59.6140 556.431  11
   0   0 -15 105.178 351.902  23
   0   0  15 7.59882 406.090  24
   0   0  16 621.247 420.017  24
   0   0 -16 347.667 399.641  20
   0   0 -16 625.190 465.376   8
   0   0  16 1054.13 652.107  11
   0   0  16 1306.07 665.872   3
   0   0 -17 128.856 314.110  20
   0   0 -17-914.619 525.015   8
   0   0  17 1006.77 670.381  11
   0   0  17 69.3800 518.874   3
   0   0  17-250.840 504.994  24
   0   0  18 20805.0 1945.14  24
   0   0  18 21414.1 2204.25  11
   0   0 -18 19333.6 1890.22   8
   0   0  18 19699.7 2063.56   3
   0   0 -18 21907.6 1690.81  20
   0   0  19-194.788 643.702  24
   0   0 -19 748.657 695.648   8
   0   0 -20 19558.4 1953.83   8
   0   0  20 20791.5 1950.18  24
   0   0 -21 118.526 495.099   8
   0   0  21-716.225 576.353  24
   0   0 -22 1143.96 704.501   8
   0   0  22 2382.31 734.792  24
   0   0  23-773.388 506.804  24
   0   0 -23-144.946 529.385   8
   0   0  24 38.9172 386.355  24
   0   0 -24 112.016 403.180   8
   0   0  25 709.056 384.451  24
   0   0 -25-664.685 374.817   8
   0   0 -26 6307.80 649.353   8
   0   1   0 55.7383 84.8892  14
   0  -1   0 99.1331 91.5494   1
   0   1   0 29.1055 55.9286  21
   0   1   0 39.4877 57.9747  20
   0  -1   0-7.60241 86.5361  19
   0  -1   0-94.3850 105.784   9
   0   1   1 24684.7 547.625  14
   0   1  -1 23340.8 511.610  20
   0  -1   1 25356.6 615.254   9
   0  -1  -1 23985.8 456.146  12
   0   1  -1 24752.1 560.716  14
   0  -1  -1 24557.2 484.968   2
   0  -1   1 24777.8 599.156  13
   0   1  -1 24022.3 421.390  21
   0  -1   1 22928.6 540.964  19
   0  -1  -1 24019.3 561.313  19
   0   1  -2 167647. 1366.59  21
   0  -1   2 170623. 1845.79  11
   0  -1  -2 166650. 1522.31   2
   0   1  -2 168415. 1637.43  20
   0  -1  -2 161946. 1206.36  12
   0   1   2 167413. 1503.95  14
   0  -1   2 167896. 1815.68   3
   0  -1   2 169655. 1549.07  19
   0   1  -2 163826. 1552.91  14
   0  -1  -2 163042. 1177.20  20
   0  -1   3 15671.3 647.257   3
   0  -1   3 16300.5 540.324  19
   0  -1  -3 14872.3 463.048  20
   0   1  -3 15558.1 600.594  20
   0   1  -3 15193.9 509.003  14
   0  -1  -3 14898.7 567.130   2
   0   1   3 15410.4 618.330  11
   0   1   3 16458.5 516.511  14
   0  -1   3 15456.3 660.072  11
   0  -1  -3 16344.3 449.517  12
   0  -1   3 15446.0 595.721  13
   0   1   4 2304.42 253.913  14
   0  -1   4 2607.27 374.917   3
   0   1  -4 2581.64 356.951   2
   0  -1   4 2729.61 300.579  19
   0  -1   4 2566.65 375.369  11
   0   1  -4 2577.85 346.606  20
   0  -1   4 2404.14 336.570  13
   0  -1  -4 2292.84 325.202   2
   0  -1  -4 2519.22 265.004  20
   0   1   4 2061.72 331.834  11
   0  -1  -4 2646.54 248.927  12
   0  -1   5 23872.9 1026.59  11
   0  -1  -5 22562.3 537.237   4
   0  -1  -5 22579.5 740.339  20
   0  -1  -5 22430.0 875.705   2
   0  -1   5 24545.2 1047.71   3
   0  -1   5 24836.4 841.067  19
   0  -1  -5 21229.7 670.185  12
   0  -1   5 24032.8 902.475  13
   0   1  -5 21679.9 905.855   2
   0   1   5 24135.8 1004.26  11
   0  -1   5 22123.0 572.108   4
   0   1  -5 23719.7 892.841  20
   0   1   5 22468.8 696.380  14
   0   1  -6 116451. 2206.51   2
   0  -1   6 121585. 2502.62  11
   0  -1   6 111716. 1908.31  19
   0  -1  -6 113901. 2087.48   2
   0  -1   6 114938. 2471.88   3
   0   1  -6 120717. 2100.03  20
   0   1   6 114976. 2379.14  11
   0  -1  -6 114453. 1785.82  20
   0  -1  -6 107265. 1623.84  12
   0  -1   6 113563. 2114.69  13
   0  -1  -7 717.065 320.122   2
   0  -1  -7 857.487 266.004  20
   0  -1   7 1001.43 440.308  11
   0   1   7 1088.84 434.699  11
   0  -1   7 794.357 285.181  19
   0  -1  -7 759.294 223.427  12
   0   1  -7 996.838 316.592  20
   0   1  -7 762.477 349.839   2
   0  -1   7 891.126 352.817  13
   0  -1   7 730.272 439.455   3
   0   1  -8 38838.3 1007.94  14
   0   1  -8 43418.2 1464.02  20
   0  -1   8 37639.0 1306.57  19
   0  -1   8 35788.7 1718.98  11
   0  -1  -8 41179.1 1256.87  20
   0  -1   8 36749.3 1717.74   3
   0  -1   8 37244.9 1451.26  13
   0  -1  -8 43255.1 1492.35   2
   0   1   8 40247.8 1712.70  11
   0  -1  -8 39165.3 1156.69  12
   0   1  -8 42956.5 1575.14   2
   0  -1  -9 13245.6 728.971  12
   0   1   9 12167.8 1086.56  11
   0  -1   9 11293.5 1121.03  11
   0   1  -9 12975.1 902.860  20
   0  -1   9 11413.0 1140.15   3
   0  -1   9 12114.5 936.562  13
   0  -1  -9 12886.7 944.707   2
   0   1   9 12735.3 796.017  19
   0   1  -9 12997.9 619.692  14
   0  -1  -9 11920.9 764.803  20
   0  -1   9 12451.1 842.483  19
   0   1 -10 7293.15 472.310  14
   0   1  10 6828.63 647.061  19
   0  -1  10 4511.72 819.027   3
   0   1 -10 7650.20 758.034  20
   0  -1  10 6743.53 697.747  19
   0  -1 -10 6630.31 649.053  20
   0  -1 -10 7224.80 580.440  12
   0  -1 -10 7472.04 815.341   2
   0  -1  10 7818.95 824.862  13
   0   1  10 7583.27 1003.76  11
   0  -1  10 7950.69 1060.72  11
   0   1 -11 9808.91 900.856  20
   0  -1  11 9111.53 805.086  19
   0  -1  11 9344.88 924.044  13
   0   1  11 9950.09 781.251  19
   0   1  11 10792.3 1187.03  11
   0  -1 -11 7150.80 677.098  20
   0  -1 -11 10388.7 965.541   2
   0  -1 -11 9287.75 695.701  12
   0  -1  11 10227.3 1201.01   3
   0   1 -11 10330.1 854.907  12
   0  -1  11 11358.7 1263.61  11
   0  -1  12 118431. 2834.92  19
   0   1  12 124296. 3203.31  13
   0   1  12 122071. 3840.58  11
   0  -1  12 121480. 3993.82  11
   0   1 -12 124293. 2882.29  12
   0  -1 -12 119726. 2489.97  12
   0  -1 -12 121307. 2819.40  20
   0   1  12 117333. 2609.74  19
   0  -1  12 115249. 3126.44  13
   0  -1 -12 125554. 3268.22   2
   0   1 -12 119335. 3082.27  20
   0  -1  12 117997. 3979.10   3
   0  -1  13 6046.11 816.051  13
   0  -1 -13 6867.80 753.845  20
   0   1  13 6769.10 1055.42  11
   0   1 -13 6643.61 736.760  12
   0  -1  13 6965.18 1135.79  11
   0  -1  13 5567.93 1036.46   3
   0  -1 -13 6917.05 887.525   2
   0   1  13 6894.14 888.716  13
   0   1 -13 7077.15 870.462  20
   0  -1  14 64415.3 3273.19  11
   0   1  14 62729.7 3105.05  11
   0   1 -14 64204.9 2289.47  12
   0  -1 -14 66137.6 2348.40  20
   0   1 -14 66956.5 2549.68  20
   0  -1  14 65450.9 3277.33   3
   0  -1 -14 62774.5 2652.06   2
   0  -1  15 12959.8 1565.91   3
   0   1 -15 12567.6 1070.57  12
   0  -1  15 13426.1 1651.32  11
   0   1  15 14550.7 1618.90  11
   0  -1 -15 14151.9 1178.64  20
   0   1 -15 12093.0 1165.24  17
   0  -1  15 11988.2 1481.69  24
   0   1 -15 14800.2 1453.05  23
   0  -1 -15 13661.9 1448.14   8
   0   1  15 11653.5 1375.62  24
   0   1 -15 11618.0 1175.38  20
   0  -1 -16-109.851 311.443  20
   0  -1  16 641.804 547.879   3
   0   1  16 479.605 475.711  24
   0  -1  16 296.112 623.332  11
   0   1  16 950.962 619.033  11
   0  -1 -16-112.585 420.067   8
   0   1  16 83.6280 495.136   3
   0   1 -16 30.7913 336.228  23
   0  -1  16-326.346 530.755  24
   0   1 -16 263.460 437.120  20
   0   1  17-237.105 589.679  24
   0   1 -17-170.705 467.120  23
   0   1 -17-16.4159 392.670  20
   0  -1  17-288.840 473.500  24
   0  -1  17 543.044 663.194  11
   0  -1  17-86.2426 493.442   3
   0   1  17 406.693 560.297   3
   0  -1 -17-411.458 578.620   8
   0   1  17 476.896 476.658  11
   0   1 -18 22106.2 2046.67   8
   0   1 -18 22981.9 1797.49  20
   0  -1 -18 18950.2 1893.58   8
   0   1  18 21596.1 1992.32  24
   0  -1  18 19242.6 2066.26   3
   0   1  18 19684.0 2102.97   3
   0   1  18 21127.6 2107.36  11
   0  -1  18 22288.2 2032.43  24
   0  -1  18 18605.6 2093.34  11
   0   1 -19 468.811 675.252   8
   0  -1 -19-81.5544 511.998   8
   0   1  19 207.173 533.930  24
   0  -1  19-138.247 660.853  24
   0   1  20 27278.3 2183.72  24
   0  -1 -20 32284.9 2452.77   8
   0   1 -20 28513.1 2298.20   8
   0  -1  20 29727.8 2331.52  24
   0   1 -21 1032.84 701.558   8
   0   1  21 902.041 662.256  24
   0  -1  21-600.471 567.458  24
   0  -1 -21 713.992 653.125   8
   0   1 -22 9574.79 1307.43   8
   0   1  22 7019.65 1095.91  24
   0  -1 -22 10355.5 1423.64   8
   0  -1  22 10974.5 1337.10  24
   0  -1  23 86.3683 498.102  24
   0  -1 -23 787.642 609.126   8
   0   1  23 793.834 507.058  24
   0   1 -23 877.031 560.000   8
   0  -1  24 11312.6 1137.36  24
   0   1 -24 11246.4 1200.19   8
   0  -1 -24 11055.2 1201.61   8
   0   1  24 11476.0 1101.81  24
   0  -1 -25 1519.38 473.806   8
   0  -1  25 2606.95 515.889  24
   0   1 -25 2874.36 605.021   8
   0   2   0 22380.7 592.359  21
   0  -2   0 21605.6 804.677   9
   0   2   0 22956.9 763.563  14
   0  -2   0 23609.2 787.471  19
   0  -2   0 22102.7 777.716   1
   0  -2  -1 29942.4 906.567  19
   0   2  -1 31405.9 902.678  14
   0   2  -1 29102.0 633.272  21
   0  -2  -1 28858.8 712.187   2
   0  -2   1 30870.3 959.076   9
   0  -2   1 30947.3 896.232  19
   0  -2   1 29950.2 654.566  10
   0   2   1 30390.2 867.706  14
   0   2  -1 28618.5 731.664  20
   0  -2   2 30521.2 970.428   9
   0  -2  -2 29322.0 762.948   2
   0   2  -2 30092.8 903.159  14
   0   2  -2 29640.4 660.054  21
   0   2  -2 28224.6 825.469  20
   0   2   2 29826.8 858.533  14
   0  -2   2 30074.5 897.567  19
   0  -2   2 29547.6 936.899  13
   0  -2   3 189159. 2399.63  13
   0   2   3 187124. 2160.18  14
   0   2  -3 190023. 1838.91  21
   0  -2   3 187206. 2625.25   3
   0  -2   3 188274. 2306.29  19
   0   2  -3 183660. 2295.98  20
   0  -2   3 182136. 2667.74  11
   0  -2   3 190283. 2461.90   9
   0  -2  -3 182127. 2082.28   2
   0  -2  -3 180569. 1755.74  12
   0  -2  -3 181724. 1555.04  20
   0   2  -3 193281. 2310.82  14
   0  -2  -4 1312.13 214.312  12
   0   2   4 1393.69 265.415  14
   0   2   4 1423.95 330.700  11
   0  -2   4 1218.88 339.326  13
   0   2  -4 1558.19 324.146  20
   0  -2  -4 1193.26 293.471   2
   0  -2  -4 1301.58 205.582  20
   0  -2   4 1559.29 351.634   3
   0   2  -4 1596.71 285.266  14
   0  -2   4 1477.37 378.808  11
   0  -2   4 1159.12 283.846  19
   0  -2  -5 4204.24 461.305   2
   0  -2   5 4772.22 513.192  13
   0  -2   5 4613.61 568.723   3
   0  -2  -5 4426.10 350.020  20
   0  -2   5 5031.38 489.102  19
   0   2   5 4500.44 515.773  11
   0   2   5 5008.33 420.690  14
   0   2  -5 4040.15 427.659  14
   0   2  -5 4226.68 490.600  20
   0  -2  -5 4642.83 351.559  12
   0  -2   5 4926.68 561.037  11
   0  -2   6 165012. 2581.97  19
   0   2   6 156669. 2769.09  11
   0  -2  -6 166294. 2097.36   4
   0  -2   6 161849. 2982.25   3
   0  -2  -6 145060. 2484.41   2
   0   2  -6 147494. 2204.50  14
   0   2  -6 155792. 2643.93  20
   0  -2   6 152901. 2164.96   4
   0  -2  -6 153311. 1943.43  12
   0  -2  -6 153978. 2001.93  20
   0  -2   6 163035. 3046.01  11
   0  -2   6 165729. 2735.97  13
   0   2   6 160799. 2227.95  14
   0   2   7 165.263 349.106  11
   0  -2   7 360.896 377.980   3
   0  -2   7-261.859 402.739  11
   0   2  -7 249.896 202.459  14
   0  -2   7 362.419 310.233  19
   0  -2   7 149.441 335.362  13
   0  -2  -7 51.7859 173.039  12
   0  -2   7 108.873 172.084   4
   0   2  -7 463.092 329.809  20
   0   2   7 403.466 193.183  14
   0  -2  -7 208.894 160.356   4
   0  -2  -7 7.64777 170.101  20
   0  -2  -7 140.457 306.978   2
   0   2  -8 9601.17 613.143  14
   0   2   8 9493.00 895.695  11
   0  -2  -8 9184.09 591.062  12
   0   2  -8 10896.7 861.993  20
   0  -2   8 8386.77 468.586   4
   0  -2   8 9724.37 1014.90  11
   0  -2  -8 9522.32 776.906   2
   0  -2  -8 9973.02 629.916  20
   0  -2  -8 9803.79 473.349   4
   0  -2   8 8767.43 739.941  19
   0  -2   8 9630.42 828.502  13
   0  -2   8 8776.58 913.627   3
   0  -2  -9 406.755 228.842  12
   0   2  -9 384.817 208.849  14
   0  -2   9-71.1302 326.722  19
   0   2  -9 359.718 401.066  20
   0  -2  -9 301.495 267.025  20
   0  -2  -9 378.592 370.667   2
   0  -2   9 219.046 511.259   3
   0   2   9-59.8607 461.772  11
   0  -2   9 387.744 364.329  13
   0  -2   9 438.046 567.307  11
   0  -2  10 763.356 388.125  19
   0  -2  10 1371.85 609.216  11
   0   2 -10 882.703 429.489  20
   0  -2  10 1086.77 441.379  13
   0  -2 -10 1026.18 448.829   2
   0   2  10 1018.72 492.094  11
   0   2 -10 1099.17 261.190  14
   0  -2 -10 929.443 334.414  20
   0  -2 -10 1107.75 296.915  12
   0  -2  10 1081.80 608.883   3
   0  -2  11 23865.1 1815.72  11
   0  -2  11 20612.8 1351.77  13
   0  -2  11 21553.5 1686.47   3
   0   2 -11 26943.5 1491.68  20
   0  -2 -11 24551.1 1167.71  20
   0  -2 -11 23377.0 1382.20   2
   0   2  11 23004.1 1171.17  19
   0   2  11 24960.2 1703.94  11
   0  -2  11 23294.1 1353.56  19
   0  -2  12 112095. 3007.65  19
   0   2  12 111184. 3628.51  11
   0  -2 -12 117649. 3191.48   2
   0  -2  12 105390. 3810.62   3
   0  -2  12 107585. 3946.89  11
   0   2  12 116342. 2660.33  19
   0   2 -12 111039. 3134.03  20
   0  -2 -12 112611. 2595.55  20
   0   2 -13 153.948 321.267  12
   0  -2 -13-364.770 400.795   2
   0   2 -13 706.186 409.788  20
   0  -2  13 170.528 506.919   3
   0  -2  13 362.457 547.725  11
   0  -2  13 190.889 367.335  13
   0  -2 -13 134.095 232.483  20
   0   2  13 105.808 438.100  11
   0   2 -14 4045.43 761.073  20
   0  -2 -14 4312.00 594.096  20
   0  -2 -14 3984.21 765.218   2
   0  -2  14 3948.56 1014.70  11
   0  -2  14 3489.36 952.528   3
   0   2 -14 4470.83 700.624  12
   0   2  14 4212.48 920.444  11
   0  -2  14 4101.00 870.407  24
   0  -2 -14 4124.05 833.168   8
   0   2  15 2131.11 785.584  11
   0  -2 -15 1433.39 457.082   2
   0   2  15 1947.93 756.954  24
   0   2 -15 2862.46 715.176  20
   0  -2  15 2554.82 988.234  11
   0  -2 -15 1906.22 613.280   8
   0  -2  15 1605.49 791.548   3
   0   2 -15 1905.40 553.858  12
   0  -2  15 2665.20 806.070  24
   0   2 -15 2654.75 670.798  23
   0   2 -15 1363.24 470.693  17
   0   2 -16 514.959 322.831  12
   0   2  16 290.939 567.922  11
   0   2 -16 1397.25 484.918  17
   0  -2 -16 643.207 499.054   8
   0   2  16 1277.71 661.594  24
   0  -2  16-111.451 599.221  11
   0   2 -16 1300.94 638.936  23
   0  -2  16-299.407 781.227  24
   0   2 -16 1384.57 499.814  20
   0  -2  16 1030.57 644.515   3
   0  -2 -17 2822.35 848.894   8
   0   2 -17 1915.48 626.246  23
   0  -2  17 2666.94 983.450  11
   0   2  17 825.818 549.766  11
   0  -2  17 2717.39 917.704  24
   0   2  17 2516.95 765.235  24
   0   2  17 1691.87 814.705   3
   0  -2  17 1602.59 729.167   3
   0   2 -17 1694.66 662.766  20
   0   2 -18 73943.0 3403.10  23
   0  -2  18 77165.7 3713.44  24
   0   2  18 75645.6 3947.63   3
   0  -2  18 74300.5 3965.71   3
   0   2  18 79155.5 3977.67  11
   0  -2  18 77413.7 4259.38  11
   0   2  18 70733.3 3542.13  24
   0  -2 -18 78198.6 3776.39   8
   0   2 -18 78132.2 3384.00  20
   0  -2  19 2844.93 938.350  24
   0   2  19 3254.51 872.902  24
   0  -2 -19 1912.27 834.310   8
   0   2 -20 16901.0 1763.95   8
   0  -2 -20 19463.8 1947.22   8
   0   2  20 15285.4 1697.90  24
   0  -2  20 17644.4 1832.62  24
   0  -2 -21 269.510 626.066   8
   0   2 -21 976.232 538.926   8
   0   2  21 1079.78 629.585  24
   0  -2  21 1500.71 760.081  24
   0  -2 -22 26996.5 2135.83   8
   0   2 -22 30142.9 2160.97   8
   0  -2  22 28062.8 2027.66  24
   0   2  22 27204.3 1976.18  24
   0  -2  23 118.348 463.162  24
   0   2  23 259.371 486.708  24
   0   2 -23 748.094 501.626   8
   0  -2 -23 162.122 513.316   8
   0  -2  24 1739.38 525.256  24
   0  -2 -24 2300.96 663.412   8
   0   2  24 2360.75 522.687  24
   0   2 -24 2225.23 550.431   8
   0   2 -25 2756.50 516.178   8
   0  -2 -25 2166.23 511.644   8
   0  -2  25 1223.73 393.949  24
   0  -3   0-8.22013 281.766   1
   0  -3   0-64.4912 277.177   9
   0   3   0 101.862 169.649  21
   0   3   0 141.148 277.464  14
   0  -3   0-243.428 296.117  19
   0   3  -1 70224.7 1362.61  20
   0   3   1 77370.4 1468.53  21
   0  -3   1 73603.6 1704.41  19
   0  -3  -1 74390.3 1726.95   1
   0   3   1 76162.5 1701.91  14
   0  -3   1 76825.7 1857.76   9
   0   3  -1 73770.2 1213.31  21
   0  -3   1 76134.5 1798.74   1
   0  -3  -1 76931.0 1766.47  19
   0  -3  -1 70047.8 1336.40   2
   0   3  -1 78805.8 1766.53  14
   0   3  -2 163919. 1794.05  21
   0   3   2 161551. 2484.50  14
   0   3  -2 168634. 2595.85  14
   0   3  -2 159527. 2238.95  20
   0  -3  -2 156957. 2085.07   2
   0  -3   2 163648. 2712.54   9
   0  -3   2 164091. 1842.58  10
   0  -3   2 165324. 2570.65  19
   0   3  -3 108959. 1511.96  21
   0   3   3 109797. 2032.03  14
   0  -3   3 110520. 2146.38  19
   0  -3  -3 107663. 1803.50   2
   0   3  -3 111149. 2127.09  14
   0  -3   3 111718. 2284.04   9
   0   3  -3 109288. 1998.91  20
   0  -3   4 63020.8 1686.08  19
   0   3  -4 60074.1 1604.37  14
   0  -3   4 59298.7 1720.48   9
   0  -3  -4 61819.9 1493.11   2
   0   3   4 59782.9 1520.27  14
   0  -3   4 60413.9 1724.06  13
   0   3  -4 59802.6 1618.47  20
   0   3  -4 60076.5 1244.65  21
   0  -3  -4 60256.6 1050.88  20
   0  -3  -5 84588.3 1346.87  20
   0   3  -5 87713.4 2085.78  20
   0   3  -5 80615.1 1917.43  14
   0  -3   5 89618.8 2076.04  19
   0  -3  -5 87176.1 1915.19   2
   0   3   5 87989.7 1873.74  14
   0  -3   5 83838.6 2102.27   9
   0  -3  -5 83386.6 1470.46  12
   0  -3   5 88753.4 2125.59  13
   0  -3   6 91894.9 2318.60   9
   0  -3   6 92007.1 2507.99   3
   0  -3  -6 88514.5 1491.42  20
   0  -3  -6 89789.7 1546.25  12
   0   3  -6 92402.1 2036.62  14
   0   3  -6 89884.0 2246.07  20
   0  -3   6 98855.9 2370.98  13
   0   3   6 92384.7 2013.55  14
   0  -3  -6 89208.6 2084.02   2
   0  -3   6 96927.6 2565.96  11
   0   3   6 94856.7 2338.43  11
   0  -3   6 97356.8 2283.25  19
   0  -3   7 1824.02 596.598   3
   0   3  -7 2737.57 411.987  14
   0  -3   7 2458.95 528.638  13
   0  -3   7 2744.24 556.549   9
   0  -3  -7 1655.68 459.076   2
   0   3   7 2126.13 387.754  14
   0  -3  -7 2359.57 307.119  12
   0  -3   7 2324.21 413.743   4
   0  -3  -7 2527.33 318.377  20
   0   3  -7 2052.13 555.800  20
   0  -3  -7 2058.80 359.669   4
   0  -3   7 2588.98 534.705  19
   0  -3   7 2591.09 652.479  11
   0   3   7 2678.56 550.872  11
   0  -3   8 6318.30 859.298   3
   0  -3   8 6858.54 788.351  13
   0  -3   8 5670.70 565.988   4
   0   3  -8 6907.86 613.309  14
   0  -3   8 6021.74 728.041  19
   0   3   8 6793.62 630.186  14
   0   3  -8 5812.27 734.531  20
   0  -3  -8 6211.77 480.893  20
   0  -3   8 5947.49 786.764   9
   0  -3  -8 6246.98 561.708   4
   0  -3  -8 5887.71 689.549   2
   0  -3   8 5901.03 924.653  11
   0  -3  -8 5408.84 455.796  12
   0   3   8 5845.82 779.509  11
   0   3  -9 33359.4 1616.32  20
   0   3   9 32624.4 1707.45  11
   0  -3  -9 31769.1 1077.62  20
   0  -3   9 34510.2 1911.11  11
   0  -3   9 28138.5 1479.71  19
   0  -3   9 31424.8 1823.04   3
   0   3  -9 33069.4 1276.07  14
   0  -3   9 29401.8 1544.49  13
   0  -3   9 31882.6 1685.81   9
   0  -3  -9 29735.6 1454.88   2
   0   3  10 66731.5 2564.49  11
   0  -3 -10 68996.6 1703.37  20
   0  -3  10 65988.8 2397.15  13
   0  -3  10 71989.5 2823.98   3
   0  -3  10 62389.6 2240.89  19
   0   3 -10 76523.8 2517.79  20
   0   3 -10 70261.6 1866.13  14
   0  -3  10 69740.6 2900.92  11
   0  -3 -10 69547.8 2282.49   2
   0  -3  11 4388.40 904.738  11
   0  -3 -11 3462.52 455.096  20
   0  -3  11 3095.66 657.904  13
   0   3 -11 3870.63 677.049  20
   0  -3  11 3780.02 668.357  19
   0  -3 -11 4156.16 663.454   2
   0  -3  11 3940.10 828.290   3
   0   3  11 3377.29 717.629  11
   0  -3  12 96.3524 545.915  11
   0  -3  12 980.009 470.513  19
   0  -3  12-319.691 349.469  13
   0   3  12-15.8258 510.560  11
   0   3 -12 619.423 487.801  20
   0  -3 -12 950.989 441.941   2
   0  -3  12 527.865 566.691   3
   0   3  13 6052.84 1020.91  11
   0   3 -13 7733.05 953.482  20
   0  -3  13 8694.25 1351.75  11
   0  -3  13 7489.01 1214.82   3
   0  -3 -13 7448.51 948.803   2
   0  -3  13 7732.46 1104.35   9
   0  -3 -14 37903.6 2467.60   8
   0  -3  14 31892.6 2435.40   3
   0   3  14 30023.2 2163.62  24
   0  -3  14 33091.4 2358.01  24
   0  -3 -14 34426.2 2021.98   2
   0  -3  14 31674.1 2271.08   9
   0   3 -14 34730.7 2248.20  23
   0   3  14 34506.7 2337.14  11
   0  -3  14 33670.2 2614.20  11
   0   3 -14 36950.6 2005.19  12
   0   3 -14 34258.9 2035.30  20
   0  -3 -15 1052.64 541.567   2
   0  -3  15-21.2007 618.347  11
   0   3 -15 130.263 376.184  12
   0   3  15 498.211 572.964  24
   0   3 -15-626.384 389.960  17
   0  -3  15 554.150 555.860   3
   0   3 -15 612.943 416.889  23
   0  -3  15 2073.46 816.240  24
   0   3 -15 601.265 487.761  20
   0  -3 -15 1289.94 639.644   8
   0  -3  15 924.136 484.852   9
   0   3  15 675.035 606.000  11
   0   3  16 1571.25 622.467  24
   0  -3  16 2825.36 935.218  11
   0  -3  16 2822.24 895.749   3
   0   3  16 2578.00 796.246  11
   0   3 -16 1954.39 559.515  17
   0   3 -16 3270.43 775.442  20
   0  -3 -16 2223.83 808.659   8
   0   3 -16 3474.59 752.893  23
   0  -3  16 2475.65 916.586  24
   0   3 -16 2690.21 669.597  12
   0  -3  16 2799.15 910.521   9
   0   3 -17 5068.07 1029.59  23
   0  -3 -17 4366.41 953.144   8
   0  -3  17 4165.50 1047.02   3
   0   3 -17 6146.23 1028.06  20
   0   3  17 6720.31 1262.71  11
   0   3 -17 5462.30 896.440  12
   0  -3  17 4477.24 1140.44  11
   0   3  17 4107.04 1015.04  24
   0  -3  17 4513.92 1098.35  24
   0  -3 -18 959.922 592.009   8
   0   3 -18 682.319 450.070  23
   0  -3  18 745.384 617.553  24
   0   3  18 816.856 709.739  24
   0  -3 -19 27184.8 2258.13   8
   0   3  19 24917.5 2141.35  24
   0  -3  19 26963.8 2252.87  24
   0   3 -19 24574.8 1985.16  23
   0   3  20 12201.9 1504.79  24
   0  -3 -20 13219.0 1637.45   8
   0  -3  20 11447.5 1588.26  24
   0   3  21 12064.2 1405.55  24
   0  -3  21 11131.0 1414.06  24
   0   3 -21 12156.9 1428.41   8
   0  -3 -21 10658.6 1420.99   8
   0  -3  22 1562.06 605.076  24
   0   3 -22 1749.36 676.198   8
   0  -3 -22 2078.12 728.404   8
   0   3  22 1544.79 583.961  24
   0   3  23 4000.18 726.483  24
   0  -3  23 4495.33 821.301  24
   0   3 -23 4585.37 817.426   8
   0  -3 -23 4370.24 856.358   8
   0   3 -24 12303.3 1100.33   8
   0  -3 -24 12366.4 1188.25   8
   0  -3  24 13438.5 1128.75  24
   0  -3 -25 19545.0 1236.74   8
   0   3 -25 17358.6 1081.99   8
   0  -4   0 318868. 4176.51  19
   0   4   0 314715. 3095.90  21
   0  -4   0 320485. 4254.96   1
   0   4   0 314753. 4098.14  14
   0   4  -1 219420. 3473.25  14
   0  -4  -1 215466. 3532.56  19
   0  -4  -1 216166. 2667.10   2
   0   4  -1 210742. 2381.89  21
   0  -4   1 220192. 3691.61   9
   0  -4   1 214838. 3436.14  19
   0   4   1 212811. 2777.57  21
   0  -4   1 218780. 3571.63   1
   0   4   1 222663. 3428.74  14
   0  -4  -2 93044.2 1792.93   2
   0  -4   2 91387.1 2383.94   9
   0  -4   2 93265.7 2274.42  19
   0   4  -2 90683.3 2250.45  14
   0   4   2 91637.2 2189.00  14
   0   4  -2 93303.4 1518.76  21
   0  -4   2 90861.4 2348.10   1
   0   4   2 94962.5 1988.27  21
   0  -4   3 20051.1 1171.03   9
   0  -4  -3 20042.7 891.310   2
   0   4  -3 19549.1 973.118  20
   0   4  -3 20579.6 1109.14  14
   0  -4   3 21139.3 1149.68  19
   0  -4   3 19750.5 723.223  10
   0   4  -3 19949.4 716.502  21
   0   4   3 20062.6 1064.22  14
   0  -4  -4 15638.4 570.752  20
   0  -4  -4 14413.0 824.259   2
   0  -4   4 14410.0 660.014  10
   0   4  -4 13785.4 891.419  20
   0  -4   4 14439.4 982.385  19
   0   4  -4 14063.3 640.462  21
   0   4  -4 13924.9 934.242  14
   0   4   4 14973.4 934.379  14
   0  -4   4 12580.7 946.540   9
   0  -4   5 149653. 3058.32  19
   0   4  -5 142007. 2886.98  14
   0   4   5 147209. 2799.33  14
   0  -4  -5 145005. 2646.78   2
   0  -4  -5 146720. 1779.59  20
   0  -4   5 142049. 3099.69   9
   0   4  -5 146999. 2976.13  20
   0   4  -6 16904.3 1066.56  14
   0  -4   6 21500.5 1259.33  19
   0   4   6 19726.8 1095.47  14
   0   4  -6 19265.6 1186.69  20
   0  -4  -6 18666.8 1053.56   2
   0  -4  -6 19606.8 689.177  20
   0  -4   6 18964.7 1211.53   9
   0   4   6 21812.4 1298.76  11
   0  -4  -7 67.1537 282.965   4
   0  -4   7-80.8413 413.072  19
   0  -4   7-13.7526 396.813   9
   0  -4   7 155.172 335.886   4
   0   4   7-72.7086 289.226  14
   0  -4  -7 364.336 379.465   2
   0   4  -7 295.267 448.693  20
   0   4   7-72.5110 407.529  11
   0   4  -7 222.459 281.763  14
   0  -4  -8 53016.5 1909.95   2
   0  -4   8 54494.9 2178.36   9
   0  -4   8 59319.0 2208.80  19
   0   4  -8 61676.5 1948.51  14
   0   4   8 59925.3 1932.39  14
   0   4  -8 55995.2 2145.86  20
   0  -4  -8 60836.7 1914.90   4
   0  -4   8 60004.0 1984.47   4
   0   4   8 64685.2 2338.38  11
   0  -4   8 60832.6 2238.23  13
   0  -4   9 3845.26 674.114  19
   0   4   9 3866.45 557.213  14
   0  -4   9 1421.38 526.620  13
   0  -4  -9 3240.31 495.961   4
   0   4  -9 2678.67 615.271  20
   0  -4  -9 3534.68 612.497   2
   0   4  -9 3161.36 498.010  14
   0   4   9 4315.53 770.159  11
   0  -4   9 3434.15 660.836   9
   0  -4   9 2877.04 522.295   4
   0  -4  10 1016.69 445.429  19
   0  -4  10 391.505 391.308   9
   0   4 -10 238.025 223.775  14
   0   4 -10 73.0060 376.423  20
   0   4  10 356.141 322.265  14
   0   4  10-102.534 397.566  11
   0  -4 -10 285.268 351.411   2
   0  -4  10-306.530 434.360  13
   0  -4  11 29199.8 1801.26  19
   0   4 -11 29305.1 1765.25  20
   0  -4  11 27732.5 1754.75  13
   0   4  11 30953.4 1938.76  11
   0  -4 -11 31981.8 1696.80   2
   0  -4  11 29312.2 1925.40   9
   0  -4 -12 52840.5 2270.11   2
   0   4  12 53600.3 2700.82  11
   0  -4  12 52780.6 2454.01  19
   0  -4  12 51545.8 2445.67  13
   0  -4  12 45484.1 2505.75   9
   0   4 -12 51900.1 2421.32  20
   0  -4  13 6755.74 1055.60   9
   0   4 -13 12027.0 1331.69  23
   0  -4 -13 11361.7 1446.43   8
   0   4  13 9951.16 1316.36  11
   0   4 -13 10196.0 1175.41  20
   0   4  13 8135.82 1150.06  24
   0  -4 -13 9700.98 1092.55   2
   0  -4  13 8929.12 1140.54  18
   0   4 -14 787.331 459.242  12
   0   4  14 2197.13 697.926  24
   0   4  14 1361.17 728.492  11
   0  -4 -14 1345.75 624.317   8
   0  -4  14 1236.27 628.814  24
   0  -4  14 743.850 525.898   9
   0  -4 -14 2104.20 602.909   2
   0   4 -14 1666.97 559.020  23
   0   4 -14 981.058 527.337  20
   0   4 -15 48440.9 2732.48  23
   0   4  15 42300.2 2862.32  11
   0  -4 -15 45393.4 2856.58   8
   0  -4 -15 45219.4 2438.31   2
   0   4 -15 53046.3 2722.70  20
   0   4  15 42164.9 2690.98  24
   0   4 -15 48824.5 2499.86  12
   0  -4  15 35518.2 2525.49   9
   0  -4  15 47269.4 2936.99  24
   0   4 -16 50161.4 2785.47  23
   0   4  16 49267.3 3134.81  11
   0   4  16 45106.6 2797.14  24
   0  -4  16 50058.6 3126.35  24
   0   4 -16 50036.3 2702.64  20
   0   4 -16 56531.0 2753.00  12
   0  -4 -16 51168.3 3103.77   8
   0  -4  17-297.226 647.543  24
   0  -4 -17 1169.57 670.717   8
   0   4  17 136.735 850.284  11
   0   4 -17-487.599 549.028  23
   0   4 -17 2755.53 655.599  12
   0   4  17 1887.69 716.783  24
   0  -4 -18 2290.23 813.631   8
   0   4  18 747.015 576.105  24
   0  -4  18 2507.57 947.331  24
   0   4 -18 2063.14 756.227  23
   0  -4 -19 8647.95 1362.38   8
   0  -4  19 8849.59 1444.77  24
   0   4 -19 8637.24 1210.93  23
   0   4  19 7755.62 1217.52  24
   0  -4 -20 966.775 529.395   8
   0  -4  20 1317.07 784.179  24
   0   4  20 431.680 501.352  24
   0   4 -20 1018.18 499.375  23
   0  -4  21 325.610 525.049  24
   0   4  21-393.957 350.655  24
   0  -4 -21-105.626 546.803   8
   0   4 -21 255.523 563.222   8
   0   4 -22 28399.2 1886.40   8
   0  -4 -22 27007.0 1966.05   8
   0  -4  22 27895.0 1932.43  24
   0   4  22 26783.8 1789.59  24
   0   4 -23 8201.94 970.662   8
   0  -4 -23 7266.85 969.013   8
   0  -4  23 7596.52 956.433  24
   0  -4 -24 4294.19 676.825   8
   0   4 -24 5036.31 678.124   8
   0  -4  24 4031.62 645.868  24
   0  -4 -25 49.1459 210.671   8
   0  -5   0 269.597 460.938  19
   0   5   0-35.0990 218.715  21
   0  -5   0-24.3656 438.851   1
   0   5   0 341.338 446.078  14
   0  -5   0-246.052 303.685   2
   0   5  -1 119297. 1981.13  21
   0   5  -1 122877. 2988.86  14
   0  -5   1 118012. 3011.55   1
   0  -5  -1 118183. 2217.13   2
   0   5   1 118826. 2292.12  21
   0  -5   1 115498. 2888.56  19
   0  -5  -1 118775. 3003.81  19
   0   5   1 117451. 2883.64  14
   0  -5   2 10403.6 990.047   1
   0   5   2 10035.7 920.455  14
   0   5   2 9663.16 742.248  21
   0   5  -2 10009.6 938.754  14
   0  -5   2 10893.7 1027.16  19
   0  -5   2 10234.9 1005.87   9
   0  -5  -2 10617.2 711.585   2
   0   5  -2 9902.93 558.029  21
   0  -5   3-179.684 457.752   9
   0  -5  -3 41.1952 283.365   2
   0   5   3 45.6709 380.992  14
   0   5   3-53.7994 297.585  21
   0  -5   3 324.780 498.519  19
   0  -5   3 115.729 460.137   1
   0   5  -3 13.2042 419.296  14
   0   5  -3 203.847 182.438  21
   0   5   4 77133.4 2332.02  14
   0  -5  -4 77761.6 1999.48   2
   0   5  -4 77708.6 2435.03  14
   0   5  -4 72419.0 2163.45  20
   0  -5   4 78358.0 2568.28   1
   0  -5   4 78037.3 2466.51  19
   0   5  -4 82896.9 1575.60  21
   0  -5   4 78188.7 2565.43   9
   0   5  -5 6118.90 731.083  14
   0  -5   5 6092.39 795.120   9
   0  -5  -5 7643.31 720.688   2
   0   5   5 7726.98 811.443  14
   0   5  -5 7641.00 819.587  20
   0  -5   5 9424.91 985.250  19
   0  -5   6 4182.14 684.904   4
   0   5  -6 6134.61 813.783  20
   0  -5   6 4948.91 762.461   9
   0  -5  -6 4878.13 647.230   2
   0   5   6 3818.42 585.619  14
   0  -5   6 5741.52 804.951  19
   0  -5  -6 4182.51 636.301   4
   0   5  -6 5648.84 729.845  14
   0  -5  -7 35194.9 1565.25   2
   0  -5  -7 39534.3 1779.12   4
   0   5   7 44679.5 2077.84  11
   0   5  -7 38529.2 1872.25  20
   0  -5   7 42479.2 1984.22   4
   0   5  -7 41770.5 1810.41  14
   0  -5   7 40933.7 1995.82   9
   0   5   7 44139.5 1863.93  14
   0  -5   7 43688.2 2043.85  19
   0   5   8 157.565 435.004  11
   0   5   8 184.788 322.437  14
   0  -5  -8-204.192 341.913   4
   0   5  -8 389.311 323.514  14
   0   5  -8 138.039 374.472  20
   0  -5  -8 114.654 298.841   2
   0  -5   8 403.103 410.377  19
   0  -5   8 142.635 361.083   9
   0  -5   8 263.404 321.668   4
   0  -5   9 32745.7 1672.29   4
   0  -5   9 35532.8 2007.35  19
   0  -5   9 34478.6 1973.08   9
   0  -5  -9 37550.1 1723.81   4
   0   5  -9 30409.2 1797.59  20
   0   5  -9 37956.2 1727.50  14
   0   5   9 36687.6 2013.54  11
   0  -5  -9 33532.1 1671.88   2
   0   5   9 35510.2 1702.88  14
   0   5 -10 59008.8 2140.08  14
   0   5  10 59316.7 2256.82  14
   0  -5 -10 59427.7 2297.83   2
   0   5  10 64834.4 2797.28  11
   0   5 -10 58786.1 2585.68  20
   0  -5  10 54766.3 2578.25  19
   0  -5  10 57876.4 2664.63   9
   0  -5  11 167.625 364.378  19
   0  -5 -11 1040.07 526.820   8
   0  -5  11 941.829 564.332   9
   0   5 -11 1232.71 556.844  20
   0  -5 -11 733.793 412.236   2
   0   5  11 569.133 564.251  11
   0  -5 -12 52635.7 2335.13   2
   0   5 -12 48495.1 2643.09  23
   0  -5 -12 48423.3 2988.22   8
   0  -5  12 49112.0 2574.37  19
   0  -5  12 53948.0 2712.59  18
   0  -5  12 47592.3 2679.05   9
   0   5 -12 51641.4 2584.55  20
   0   5  12 52191.5 2792.57  11
   0   5  12 44905.5 2568.37  24
   0  -5 -13 3510.91 900.662   8
   0   5 -13 3640.31 834.085  23
   0  -5  13 1894.69 724.756   9
   0  -5  13 3488.27 789.715  18
   0   5 -13 3908.07 831.774  20
   0   5  13 4056.10 948.357  11
   0   5  13 3110.00 934.965  24
   0  -5 -13 4520.15 795.230   2
   0   5 -14 28944.2 2107.56  23
   0   5 -14 33215.8 2219.19  20
   0   5  14 27642.4 2177.25  24
   0  -5  14 31626.5 2433.69  24
   0  -5 -14 31088.1 2456.46   8
   0   5  14 30610.9 2432.36  11
   0  -5 -14 33668.7 2027.36   2
   0  -5  14 27027.2 2245.17   9
   0  -5  15 2296.33 923.067  24
   0   5 -15 3450.38 814.293  23
   0   5  15 1856.93 697.569  11
   0   5  15 3052.18 798.251  24
   0  -5 -15 3999.66 838.674   2
   0   5 -15 4353.07 887.157  20
   0  -5 -15 2810.18 899.838   8
   0   5 -15 3349.48 769.953  12
   0   5 -16 3150.72 856.093  23
   0  -5  16 2312.90 903.579  24
   0   5 -16 3392.49 788.868  12
   0   5  16 2882.50 914.596  24
   0   5  16 2275.10 815.931  11
   0  -5 -16 2125.40 864.311   8
   0   5 -17 2623.84 779.830  23
   0  -5 -17 2260.21 837.346   8
   0   5  17 1101.58 637.416  24
   0  -5 -18 11343.1 1532.48   8
   0   5  18 11406.9 1472.03  24
   0  -5  18 13581.9 1701.50  24
   0   5 -18 10060.4 1258.60  23
   0   5  19 6698.87 1076.79  24
   0  -5 -19 9009.41 1336.93   8
   0   5 -19 8156.37 1094.96  23
   0  -5  19 10473.9 1474.86  24
   0   5  20 570.536 517.744  24
   0  -5 -20 259.622 569.690   8
   0  -5  20-85.7777 654.642  24
   0   5 -20 281.381 393.467  23
   0   5  21-1262.06 527.822  24
   0  -5 -21 3.51265 541.875   8
   0   5 -21 421.506 446.783   8
   0  -5  21-402.179 473.293  24
   0  -5 -22 2850.78 694.216   8
   0  -5  22 2656.10 677.880  24
   0   5 -22 3824.05 711.225   8
   0  -5 -23 346.156 326.387   8
   0  -5  23-20.9322 341.541  24
   0   5 -23-332.744 355.650   8
   0  -5 -24 964.369 349.656   8
   0  -5  24 985.884 359.273  24
   0  -6   0 313912. 3979.34   2
   0   6   0 311384. 5308.86  14
   0  -6   0 304230. 5297.35  19
   0  -6  -1 1892.47 407.196   2
   0  -6   1 871.662 575.433  19
   0   6  -1 1720.79 617.714  14
   0  -6   1 1504.33 600.981   1
   0  -6   1 853.540 320.660   2
   0   6   1 971.154 311.224  21
   0   6   1 1618.80 561.306  14
   0  -6   2 10952.4 1082.05  19
   0  -6   2 9504.36 1053.08   1
   0   6   2 10644.0 1031.97  14
   0   6  -2 12893.0 1176.04  14
   0  -6  -2 9997.07 745.730   2
   0   6   2 10775.7 812.417  21
   0  -6   3 35980.8 1860.08  19
   0  -6   3 32859.5 1868.83   9
   0  -6   3 34476.5 1894.36   1
   0   6   3 37149.7 1840.47  14
   0   6   3 34808.2 1500.15  21
   0  -6  -3 35129.0 1392.04   2
   0   6  -3 34981.9 1850.00  14
   0   6   4 24697.8 1346.04  21
   0   6   4 26012.4 1548.45  14
   0   6  -4 26361.7 1622.86  14
   0  -6  -4 25468.9 1246.49   2
   0  -6   4 27124.1 1703.70   9
   0  -6   4 26020.9 1604.82  19
   0  -6   4 25037.4 1622.65   1
   0  -6   4 26322.7 1842.86   4
   0  -6  -4 26779.2 1712.28   4
   0  -6   5 61053.4 2547.02   1
   0   6   5 65326.2 2416.08  14
   0  -6   5 65984.0 2584.17  19
   0   6   5 62297.6 2250.99  21
   0  -6  -5 66667.5 2649.44   4
   0  -6  -5 61548.0 2012.13   2
   0  -6   5 63347.6 2597.99   9
   0  -6   5 65406.0 2863.99   4
   0   6  -5 62716.5 2452.67  14
   0   6   6 1310.56 475.092  14
   0  -6   6 871.735 471.976  19
   0   6  -6 638.326 404.936  14
   0  -6   6 792.227 472.462   1
   0  -6  -6 1026.16 402.940   2
   0  -6   6 1193.46 558.485   9
   0   6   6 724.429 409.549  21
   0  -6   6 879.445 585.326   4
   0  -6  -6 463.115 449.567   4
   0  -6  -7 612.291 345.049   2
   0   6   7 299.580 398.204  11
   0   6  -7 572.872 380.196  14
   0  -6   7 289.588 398.359   1
   0   6   7 472.812 389.167  14
   0  -6  -7 804.064 431.592   4
   0  -6   7 418.178 403.230   9
   0   6  -7 223.223 367.417  20
   0  -6   7 670.197 492.368   4
   0  -6   7 458.012 463.161  19
   0   6   8 22229.0 1494.42  14
   0  -6   8 19487.0 1574.22   9
   0  -6  -8 20361.7 1476.81   4
   0   6  -8 17989.0 1437.10  20
   0   6  -8 19910.1 1407.53  14
   0   6   8 20915.9 1620.05  11
   0  -6   8 19490.0 1517.50   4
   0  -6  -8 20139.0 1308.35   2
   0  -6   8 20845.5 1640.60  19
   0  -6  -9 7025.69 904.369   4
   0  -6  -9 6308.12 774.259   2
   0  -6   9 6233.81 941.570   9
   0  -6  -9 5139.37 969.539   8
   0  -6   9 5001.18 872.296  19
   0  -6   9 5971.19 894.020  18
   0  -6   9 5947.90 843.171   4
   0   6   9 5230.42 770.776  14
   0   6  -9 5642.95 768.171  14
   0   6  -9 4796.75 871.304  20
   0   6   9 5315.25 888.419  11
   0   6 -10 311.126 279.790  14
   0  -6  10 1282.36 613.870  19
   0   6 -10 805.464 488.738  20
   0  -6  10 451.665 435.471   9
   0  -6  10 723.022 452.764  18
   0  -6 -10 906.827 388.373   2
   0   6  10 904.765 453.884  11
   0  -6 -10 1341.60 673.183   8
   0   6  10 1135.77 653.213  24
   0   6 -10 675.166 480.941  23
   0  -6  11 838.433 545.740  19
   0   6 -11-386.964 461.334  20
   0  -6  11-63.4292 439.135   9
   0   6  11 1065.65 582.131  24
   0   6  11 444.989 531.239  11
   0   6 -11 104.621 441.362  23
   0  -6 -11 653.685 466.784   8
   0  -6  11 295.672 386.063  18
   0   6  12 17005.7 1717.10  11
   0   6 -12 16099.0 1585.31  20
   0  -6  12 14199.9 1543.69  18
   0  -6  12 15637.5 1607.16  19
   0  -6 -12 13876.4 1726.24   8
   0   6  12 15411.5 1602.23  24
   0  -6  12 12126.7 1431.96   9
   0   6 -12 15271.6 1555.21  23
   0   6 -13 51066.2 2811.06  20
   0  -6  13 42813.9 2810.63   9
   0  -6  13 46402.6 2794.37  18
   0   6  13 42585.9 2660.76  24
   0  -6 -13 44276.1 3048.60   8
   0   6 -13 46444.4 2713.48  23
   0   6  13 52873.4 3133.61  11
   0   6 -14 97.5564 496.673  23
   0   6  14 1610.11 656.244  11
   0   6 -14 983.468 520.208  20
   0  -6 -14 789.050 595.346   8
   0   6  14-406.720 503.113  24
   0  -6  14 799.953 693.000  18
   0  -6  15 10704.4 1544.36  24
   0   6 -15 9950.56 1287.66  23
   0  -6 -15 12499.2 1637.24   8
   0   6  15 7540.14 1213.93  24
   0   6  16 7913.27 1269.74  24
   0  -6  16 10530.2 1577.52  24
   0  -6 -16 8042.85 1311.42   8
   0   6 -16 6117.77 1104.69  23
   0   6  17 7383.22 1225.42  24
   0  -6  17 10076.8 1551.21  24
   0  -6 -17 8860.13 1370.28   8
   0   6 -17 10250.8 1294.10  23
   0   6 -18 1759.81 601.968  23
   0  -6 -18 3077.69 821.217   8
   0  -6  18 2400.57 876.322  24
   0   6  18 1286.19 629.200  24
   0  -6 -19 633.030 617.299   8
   0  -6  19 878.780 660.733  24
   0   6 -19 429.998 434.756  23
   0   6  20 802.649 478.048  24
   0   6 -20 1041.53 500.197  23
   0  -6  20 2267.24 728.414  24
   0  -6 -20 1456.99 648.675   8
   0  -6 -21 13231.3 1308.72   8
   0  -6  21 17984.7 1564.42  24
   0   6 -21 17432.8 1378.44   8
   0  -6  22 242.349 347.829  24
   0   6 -22-476.603 367.667   8
   0  -6 -22 464.662 364.862   8
   0  -6 -23 8847.43 848.100   8
   0  -6  23 9323.25 863.622  24
   0   7   0 1007.88 559.098  14
   0  -7   0 919.048 652.875   4
   0  -7   1 136811. 3912.21  19
   0   7  -1 136872. 3974.23  14
   0  -7  -1 136786. 4373.31   4
   0   7   1 138819. 3954.47  14
   0  -7  -2-172.045 512.365   4
   0  -7   2 816.419 542.365   1
   0   7   2 1132.03 576.011  14
   0  -7   2 326.043 412.941  19
   0   7  -2 442.059 502.958  14
   0  -7   2 471.908 586.657   4
   0   7  -3 144.709 384.417  14
   0  -7   3 23.9096 407.243  19
   0  -7   3-7.83404 495.395   4
   0  -7   3 166.634 388.059   1
   0   7   3 555.855 438.166  14
   0  -7  -3-160.808 452.620   4
   0   7   4 32470.1 1923.39  14
   0  -7   4 34779.4 2344.15   4
   0  -7   4 35912.2 2090.12  19
   0   7  -4 34450.4 2030.65  14
   0  -7   4 31179.9 1965.05   1
   0  -7  -4 36504.4 2196.60   4
   0  -7  -5 2367.45 647.886   4
   0   7  -5 2006.67 589.932  14
   0  -7   5 2627.74 690.343  19
   0  -7   5 2657.28 724.446   4
   0  -7   5 1030.05 430.022   1
   0   7   5 2498.26 633.974  14
   0  -7   6 219.064 349.198  18
   0  -7  -6 1166.98 577.028   8
   0  -7   6 225.368 382.965   9
   0  -7   6 67.7295 443.142  19
   0  -7   6 112.061 476.160   4
   0  -7  -6-48.0580 443.725   4
   0   7  -6 173.591 435.899  14
   0  -7   6 52.0459 429.231   1
   0   7   6 590.429 446.874  14
   0   7  -7 73469.8 3107.24  23
   0  -7  -7 70519.9 2971.09   4
   0  -7   7 66652.8 2997.77   9
   0  -7   7 76473.6 3315.24   8
   0  -7   7 65075.7 2944.99   1
   0   7   7 69844.8 2766.47  21
   0   7   7 73560.8 2933.65  14
   0   7   7 68394.1 3087.93  24
   0  -7   7 68966.2 3106.98   4
   0   7   7 72645.3 3104.11  11
   0   7  -7 70753.3 2885.18  14
   0  -7  -7 70573.7 3421.75   8
   0  -7   7 74445.4 3223.21  19
   0  -7   7 73064.3 2989.89  18
   0   7   8 40897.8 2202.45  14
   0  -7   8 37715.6 2463.29   8
   0  -7   8 36676.0 2211.55   4
   0   7  -8 40464.5 2402.05  23
   0  -7   8 38576.0 2351.75   9
   0  -7  -8 40564.3 2253.45   4
   0   7   8 40449.5 2399.82  11
   0  -7   8 38019.4 2345.39   1
   0   7  -8 44007.1 2268.93  14
   0  -7   8 41265.4 2490.84  19
   0   7   8 42800.8 2501.90  24
   0  -7   8 40199.2 2311.32  18
   0   7   8 38549.6 2195.87  21
   0  -7  -8 35514.8 2506.61   8
   0   7   9 33333.6 2145.42  21
   0  -7   9 32613.6 2251.26   9
   0  -7   9 32387.8 2244.78   1
   0  -7   9 36087.2 2266.51  18
   0  -7  -9 30660.7 2384.51   8
   0   7  -9 34907.5 2011.14  14
   0   7   9 31035.3 2170.33  24
   0   7   9 38184.8 2394.07  11
   0   7  -9 34796.4 2249.34  23
   0   7   9 34695.2 2045.55  14
   0  -7   9 34624.5 2357.14  19
   0   7  10-710.454 555.763  11
   0   7  10-11.5258 440.756  21
   0  -7  10 913.144 633.127   1
   0  -7 -10 640.927 623.606   8
   0  -7  10 205.784 402.264  18
   0  -7  10-349.632 480.539  19
   0   7 -10 200.037 477.883  23
   0   7 -10 590.175 340.972  14
   0  -7  10 815.390 631.442   9
   0  -7 -11 5642.41 1193.86   8
   0  -7  11 5868.89 1109.25   1
   0   7  11 5311.31 1034.84  24
   0  -7  11 6173.90 1118.49   9
   0  -7  11 5994.39 1035.64  18
   0  -7  11 6995.96 1157.29  19
   0   7 -11 5578.06 1001.86  23
   0   7  11 6798.05 1102.10  21
   0   7  11 5926.31 1052.39  11
   0   7  12 33843.5 2471.56  11
   0  -7 -12 25474.4 2385.49   8
   0   7  12 24295.2 2039.43  24
   0   7  12 24622.7 2126.23  21
   0  -7  12 30338.3 2382.33   1
   0  -7  12 27830.5 2294.16  19
   0  -7  12 32712.0 2350.69  18
   0   7 -12 29641.9 2178.42  23
   0   7 -13 4879.87 971.436  23
   0   7  13 5782.03 1145.27  11
   0  -7 -13 3483.21 1012.87   8
   0   7  13 3784.09 884.690  24
   0  -7  13 4659.53 1056.56   1
   0  -7  13 3670.86 893.609  18
   0  -7  14 436.648 621.265  18
   0  -7 -14 110.717 659.740   8
   0   7  14 263.457 490.870  24
   0   7 -14 888.667 592.227  23
   0   7  15 4428.64 993.806  24
   0  -7 -15 9633.93 1487.86   8
   0   7 -15 7500.51 1147.83  23
   0  -7  15 8027.93 1389.76  24
   0   7 -16 20493.8 1731.57  23
   0   7  16 14445.0 1579.75  24
   0  -7  16 21354.1 2105.84  24
   0  -7 -16 20006.8 1957.04   8
   0  -7 -17 6836.37 1195.61   8
   0  -7  17 9452.21 1406.81  24
   0   7 -17 3387.94 713.222  23
   0   7  17 2613.61 759.639  24
   0   7 -18 27415.3 1813.58  23
   0   7  18 24420.8 1809.43  24
   0  -7 -18 24679.3 1980.56   8
   0  -7 -19 23787.7 1819.56   8
   0   7 -19 27588.9 1707.02  23
   0  -7 -20 2606.98 692.277   8
   0  -7  20 3996.83 831.220  24
   0   7 -20 2572.57 544.615  23
   0   7 -21 864.089 371.477   8
   0  -7  21 711.503 475.944  24
   0  -7 -21 598.842 424.019   8
   0  -7 -22 616.671 296.817   8
   0  -7  22 459.770 317.532  24
   0   8   0 3709.28 803.479  14
   0  -8   0 4060.13 953.647   4
   0  -8   0 2791.05 725.647   8
   0  -8   1 39062.8 2455.24   8
   0   8   1 42091.3 2526.13  24
   0  -8  -1 40795.8 2522.90   8
   0   8  -1 42050.0 2449.01  23
   0  -8  -1 42337.6 2712.51   4
   0   8   1 38315.3 2300.81  14
   0   8  -1 40929.4 2421.51  14
   0  -8   1 40382.5 2728.91   4
   0  -8  -2 4072.18 969.197   4
   0   8   2 6088.47 966.929  14
   0  -8  -2 6003.14 1089.96   8
   0   8  -2 4618.64 845.503  23
   0  -8   2 6973.70 1066.81   8
   0   8   2 6937.33 1079.60  24
   0   8  -2 7237.28 1104.02  14
   0  -8   2 4778.23 1086.13   4
   0   8  -3 5132.52 937.957  14
   0   8   3 4283.32 884.437  24
   0  -8  -3 4574.67 949.063   4
   0   8   3 3992.43 823.737  14
   0  -8   3 3575.58 913.779   4
   0   8  -3 4991.69 896.013  23
   0  -8  -3 4716.07 900.025   8
   0  -8   3 2871.01 676.301   8
   0  -8  -4 9104.90 1255.16   4
   0  -8   4 7276.73 1062.72   8
   0   8  -4 8907.15 1164.47  23
   0  -8   4 7841.06 1057.74  18
   0   8   4 9043.43 1236.23  24
   0  -8   4 10778.9 1312.59  19
   0  -8   4 8125.47 1116.96   1
   0   8   4 6553.45 1022.33  14
   0  -8   4 9183.08 1401.43   4
   0  -8  -4 8803.13 1215.96   8
   0   8  -4 7575.95 1100.61  14
   0  -8   5 12790.7 1347.51  18
   0   8  -5 15019.4 1488.58  14
   0  -8   5 13093.2 1429.33   1
   0  -8   5 13765.1 1666.19   4
   0  -8   5 13003.4 1461.16  19
   0   8   5 13215.8 1455.64  24
   0   8   5 10801.9 1236.17  14
   0  -8   5 11106.2 1313.70   8
   0   8  -5 14154.2 1479.79  23
   0  -8  -5 10130.8 1390.03   8
   0  -8  -5 12623.7 1435.27   4
   0  -8  -6 20859.7 1802.21   4
   0  -8   6 20124.6 1908.59   4
   0  -8   6 24686.0 1963.47   8
   0   8   6 22860.9 1771.69  14
   0   8  -6 21370.8 1758.38  14
   0   8  -6 21820.5 1837.37  23
   0  -8  -6 23972.9 2107.94   8
   0  -8   6 20194.3 1668.19  18
   0   8   6 23853.5 1928.61  24
   0  -8   6 21864.3 1818.68   1
   0  -8   6 21766.6 1880.80  19
   0  -8   7 75061.6 3237.99  18
   0  -8  -7 70619.7 3629.63   8
   0   8   7 71917.1 3316.64  24
   0   8  -7 74424.3 3215.79  14
   0  -8  -7 75638.1 3342.58   4
   0  -8   7 70301.1 3277.96   1
   0  -8   7 78023.5 3585.89  19
   0  -8   7 73321.5 3412.79   8
   0   8   7 77891.2 3260.82  14
   0   8  -7 72535.9 3302.00  23
   0  -8   7 75006.3 3525.66   4
   0   8   7 76798.6 3391.86  11
   0   8  -8 15869.7 1585.48  23
   0  -8   8 18176.4 1772.95   8
   0   8  -8 18531.3 1599.70  14
   0   8   8 19076.1 1768.94  11
   0  -8   8 16056.4 1685.67  19
   0  -8  -8 17955.3 1650.13   4
   0  -8  -8 17668.6 1932.97   8
   0  -8   8 17230.4 1636.43  18
   0   8   8 15831.4 1490.57  14
   0  -8   8 16903.3 1657.57   4
   0   8   8 17078.9 1645.69  24
   0  -8   8 16580.0 1628.13   1
   0  -8   9 2926.11 870.982  19
   0   8  -9 2880.74 762.017  23
   0  -8   9 2698.88 772.768   1
   0  -8  -9 4845.91 1121.16   8
   0   8   9 4314.68 876.126  11
   0   8  -9 3709.60 751.830  14
   0   8   9 4062.40 922.299  24
   0  -8   9 3225.78 785.550  18
   0   8 -10 3485.28 891.844  23
   0   8  10 3910.03 958.923  24
   0  -8  10 2802.66 769.073   1
   0  -8 -10 3263.71 1036.41   8
   0  -8  10 3146.73 879.972  19
   0  -8  10 3152.76 841.243  18
   0   8  10 4320.97 965.153  11
   0   8 -11 203.455 464.684  23
   0   8  11 838.090 614.830  24
   0  -8 -11 1324.55 793.711   8
   0   8  11 235.030 473.696  11
   0  -8  11 1700.05 720.099  19
   0  -8  11-533.381 526.062  18
   0  -8 -12 1561.81 691.296   8
   0  -8  12 1578.18 658.959  18
   0   8  12 1641.58 658.667  24
   0   8 -12 1955.80 726.438  23
   0  -8 -13 53200.7 3302.45   8
   0  -8  13 59913.3 3192.72  18
   0   8 -13 58698.8 3044.87  23
   0  -8  14-239.156 585.249  18
   0  -8 -14 502.828 594.621   8
   0   8 -14-3.75452 484.476  23
   0  -8 -15 20328.5 1949.74   8
   0   8 -15 20658.8 1722.56  23
   0  -8  15 20583.8 2044.68  24
   0   8  16 3217.27 717.573  24
   0  -8 -16 1376.89 679.157   8
   0   8 -16 1841.79 595.764  23
   0  -8  16 1793.84 842.224  24
   0  -8  17 592.010 573.826  24
   0  -8 -17 1076.14 696.525   8
   0   8 -17 609.053 489.761  23
   0   8  17 1268.70 524.303  24
   0   8 -18-994.543 405.710  23
   0  -8 -18-397.621 494.069   8
   0  -8 -19 2643.13 632.392   8
   0   8 -19 4213.22 624.890  23
   0  -8  19 4547.20 820.593  24
   0  -8  20 6850.76 855.361  24
   0  -8 -20 4869.88 700.841   8
   0  -8 -21 7621.91 730.779   8
   0  -8  21 8592.04 793.881  24
   0  -9   0-380.693 699.750   4
   0   9   0 598.181 549.244  14
   0   9   0-129.203 413.244  23
   0  -9   0 620.582 599.300   8
   0   9   1 39475.4 2531.36  23
   0   9   1 37370.5 2446.73  14
   0  -9   1 40069.4 2599.50   8
   0   9  -1 37953.1 2521.68  14
   0  -9  -1 42366.6 2901.86   4
   0   9  -1 38330.2 2529.96  23
   0  -9   1 33362.4 2689.88   4
   0  -9  -1 37682.3 2566.70   8
   0   9  -2 200.781 414.199  14
   0   9  -2 29.2554 481.205  23
   0  -9   2-281.967 587.981   8
   0  -9   2 5.54567 596.096   4
   0  -9  -2 209.845 607.839   8
   0   9   2 354.695 485.446  14
   0   9   2 423.820 431.245  24
   0  -9  -2 1196.15 639.955   4
   0   9   3 632.460 509.836  14
   0  -9   3 444.225 480.614   8
   0   9   3 329.342 626.125  24
   0  -9  -3 851.599 608.971   4
   0   9  -3 687.590 503.270  14
   0   9  -3-16.7359 476.590  23
   0  -9   3 604.784 615.430   4
   0  -9  -3 168.142 474.063   8
   0  -9   3-212.500 362.512  18
   0  -9   4 8968.42 1217.73  18
   0  -9  -4 9327.80 1336.68   4
   0   9   4 7394.49 1168.91  24
   0   9  -4 11640.6 1455.17  23
   0   9  -4 10136.7 1314.08  14
   0  -9   4 7665.79 1338.72   4
   0  -9   4 8516.62 1243.10   8
   0  -9  -4 8777.81 1371.98   8
   0   9   4 9576.78 1281.26  14
   0   9  -5 2756.68 817.599  23
   0  -9   5 2066.89 740.171   8
   0   9   5 2552.15 773.049  24
   0  -9  -5 2890.39 901.676   8
   0   9  -5 2157.46 641.537  14
   0  -9  -5 2788.69 716.414   4
   0  -9   5 1817.76 638.474  18
   0   9   5 3577.33 865.111  14
   0  -9   5 1012.01 505.828   4
   0   9  -6 65528.3 3290.66  23
   0   9  -6 58492.3 3064.85  14
   0  -9   6 63183.7 3548.85   4
   0   9   6 61494.0 3099.87  14
   0  -9  -6 57841.8 3119.42   4
   0  -9   6 59245.0 2984.58  18
   0  -9   6 60119.1 3181.81   8
   0  -9  -6 61004.0 3522.57   8
   0   9   6 63371.0 3197.79  11
   0   9   6 53696.3 2985.55  24
   0   9  -7 44961.8 2661.65  14
   0  -9   7 40545.7 2796.76   4
   0  -9   7 43346.2 2684.06   1
   0   9   7 46385.5 2760.13  11
   0  -9  -7 40111.0 2602.66   4
   0  -9  -7 40628.9 2882.74   8
   0   9  -7 41680.7 2620.16  23
   0   9   7 43615.5 2601.21  14
   0  -9   7 42397.4 2675.02   8
   0  -9   7 38748.3 2437.20  18
   0   9   7 43341.2 2666.32  24
   0   9   8 26657.5 2118.43  24
   0   9  -8 26871.1 2145.99  23
   0   9  -8 28840.9 2112.72  14
   0  -9  -8 25898.4 2345.98   8
   0  -9   8 29143.7 2167.51  18
   0  -9  -9 5764.16 1243.92   8
   0   9  -9 6290.02 1101.10  23
   0  -9   9 5354.85 1006.86  18
   0   9   9 5527.56 1047.73  24
   0   9  10 39237.5 2511.74  24
   0  -9 -10 36814.2 2786.95   8
   0  -9  10 42003.6 2633.03  18
   0   9 -10 39875.4 2611.07  23
   0  -9 -11 36232.7 2741.74   8
   0   9  11 38081.1 2457.35  24
   0  -9  11 43519.8 2725.72  18
   0   9 -11 39383.5 2525.46  23
   0   9 -12 3362.61 830.948  23
   0  -9  12 2173.52 740.964  18
   0   9  12 2993.52 796.741  24
   0  -9 -12 3218.47 990.937   8
   0  -9  13 460.805 519.574  18
   0   9  13-1012.23 511.132  24
   0   9 -13-246.921 569.669  23
   0  -9 -13 398.545 548.257   8
   0   9 -14 463.267 411.603  23
   0   9  14 600.407 465.147  24
   0  -9  14 92.8894 617.674  24
   0  -9 -14 21.5325 561.684   8
   0   9  15 11216.1 1154.29  24
   0  -9  15 14198.2 1536.53  24
   0   9 -15 11232.6 1174.33  23
   0  -9 -15 12783.2 1426.51   8
   0   9 -16 676.802 419.668  23
   0  -9 -16 1080.36 515.957   8
   0  -9  16 1142.12 728.739  24
   0  -9  17 1956.59 616.764  24
   0  -9 -17 820.340 396.062   8
   0   9 -17 1346.21 432.143  23
   0  -9  18 834.272 500.196  24
   0   9 -18 2361.58 442.331  23
   0  -9 -18 1361.02 457.427   8
   0  -9 -19 7685.26 789.395   8
   0  -9  19 7723.26 844.805  24
   0 -10   0 1326.07 640.297   8
   0 -10   0 1786.46 688.770  18
   0  10   0 1333.73 652.174  23
   0  10   1 9024.64 1295.54  23
   0 -10   1 8789.20 1262.07  18
   0 -10   1 10718.0 1423.04   8
   0 -10  -1 9051.17 1328.08   8
   0  10  -1 8591.54 1312.73  23
   0 -10   2 9072.00 1244.24  18
   0 -10  -2 11574.5 1503.65   8
   0  10  -2 8760.03 1292.81  23
   0  10   2 9502.81 1338.50  23
   0 -10   2 11572.9 1424.17   8
   0 -10  -3 5474.89 1092.29   8
   0 -10   3 4688.52 991.771   8
   0 -10   3 4928.02 989.797  18
   0  10  -3 6905.94 1171.56  23
   0  10   3 4758.90 1014.59  23
   0 -10  -4 8145.48 1324.77   8
   0 -10   4 8012.38 1181.25  18
   0 -10   4 9365.41 1295.24   8
   0  10  -4 8442.73 1280.96  23
   0 -10   5 8692.65 1257.13  18
   0  10   5 8489.58 1226.97  24
   0 -10   5 7524.09 1053.28  22
   0 -10  -5 11684.7 1599.84   8
   0 -10   5 11227.7 1418.54   8
   0  10  -5 9873.37 1348.47  23
   0 -10   6 11588.7 1402.92  18
   0 -10  -6 11538.5 1624.88   8
   0  10  -6 12189.4 1470.65  23
   0  10   6 10772.4 1366.53  24
   0 -10   6 9409.61 1326.72   8
   0 -10   6 9095.33 1101.65  22
   0  10  -7 2587.30 784.546  23
   0  10   7 1880.19 638.347  24
   0 -10   7 4513.32 927.719  18
   0 -10  -7 4376.21 1104.09   8
   0  10   8 18270.2 1745.13  24
   0 -10   8 19630.7 1811.97  18
   0  10  -8 17131.1 1702.58  23
   0 -10  -8 19498.1 2057.68   8
   0  10  -9-103.936 494.723  23
   0  10   9 510.452 630.806  24
   0 -10  -9-122.208 650.245   8
   0 -10   9 31.5578 511.491  18
   0  10  10 709.254 494.611  24
   0 -10  10 202.599 437.881  18
   0 -10 -10 265.471 538.813   8
   0  10 -10 1127.69 657.693  23
   0 -10 -11-241.248 604.826   8
   0  10 -11-154.871 479.432  23
   0 -10  11-76.1698 459.849  18
   0  10  11 287.364 368.664  24
   0  10 -12 6174.44 976.561  23
   0 -10  12 5035.65 971.630  18
   0  10  12 4120.84 823.775  24
   0 -10 -12 5035.16 1003.21   8
   0  10  13 20812.3 1534.48  24
   0  10 -13 24130.9 1699.85  23
   0 -10 -13 19490.6 1744.27   8
   0  10 -14 8446.93 980.253  23
   0 -10  14 8773.90 1180.54  24
   0 -10 -14 6601.13 1021.38   8
   0 -10 -15 1413.56 542.997   8
   0 -10  15 637.336 504.434  24
   0  10 -15 1233.63 409.281  23
   0 -10  16 8490.15 997.853  24
   0  10 -16 6756.40 707.095  23
   0 -10 -16 6548.25 822.883   8
   0 -10 -17 5851.36 719.787   8
   0 -10  17 6256.36 783.745  24
   0 -10  18 16195.9 1028.17  24
   0 -11   0 320.628 554.271   8
   0  11   0 1024.09 669.139  23
   0 -11   0 574.626 427.054  18
   0  11   1 14427.8 1550.63  23
   0  11  -1 17231.9 1713.09  23
   0 -11  -1 14625.3 1501.49  18
   0 -11  -1 15220.3 1637.02   8
   0 -11   1 15990.4 1621.56   8
   0 -11   1 16124.7 1617.67  18
   0  11  -2 8589.86 1240.69  23
   0 -11   2 8545.34 1201.17   8
   0  11   2 6260.47 1094.17  23
   0 -11  -2 5124.86 922.366  18
   0 -11   2 7521.54 1118.74  18
   0 -11  -2 7625.11 1221.68   8
   0  11   3 1723.43 727.796  23
   0  11  -3 3125.91 814.613  23
   0 -11   3 2702.68 733.215   8
   0 -11  -3 2955.45 908.416   8
   0 -11   3 2114.19 651.854  22
   0 -11   3 3284.04 772.850  18
   0 -11  -3 2579.37 637.392  18
   0 -11   4 24658.6 1798.37  22
   0 -11  -4 24199.7 1754.36  18
   0 -11   4 25895.3 1972.15   8
   0  11  -4 27393.9 2078.66  23
   0  11   4 21745.1 1940.09  23
   0 -11  -4 26296.5 2189.03   8
   0 -11   4 25037.8 1984.84  18
   0  11  -5 9742.24 1249.38  23
   0  11   5 11267.3 1419.26  23
   0 -11   5 9360.64 1116.83  22
   0 -11   5 12393.6 1427.56  18
   0 -11   5 9193.03 1192.94   8
   0 -11  -5 11526.3 1496.56   8
   0 -11   6 5348.80 838.064  22
   0 -11  -6 7358.83 1231.79   8
   0  11  -6 7182.50 1099.60  23
   0 -11   6 8403.60 1187.94  18
   0  11   6 7008.63 1154.65  23
   0 -11  -7 4726.84 1018.69   8
   0  11  -7 5591.14 939.462  23
   0  11   7 4947.97 1013.65  23
   0 -11   7 5022.23 930.080  18
   0 -11  -8 964.092 684.595   8
   0 -11   8 633.833 542.937  18
   0  11  -8 1126.21 544.138  23
   0 -11   9 2029.81 668.541  18
   0 -11  -9 1652.77 650.488   8
   0  11  -9 2238.24 705.145  23
   0  11 -10 3568.38 753.678  23
   0 -11 -10 2161.53 758.697   8
   0 -11  10 3483.91 799.834  18
   0 -11 -11 12481.1 1344.58   8
   0  11 -11 14147.3 1260.24  23
   0 -11  11 15081.7 1414.45  18
   0 -11 -12 10644.8 1173.09   8
   0 -11 -12 13489.1 970.861  22
   0 -11  12 13536.3 1311.44  24
   0  11 -12 14206.5 1189.60  23
   0 -11 -13 11581.6 1132.52   8
   0  11 -13 13543.6 1057.01  23
   0 -11  13 14185.9 1267.86  24
   0  11 -14 25800.4 1284.40  23
   0 -11 -14 23568.2 1440.16   8
   0 -11  14 25110.4 1567.99  24
   0  11  15 811.035 366.379  23
   0 -11 -15-394.903 307.061   8
   0 -11  15 737.742 381.426  24
   0  11  16-9.48654 236.949  23
   0 -11  16 160.761 231.233  24
   0 -12   0 7809.65 1034.17  18
   0 -12   0 7864.44 1021.56   8
   0 -12   0 9383.94 1211.73  22
   0  12   0 8865.47 1147.97  23
   0 -12  -1 772.395 443.547  18
   0  12  -1 549.351 431.593  23
   0 -12   1 1090.52 504.261  18
   0 -12  -1 1038.85 565.492   8
   0 -12   1 184.567 446.860  22
   0  12   1 843.722 600.136  23
   0 -12  -1 864.910 556.877  22
   0 -12   1 783.359 531.093   8
   0 -12   2 10524.4 1212.50  18
   0  12  -2 11781.9 1288.47  23
   0 -12   2 10080.5 1185.17  22
   0 -12   2 9339.53 1092.38   8
   0 -12  -2 10093.3 1223.44   8
   0 -12  -2 10032.7 1070.77  18
   0  12   2 11068.5 1239.94  23
   0 -12   3 9615.49 1168.72  18
   0 -12  -3 7189.19 1065.54   8
   0  12  -3 9567.02 1142.41  23
   0 -12   3 9031.40 1073.63   8
   0 -12  -3 9989.99 1034.36  18
   0  12   3 8332.10 1099.82  23
   0 -12   3 9130.43 1037.29  22
   0 -12  -4 1946.21 695.478   8
   0 -12   4 2523.66 658.097  18
   0  12  -4 2396.49 657.957  23
   0 -12   4 1909.75 508.809  22
   0  12   4 2700.81 710.823  23
   0  12  -5 6647.09 937.872  23
   0 -12  -5 7171.39 1062.50   8
   0  12   5 6008.36 932.014  23
   0 -12   5 6008.28 813.937  22
   0 -12   5 7048.91 994.046  18
   0  12  -6 2737.10 625.896  23
   0  12   6 3309.52 713.684  23
   0 -12  -6 2277.03 615.386   8
   0 -12   6 3091.13 691.953  18
   0 -12   7 6468.99 945.899  18
   0  12   7 6599.64 988.558  23
   0  12  -7 7199.11 909.971  23
   0 -12  -7 5546.11 929.532   8
   0 -12  -8 4124.61 816.409   8
   0 -12  -8 5774.30 768.548  22
   0 -12   8 5400.77 854.357  18
   0  12   8 6467.53 935.803  23
   0  12  -8 5205.62 742.478  23
   0 -12  -9 5498.53 825.542   8
   0  12  -9 7021.22 825.542  23
   0  12   9 7203.12 947.871  23
   0 -12   9 6092.98 874.717  18
   0 -12  -9 7056.77 773.961  22
   0  12  10 1436.29 500.840  23
   0  12 -10 1243.04 367.327  23
   0 -12 -10 906.476 414.993   8
   0 -12 -10 1313.69 357.353  22
   0  12  11 130.358 314.907  23
   0  12 -11 1.63958 234.692  23
   0 -12 -11-621.053 258.662  22
   0 -12  11-2.25148 319.204  24
   0 -12 -11-221.978 343.986   8
   0 -12  12-100.587 291.881  24
   0 -12 -12-631.291 298.832   8
   0  12  12 78.2463 313.990  23
   0 -12  13 9022.25 793.944  24
   0  12  13 8180.33 757.297  23
   0 -13   0 224.921 287.359   8
   0  13   0 260.813 333.708  23
   0 -13   0-366.129 335.086  22
   0 -13   0-525.583 301.781  18
   0 -13  -1 905.562 348.670   8
   0  13  -1 870.370 379.157  23
   0 -13   1 292.558 323.495  22
   0 -13  -1-472.952 274.101  18
   0 -13   1-403.102 309.756  18
   0  13   1 527.500 400.148  23
   0 -13  -1 368.160 419.073  22
   0 -13  -2 4671.64 671.231   8
   0 -13   2 3347.30 578.062  18
   0  13  -2 3472.73 592.483  23
   0  13   2 3750.98 657.484  23
   0 -13  -2 3117.97 634.319  22
   0 -13   2 3013.03 607.309  22
   0 -13  -3-264.255 303.441   8
   0  13   3-388.813 331.636  23
   0 -13  -3-343.824 396.890  22
   0 -13   3-206.251 268.816  22
   0 -13   3-713.869 388.457  18
   0  13  -3 280.724 356.926  23
   0  13  -4 4974.26 662.112  23
   0  13   4 3521.64 602.663  23
   0 -13  -4 3277.54 591.088   8
   0 -13   4 3636.02 627.601  18
   0 -13  -4 4396.00 665.242  22
   0 -13   4 3597.20 581.056  22
   0 -13  -5 2253.27 480.539   8
   0  13  -5 2127.61 458.045  23
   0 -13  -5 2636.95 523.656  22
   0 -13   5 1690.07 459.982  18
   0  13   5 2552.09 534.731  23
   0 -13  -6 10845.6 904.824  22
   0 -13   6 10908.3 1005.53  18
   0  13   6 12254.5 1023.23  23
   0 -13  -6 10899.7 901.588   8
   0  13  -6 11584.8 916.525  23
   0  13  -7 1104.81 325.667  23
   0 -13  -7 1265.16 357.095  22
   0 -13  -7 1128.60 351.501   8
   0  13   7 448.576 290.809  23
   0 -13   7 1484.34 422.306  18
   0  13   8 130.912 289.100  23
   0 -13  -8-1.34790 186.109  22
   0 -13   8-622.690 330.715  24
   0  13   9 731.010 289.017  23
  -1   0   0 27.2526 81.8394   3
  -1   0   0-36.1708 146.233  21
  -1   0   0-12.4746 150.201  12
  -1   0  -1 4141.72 330.570  21
  -1   0  -1 4378.44 334.489  10
   1   0   1 4544.54 228.171  11
   1   0  -1 4614.43 313.267   2
   1   0  -1 4563.26 192.944   9
  -1   0  -1 4880.49 356.707  12
  -1   0   1 4385.86 310.014  12
  -1   0   1 4406.04 328.021  21
  -1   0  -2 796855. 4432.11  12
   1   0  -2 770261. 3822.33   2
  -1   0   2 783605. 3727.46  12
  -1   0  -2 798374. 4245.34  21
   1   0  -3 395674. 3066.26   2
  -1   0  -3 392135. 3411.51  12
   1   0  -3 391002. 3165.58  20
  -1   0   3 398797. 2789.97  11
   1   0  -4 44908.3 1199.01  20
   1   0   4 40142.3 1230.87  11
  -1   0   4 43831.2 1146.55  11
  -1   0  -4 43524.8 1106.11  20
   1   0  -4 44034.9 1169.80   2
  -1   0  -4 41345.8 1227.67  12
  -1   0  -5 6770.54 524.238  20
  -1   0   5 5691.48 520.339  11
  -1   0  -5 6007.49 556.858  12
   1   0   5 6215.10 581.626  19
   1   0   5 6231.97 601.739  11
   1   0  -5 6284.40 528.540  20
   1   0   5 5744.87 189.506  13
   1   0  -5 6380.42 553.151   2
   1   0  -6 27837.6 1117.99   2
  -1   0   6 25822.9 1152.50  11
   1   0  -6 25632.0 1079.60  20
  -1   0  -6 27874.1 1122.07  12
   1   0   6 27657.6 1283.37  11
   1   0   6 28490.5 1175.66  19
  -1   0  -6 28592.9 1077.27  20
   1   0   6 28256.4 582.611  13
   1   0  -7 62444.5 1745.48  20
   1   0   7 63182.8 2066.97  11
  -1   0   7 62340.2 797.362  19
  -1   0  -7 71211.8 1853.56  12
  -1   0  -7 65249.1 1721.85  20
  -1   0   7 61946.1 1938.72  11
   1   0  -7 64876.7 1789.47   2
   1   0   7 70813.6 1942.61  19
   1   0   7 62622.2 1058.27  13
   1   0   8 21445.9 1178.27  19
  -1   0   8 18212.1 522.408  19
  -1   0  -8 20514.0 1059.31  12
  -1   0  -8 19302.3 1045.23  20
   1   0   8 19455.1 1293.72  11
   1   0  -8 19182.4 1065.23   2
  -1   0   8 18033.8 1192.44  11
   1   0   8 17037.2 645.599  13
   1   0  -8 19195.7 1042.51  20
  -1   0   9 615.627 499.544  13
   1   0  -9 837.545 432.952   2
  -1   0  -9 952.861 369.537  12
   1   0   9 872.792 433.924  19
   1   0  -9 1737.99 468.473  20
  -1   0   9 752.324 514.533  11
   1   0   9 689.393 246.046  13
  -1   0  -9 1375.23 451.498  20
   1   0   9 855.282 608.144  11
   1   0 -10-57.0733 372.416   2
   1   0  10 157.789 571.851  11
   1   0  10-362.430 360.826  19
  -1   0  10 196.183 463.997  13
   1   0 -10 106.311 325.627  20
  -1   0 -10 351.394 381.166  12
  -1   0  10-112.307 508.167  11
  -1   0 -10 328.426 307.105  20
  -1   0 -11 13711.6 1024.13  12
   1   0 -11 14182.7 808.299  12
   1   0 -11 15044.8 1133.56   2
   1   0  11 15871.3 1422.59  11
  -1   0  11 13959.9 1320.52  11
  -1   0 -11 15091.6 1076.87  20
   1   0  11 13709.5 1080.53  19
  -1   0  11 12358.7 1210.66  13
   1   0 -11 13698.0 1033.22  20
   1   0 -12 125946. 3330.32   2
  -1   0  12 136084. 4425.06   3
  -1   0 -12 130218. 3157.61  20
   1   0 -12 123797. 3100.82  20
  -1   0  12 127883. 3714.06  13
   1   0  12 132891. 4137.40  11
   1   0  12 125530. 3837.95   3
   1   0  12 122542. 3168.94  19
  -1   0  12 129995. 4035.64  11
  -1   0 -12 127116. 3096.71  12
  -1   0  13 6096.22 1035.28  11
  -1   0 -13 5628.82 724.035  12
   1   0  13 5016.25 744.387  19
  -1   0  13 5963.13 941.453  13
  -1   0 -13 5419.23 756.762  20
   1   0  13 6795.03 1099.91  11
  -1   0  13 5831.94 1100.19   3
   1   0  13 5370.66 926.033   3
   1   0 -13 5557.06 851.681   2
   1   0 -13 5851.13 750.035  20
   1   0  14 6502.19 1010.61   3
  -1   0 -14 7699.74 890.151  20
  -1   0  14 7293.20 1115.43  24
   1   0  14 7395.63 1181.30  11
  -1   0 -14 5903.73 834.331  17
  -1   0 -14 7113.80 839.360  12
  -1   0  14 7392.45 1242.95   3
   1   0 -14 7004.95 875.287  20
   1   0 -14 8252.68 1048.57   2
  -1   0  14 6231.75 978.139  13
   1   0  14 7723.70 896.018  19
  -1   0 -14 7027.97 951.085  23
  -1   0  14 6374.43 1096.36  11
   1   0  15 45286.7 2512.13  24
   1   0 -15 47984.7 2270.74  20
  -1   0 -15 50324.4 2276.43  20
  -1   0  15 45076.2 2801.11  11
   1   0 -15 49664.8 2531.80   2
  -1   0  15 52035.1 3134.98   3
  -1   0  15 47746.9 2529.15  13
  -1   0 -15 44955.4 2429.06  23
  -1   0  15 46986.6 2782.07  24
   1   0  15 47442.4 2700.65   3
  -1   0 -15 46387.0 2129.68  12
  -1   0 -15 47815.2 2333.05  17
   1   0 -15 51091.2 2693.88   8
   1   0  15 45920.0 2838.66  11
   1   0 -16 8801.01 1278.27   8
  -1   0 -16 8312.50 1150.27  23
   1   0  16 8816.27 1203.41  24
  -1   0  16 5340.39 1108.66  11
  -1   0 -16 7081.41 982.988  17
  -1   0 -16 7983.28 980.337  20
  -1   0  16 6909.39 1271.56   3
  -1   0  16 8842.61 1332.22  24
   1   0  16 7759.64 1330.00  11
   1   0 -16 7006.23 980.943  20
   1   0  16 8551.35 1222.69   3
   1   0  17 5076.87 1004.68  24
   1   0 -17 5845.42 1086.39   8
  -1   0  17 6495.63 1240.75   3
  -1   0 -17 6203.46 1124.70   8
   1   0  17 6716.33 1317.51  11
  -1   0  17 5297.15 1088.77  11
  -1   0  17 6712.02 1248.19  24
   1   0 -17 6667.60 984.026  20
  -1   0  18 1899.30 832.503   3
   1   0  18 3529.60 989.494  11
   1   0 -18 4061.18 942.619   8
   1   0  18 4802.44 936.602  24
  -1   0  18 3326.60 946.408  24
  -1   0 -18 5081.99 1100.33   8
  -1   0  18 3926.18 794.778  11
  -1   0 -19 9851.53 1477.74   8
   1   0 -19 12142.8 1529.75   8
   1   0  19 7743.57 1157.22  24
  -1   0  19 10568.0 1520.25  24
   1   0  20 1473.99 627.345  24
  -1   0 -20 2086.22 823.046   8
   1   0 -20 2145.31 747.748   8
  -1   0  20 2495.43 851.107  24
   1   0 -21 1519.19 688.457   8
   1   0  21 865.081 572.329  24
  -1   0 -21 2717.78 895.902   8
  -1   0  21 779.624 637.456  24
  -1   0  22 1629.77 788.722  24
  -1   0 -22 2459.45 815.261   8
   1   0 -22 279.167 540.399   8
  -1   0 -23 13062.3 1413.44   8
   1   0 -23 13442.0 1367.73   8
  -1   0  23 11386.3 1338.04  24
  -1   0 -24-692.778 481.945   8
   1   0 -24-10.5726 372.432   8
  -1   0  24 575.846 396.905  24
   1   0 -25 1206.61 364.472   8
  -1   0 -25 2276.80 509.611   8
  -1   0  25 1561.14 450.362  24
  -1   1  25 7581.61 828.801  24
   1   1 -25 7193.07 725.864   8
  -1  -1 -25 7639.81 859.204   8
  -1   1  24 438.882 429.745  24
   1   1 -24 255.814 403.083   8
  -1  -1 -24 489.354 475.120   8
  -1   1  23 1893.43 695.999  24
   1   1 -23 1792.47 590.393   8
  -1  -1 -23 473.977 514.400   8
  -1  -1 -22 5122.80 1050.74   8
   1  -1  22 4911.11 868.059  24
   1   1 -22 5891.02 1007.42   8
  -1   1  22 4969.02 1022.28  24
  -1  -1 -21 29645.7 2297.89   8
   1   1 -21 29496.0 2166.76   8
   1  -1  21 23110.0 1817.87  24
  -1   1  21 27689.8 2222.48  24
  -1  -1 -20 17556.1 1812.24   8
  -1   1  20 18450.1 1901.70  24
   1   1 -20 17680.8 1780.27   8
   1  -1  20 17714.1 1668.78  24
   1   1 -19 11857.9 1488.41   8
  -1  -1 -19 9776.05 1425.54   8
  -1   1  19 11450.5 1621.54  24
   1  -1  19 11578.3 1438.43  24
   1  -1  18 41183.4 3058.04  11
  -1   1  18 38755.9 2793.55  11
   1   1 -18 46631.7 2583.76  20
   1   1 -18 42171.7 2637.54   8
   1  -1  18 39005.2 2502.63  24
  -1   1  18 37863.7 2718.37  24
  -1  -1 -18 39850.8 2682.64   8
  -1   1  18 39971.6 3025.91   3
   1   1 -17 43054.1 2668.19   8
  -1   1  17 40355.4 2800.31  11
   1  -1  17 38442.5 2896.20  11
   1   1 -17 42839.9 2391.17  20
  -1   1  17 43553.9 3089.90   3
  -1  -1 -17 43722.0 2760.51   8
  -1   1  17 39068.2 2734.69  24
   1  -1  17 41203.3 2595.36  24
   1  -1  16 3761.97 1050.90  11
   1   1 -16 3083.93 819.485   8
  -1  -1 -16 3613.02 866.293   8
   1  -1  16 4555.30 878.270  24
  -1   1  16 2797.87 802.815  11
   1   1 -16 4115.77 779.530  20
   1  -1  16 2754.57 776.425   3
  -1   1  16 2005.39 793.885  24
  -1   1  16 4108.94 1034.04   3
   1  -1  15 3634.51 838.480   3
   1   1 -15 5072.72 824.789  20
  -1   1  15 3570.81 896.867  24
  -1   1  15 3416.09 920.293  11
  -1  -1 -15 3773.37 733.267  17
  -1   1  15 4169.14 831.293  13
   1  -1  15 3806.29 892.574  24
   1   1 -15 3920.11 738.739  23
   1  -1  15 3210.58 927.413  11
  -1  -1 -15 5044.85 940.718   8
   1  -1  15 3903.70 715.295  19
  -1   1  15 4273.71 998.913   3
   1  -1  14 15391.4 1692.36  11
  -1  -1 -14 15795.1 1293.94  17
   1  -1  14 18661.0 1403.42  19
  -1   1  14 17095.8 1634.00  11
  -1   1  14 19315.4 1610.04  13
   1   1 -14 18424.9 1400.05  20
   1  -1  14 16413.7 1553.99   3
  -1  -1 -14 18172.9 1577.98   8
  -1  -1 -14 17626.1 1239.83  12
  -1   1  14 17880.3 1727.50  24
  -1  -1 -14 18484.7 1264.48  20
   1   1 -13 2098.14 555.391   2
  -1  -1 -13 2173.50 477.984  20
   1  -1  13 3606.02 839.028   3
   1   1 -13 2018.73 405.971  12
  -1   1  13 1508.14 633.841  11
  -1   1  13 978.542 527.519  13
   1   1 -13 2174.26 566.114  20
   1  -1  13 2782.97 839.426  11
   1  -1  13 2209.14 570.296  19
  -1  -1 -13 1914.56 483.084  12
   1  -1  12 46878.1 2562.99  11
  -1   1  12 48815.8 2423.93  11
   1  -1  12 46746.5 2065.50  19
  -1  -1 -12 50481.8 1864.03  20
  -1  -1 -12 49088.0 1889.25  12
   1   1 -12 48365.6 1997.22  20
   1   1 -12 50250.8 2139.21   2
  -1   1  12 47829.6 2333.93  13
   1  -1  12 45065.9 2334.31   3
   1   1 -11 24495.8 1431.86   2
  -1  -1 -11 25606.5 1277.09  20
   1  -1  11 25013.3 1468.41  19
   1  -1  11 25318.3 1819.92  11
  -1  -1 -11 20049.5 1172.51  12
  -1   1  11 25231.6 1694.52  11
   1  -1  11 21644.5 1519.49   3
   1   1 -11 24641.3 1379.32  20
  -1  -1 -10 91989.9 2398.09  12
  -1  -1 -10 93120.2 2280.24  20
   1  -1  10 83276.0 2726.25   3
   1   1 -10 95475.8 2551.59   2
   1  -1  10 87467.0 3078.08  11
   1  -1  10 86594.9 2594.18  19
   1   1 -10 89510.1 2419.41  20
  -1   1  10 86435.6 2850.07  11
   1   1  -9 57954.7 1858.13  20
  -1  -1  -9 60552.1 1736.20  20
   1  -1   9 51287.9 1272.52  13
  -1  -1  -9 57733.7 1852.23  12
   1  -1   9 51348.6 2231.51  11
   1  -1   9 55472.6 1999.01  19
   1   1  -9 61751.1 1922.20   2
   1  -1   9 51191.5 2004.05   3
  -1   1   9 56627.4 2196.27  11
  -1  -1  -8 31299.9 1175.78  20
  -1  -1  -8 30335.6 1310.49  12
   1  -1   8 30109.4 1416.87  19
  -1   1   8 28476.2 686.044  19
   1  -1   8 30571.2 1604.67  11
  -1   1   8 30600.0 1497.96  11
   1  -1   8 30956.6 909.774  13
   1   1  -8 34600.8 1369.63   2
   1  -1   8 30724.2 1442.28   3
   1   1  -8 33902.5 1358.30  20
  -1  -1  -7 37635.2 1399.90  12
  -1   1   7 41993.1 1622.98  11
  -1  -1  -7 41485.6 1260.60  20
   1   1  -7 45468.3 1457.91   2
   1  -1   7 40940.2 1699.79  11
  -1   1   7 41527.6 744.269  19
   1  -1   7 41070.3 1535.03  19
   1  -1   7 40778.6 1503.77   3
   1   1  -7 43332.2 1454.64  20
   1  -1   7 41932.1 960.499  13
  -1   1   6 108555. 2314.25  11
  -1   1   6 110722. 1083.61  19
  -1  -1  -6 111422. 1867.89  20
   1  -1   6 110801. 1397.55  13
   1  -1   6 113373. 2491.79  11
   1   1  -6 113123. 2171.09  20
   1  -1   6 105130. 2275.65  19
  -1  -1  -6 106557. 2191.73  12
   1  -1   6 117758. 2206.82   3
   1   1  -6 119408. 2167.54   2
   1  -1   5 2739.51 353.736   3
  -1  -1  -5 2685.47 315.638  20
  -1   1   5 2619.77 406.185  11
   1   1  -5 2581.21 385.679  20
  -1  -1  -5 2720.75 405.188  12
   1  -1   5 3356.14 503.121  11
   1  -1   5 3002.22 473.847  19
   1   1  -5 2758.05 383.272   2
  -1   1   4 371815. 3305.24  11
  -1  -1  -4 368979. 3631.53  12
   1   1  -4 372857. 3185.40   2
   1  -1   4 373545. 3643.90  19
   1  -1   4 373331. 2967.31   3
  -1  -1  -4 366833. 2620.21  20
   1  -1   4 376820. 3614.69  11
   1   1  -4 362674. 3412.07  20
  -1  -1  -3 268747. 2898.14  12
   1  -1   3 263581. 2643.44  11
   1   1  -3 259255. 2371.00   2
   1   1  -3 263884. 2671.59  20
   1  -1   3 263974. 2211.56   3
  -1   1   3 266211. 2365.12  11
   1  -1   2 322839. 2610.30  11
   1   1  -2 317321. 2200.77   2
  -1   1   2 318459. 2124.89  11
   1   1  -2 322989. 2636.30  20
  -1  -1  -2 321524. 2975.35  12
  -1   1   2 330637. 3143.94  14
   1  -1   2 332738. 2828.74  19
  -1  -1  -2 316010. 2530.82  21
  -1   1   2 317637. 1738.83  12
   1   1  -1 45672.2 653.250   2
  -1  -1  -1 44499.3 1082.53  12
   1  -1   1 47970.7 1101.04   9
  -1   1   1 43690.9 735.740  12
   1  -1   1 46531.0 969.604  19
  -1   1   1 47004.1 1132.63  14
  -1  -1  -1 44875.5 825.470  21
  -1  -1  -1 46831.4 924.571  13
   1   1  -1 45608.0 880.530  20
  -1  -1  -1 43719.9 810.682   1
  -1  -1   0 289393. 2717.84  12
  -1  -1   0 287818. 1834.87  21
  -1   1   0 300474. 2713.71  14
   1  -1   0 300942. 2598.39   9
  -1  -1   0 302631. 2459.04  13
   1  -1   0 298929. 2202.64  19
   1   1   0 293773. 1408.66   2
  -1   1   0 297828. 2209.03  12
  -1   1  -1 49720.5 1037.14  14
  -1  -1   1 46440.4 1110.67  12
  -1  -1   1 48866.1 749.133  21
  -1   1  -1 50501.7 1060.09  12
   1  -1  -1 49015.5 1017.55   9
  -1   1  -1 48998.8 812.223  10
  -1  -1   1 49629.1 1097.57  13
   1  -1  -1 50675.9 835.243  19
  -1  -1   1 50423.6 1080.02   3
  -1   1  -2 308056. 2420.91  14
   1  -1  -2 335848. 1987.05  19
  -1  -1   2 325485. 3067.05  13
  -1   1  -2 315866. 2902.06  12
  -1  -1   2 321732. 1382.93   9
  -1  -1   2 325695. 2173.60  21
   1  -1  -2 321028. 2890.88   2
  -1  -1   2 318406. 2934.10   3
   1  -1  -3 264952. 1605.28  19
  -1  -1   3 269883. 2663.77  11
  -1  -1   3 266579. 1686.94   9
   1  -1  -3 268422. 2820.74   2
   1   1   3 270514. 1865.82  14
  -1   1  -3 258165. 2874.28  12
  -1  -1   3 270210. 2996.27   3
   1   1   3 263507. 2673.77  11
  -1  -1   3 276160. 3133.49  13
  -1   1  -3 258670. 2089.54  14
   1  -1  -4 379950. 3474.36  20
  -1   1  -4 375275. 3662.16  12
  -1  -1   4 390459. 4086.81  13
  -1  -1   4 370985. 2321.19  19
  -1  -1   4 378070. 3470.37  11
  -1   1  -4 376159. 3668.76  20
   1  -1  -4 386503. 3645.71   2
   1   1   4 371504. 1944.48  14
  -1   1  -4 361232. 2272.80  14
   1   1   4 387314. 3577.98  11
  -1  -1   4 384093. 3976.79   3
   1   1   5 2510.52 143.045  14
  -1  -1   5 2465.58 470.933  13
   1   1   5 2945.00 456.317  11
  -1   1  -5 2678.70 432.367  12
  -1  -1   5 2501.56 394.497  11
  -1  -1   5 2575.04 491.185   3
  -1  -1   5 2187.44 216.234  19
   1  -1  -5 2604.36 448.190   2
   1  -1  -5 2923.21 395.679  20
  -1   1  -5 2920.43 435.696  20
  -1   1  -5 2583.03 192.593  14
   1  -1  -6 113135. 2201.94  20
  -1  -1   6 107358. 1391.19  19
  -1   1  -6 116252. 2379.98  20
  -1  -1   6 116659. 2417.69  11
  -1  -1   6 102852. 2509.33  13
  -1   1  -6 116005. 2403.09  21
  -1  -1   6 118247. 2774.33   3
  -1   1  -6 123953. 2364.86  12
   1   1   6 114291. 2422.35  11
  -1   1  -6 113096. 927.613  14
   1  -1  -6 111334. 2334.98   2
  -1   1  -7 43343.4 1570.03  20
   1  -1  -7 42957.2 1565.40   2
   1  -1  -7 41712.5 1440.35  20
  -1  -1   7 42328.3 1742.34  13
  -1  -1   7 45229.5 1686.02  11
   1   1   7 43078.1 1674.65  11
  -1  -1   7 43497.5 965.256  19
  -1  -1   7 42397.2 1863.46   3
  -1   1  -7 47546.0 1542.01  12
   1  -1  -7 46058.0 850.468  12
   1  -1  -8 34404.0 828.194  12
  -1  -1   8 34734.5 1617.03  11
  -1  -1   8 31878.6 1634.13  13
  -1  -1   8 31601.2 1755.45   3
   1   1   8 34519.1 1646.36  11
  -1  -1   8 32716.7 908.481  19
   1  -1  -8 33425.7 1365.81  20
  -1   1  -8 34115.2 1467.86  20
   1  -1  -8 32319.0 1466.38   2
  -1   1  -8 36720.8 1463.37  12
  -1   1  -9 60210.0 1936.25  12
   1   1   9 56282.6 1451.56  13
  -1  -1   9 54513.4 2200.23  11
   1  -1  -9 57898.7 1177.72  12
  -1   1  -9 55648.3 1954.90  20
   1   1   9 56651.6 1940.29  19
   1   1   9 57223.8 2275.36  11
  -1  -1   9 50503.8 2334.97   3
   1  -1  -9 54717.6 1943.07   2
  -1  -1   9 52690.1 1245.78  19
  -1  -1   9 59202.6 2295.74  13
   1  -1  -9 57800.7 1858.32  20
  -1   1 -10 87380.5 2432.28  12
  -1   1 -10 89604.9 2564.29  20
  -1  -1  10 85726.4 3254.63   3
   1  -1 -10 87321.2 2379.90  20
  -1  -1  10 82285.5 2910.36  11
   1  -1 -10 86851.7 2572.37   2
   1   1  10 86969.8 2456.69  19
   1   1  10 88384.6 3016.85  11
  -1  -1  10 88975.5 2949.02  13
  -1  -1  11 23771.2 1740.65  11
  -1  -1  11 23119.3 1861.41   3
   1  -1 -11 24559.5 1466.07   2
   1   1  11 24730.7 1717.28  11
   1  -1 -11 26228.0 1373.47  20
  -1   1 -11 22066.2 1335.86  12
  -1   1 -11 25871.1 1477.11  20
  -1  -1  11 23702.9 1626.01  13
   1   1  11 23198.3 1344.46  19
   1   1  12 44609.4 2389.47  11
  -1  -1  12 50797.2 2600.51  11
   1   1  12 47260.6 1980.70  19
   1  -1 -12 50635.9 1976.27  20
  -1   1 -12 49309.3 1997.37  12
   1  -1 -12 50260.1 2161.68   2
  -1  -1  12 49107.2 2372.90  13
  -1  -1  12 47600.2 2692.17   3
  -1   1 -12 49861.4 2114.75  20
  -1  -1  13 1937.41 800.093   3
  -1   1 -13 2128.79 579.828  20
  -1   1 -13 1983.40 522.218  12
   1   1  13 1840.75 545.683  19
   1  -1 -13 1848.20 479.359  20
   1   1  13 2155.90 766.109  11
  -1  -1  13 1355.23 634.177  13
  -1  -1  13 1233.57 717.772  11
   1  -1 -13 1761.06 613.532   2
  -1   1 -14 17038.3 1323.10  12
   1  -1 -14 17850.8 1459.80   2
  -1   1 -14 15865.1 1348.76  20
   1   1  14 18206.9 1733.51  11
  -1   1 -14 16609.3 1461.01  23
  -1   1 -14 18153.3 1429.98  17
  -1  -1  14 16083.0 1568.81  24
   1   1  14 17554.4 1295.52  19
  -1  -1  14 16196.5 1492.35  13
  -1  -1  14 16842.6 1725.53  11
  -1  -1  14 16845.6 1853.10   3
   1  -1 -14 18867.0 1358.58  20
  -1   1 -15 5854.70 909.555  17
   1   1  15 5167.61 994.036   3
  -1  -1  15 3037.58 793.449  24
  -1   1 -15 4441.90 751.610  12
   1  -1 -15 4823.98 923.572   2
   1   1  15 4025.69 974.127  11
   1  -1 -15 4310.84 751.466  20
  -1   1 -15 5287.73 809.952  20
  -1  -1  15 5445.42 1088.41  11
   1  -1 -15 4383.01 881.498   8
  -1  -1  15 4500.58 851.174  13
  -1   1 -15 4542.59 841.831  23
  -1  -1  15 4757.47 1097.08   3
   1   1  16 2819.17 732.416   3
  -1  -1  16 2918.08 898.086  24
  -1  -1  16 1743.32 715.417   3
  -1   1 -16 3218.58 732.382  17
   1  -1 -16 3472.37 728.243  20
   1  -1 -16 3887.59 874.361   2
   1   1  16 2710.45 946.419  11
   1  -1 -16 3082.44 838.662   8
  -1   1 -16 2711.32 572.873  12
  -1   1 -16 2992.45 685.126  20
  -1   1 -16 3244.18 779.733  23
   1   1  16 1443.21 432.054  24
  -1  -1  16 3349.67 980.933  11
   1  -1 -17 40478.5 2726.90   8
  -1   1 -17 39905.7 2520.26  23
   1   1  17 42141.3 2910.52  11
  -1   1 -17 38185.4 2218.87  17
  -1  -1  17 43214.8 3027.98  11
  -1   1 -17 40721.5 2311.43  20
   1  -1 -17 42749.9 2279.07  20
  -1  -1  17 44231.2 3080.22   3
   1   1  17 39665.5 2452.71  24
  -1  -1  17 40484.0 2776.39  24
   1   1  18 39931.0 2914.09  11
   1  -1 -18 39135.2 2614.06   8
  -1  -1  18 39939.8 2795.72  24
  -1  -1  18 40282.6 3034.06   3
  -1  -1  18 43349.4 3061.73  11
   1   1  18 37500.3 2423.56  24
   1   1  19 9295.82 1253.07  24
   1  -1 -19 8002.18 1252.18   8
  -1   1 -19 11914.7 1572.55   8
  -1  -1  19 8875.68 1450.63  24
  -1   1 -20 17620.7 1872.43   8
  -1  -1  20 16650.5 1768.46  24
   1   1  20 17876.3 1633.39  24
   1  -1 -20 17455.8 1791.48   8
   1  -1 -21 29772.7 2220.94   8
  -1   1 -21 29640.6 2313.04   8
  -1  -1  21 32506.0 2401.51  24
   1  -1 -22 5933.87 1041.95   8
  -1  -1  22 5162.54 1041.39  24
  -1   1 -22 6120.93 1129.56   8
  -1  -1  23 974.791 639.125  24
   1  -1 -23 1227.81 558.235   8
  -1   1 -23 884.130 562.650   8
  -1  -1  24 311.646 490.698  24
   1  -1 -24 342.390 357.870   8
  -1   1 -24-222.809 392.858   8
   1  -1 -25 7031.54 754.585   8
  -1   1 -25 7881.54 859.923   8
  -1  -1  25 7492.11 872.651  24
  -1  -2 -25-28.7430 316.661   8
  -1   2  25 302.885 320.433  24
   1   2 -24 3961.42 667.687   8
  -1  -2 -24 2042.29 592.115   8
  -1   2  24 2557.39 632.137  24
  -1  -2 -23 20267.9 1687.93   8
  -1   2  23 18655.5 1593.93  24
   1   2 -23 17800.0 1440.42   8
   1  -2  23 17547.2 1350.39  24
  -1  -2 -22 522.667 556.937   8
   1   2 -22 1276.84 606.818   8
   1  -2  22 360.945 408.881  24
  -1   2  22 634.296 632.022  24
  -1   2  21 4829.20 1043.77  24
   1   2 -21 3435.80 821.073   8
  -1  -2 -21 6782.30 1200.02   8
   1  -2  21 3726.73 849.451  24
  -1  -2 -20 20055.7 1917.30   8
  -1   2  20 22042.5 2127.43  24
   1   2 -20 21191.8 1866.27   8
   1  -2  20 18700.5 1780.00  24
   1   2 -19 1123.21 637.044   8
   1  -2  19 1115.14 605.899  24
  -1  -2 -19 1042.85 696.526   8
  -1   2  19 1681.34 907.321  24
  -1   2  18 6972.90 1203.30  11
  -1  -2 -18 9438.21 1402.85   8
   1   2 -18 7838.21 1196.00   8
  -1   2  18 6502.17 1286.86  24
   1  -2  18 7775.94 1226.71  24
   1   2 -17 7303.87 1089.39  23
   1   2 -17 8501.42 1118.93  20
  -1   2  17 7659.06 1233.57  11
   1  -2  17 8027.01 1284.72  24
   1  -2  17 7855.05 1430.36  11
  -1   2  17 7320.52 1349.17   3
  -1  -2 -17 6217.63 1167.39   8
  -1   2  17 9167.18 1436.04  24
   1   2 -16 19628.0 1627.84  23
  -1  -2 -16 19590.1 1797.37   8
   1  -2  16 19501.7 2113.80  11
  -1   2  16 17445.4 1832.11  24
   1  -2  16 22105.6 1942.19  24
   1   2 -16 20699.0 1669.51  20
  -1   2  16 21014.8 1924.92  11
   1  -2  16 16942.6 1731.53   3
   1  -2  15 36069.0 2066.40  19
   1   2 -15 36185.0 2090.94  20
   1  -2  15 37523.4 2755.45  11
  -1   2  15 35176.1 2397.11  11
  -1  -2 -15 37145.1 2381.79   8
   1  -2  15 39161.8 2501.83  24
  -1   2  15 33466.0 2454.73  24
   1  -2  15 33050.7 2363.65   3
   1   2 -15 37949.7 2150.35  23
  -1   2  15 38212.0 2340.97  13
  -1   2  14 33560.9 2233.31  11
  -1   2  14 30552.5 2052.61  13
   1   2 -14 33653.8 1909.28  20
   1  -2  14 34329.4 2506.98  11
   1  -2  14 36475.4 2296.58  24
   1  -2  14 33962.4 1988.66  19
   1  -2  14 34632.7 2285.06   3
  -1   2  14 33142.5 2339.67  24
  -1  -2 -14 35188.2 2236.79   8
   1  -2  13 7074.23 1076.14   3
   1   2 -13 8964.86 982.345  20
   1  -2  13 7869.24 1224.10  11
  -1   2  13 7603.50 1074.48  11
   1  -2  13 8637.58 997.234  19
  -1   2  12 14906.8 1395.34  11
   1  -2  12 15493.0 1288.63  19
  -1  -2 -12 16708.3 1128.61  12
   1   2 -12 18412.5 1311.75  20
   1   2 -12 15053.3 972.317  14
   1  -2  12 13492.4 1335.05   3
   1  -2  12 16933.1 1662.99  11
  -1   2  11 17090.7 1393.12  11
   1   2 -11 16719.7 1170.93  20
   1  -2  11 15584.7 1248.24  19
  -1  -2 -11 16274.3 946.221  20
   1   2 -11 16817.8 1001.42  14
   1  -2  11 13991.8 1432.15  11
   1  -2  11 14083.1 1254.52   3
  -1  -2 -11 17169.1 1105.36  12
   1  -2  10 17218.5 1458.89  11
  -1  -2 -10 20225.8 1165.96  12
   1   2 -10 18918.2 1189.27  20
   1  -2  10 17794.1 1321.73   3
  -1  -2 -10 20591.6 998.750  20
  -1   2  10 20096.6 1396.98  11
   1  -2  10 18035.3 1288.37  19
   1  -2   9 5990.16 870.048  11
   1   2  -9 8279.46 803.555  20
  -1   2   9 7170.02 834.634  11
  -1  -2  -9 8269.37 622.315  20
  -1  -2  -9 7934.06 751.457  12
   1  -2   9 8003.18 879.121  19
  -1  -2  -9 8471.00 792.583   2
   1  -2   9 8315.01 885.261   3
   1   2  -9 8707.82 814.124   2
  -1   2   8 107161. 2738.04  11
  -1  -2  -8 110023. 2502.88  12
   1  -2   8 117895. 3145.34  11
   1   2  -8 123543. 2670.13   2
  -1  -2  -8 112881. 2003.24  20
   1  -2   8 106701. 2745.29  19
   1   2  -8 120164. 2586.91  20
   1  -2   8 118319. 2796.24   3
  -1  -2  -8 117625. 2547.21   2
   1  -2   7 45770.5 1637.63   3
   1   2  -7 47261.3 1566.63  20
   1   2  -7 46421.1 1537.93   2
   1  -2   7 46921.8 1834.18  11
  -1  -2  -7 43087.1 1527.92  12
  -1  -2  -7 46533.0 1499.95   2
   1  -2   7 42151.2 1626.76  19
  -1   2   7 43947.6 1608.82  11
  -1  -2  -7 42720.4 1128.41  20
   1   2  -6 80557.1 1837.40   2
  -1  -2  -6 77066.0 1310.35  20
   1  -2   6 78612.4 2143.24  11
  -1  -2  -6 83297.2 1828.06   2
  -1   2   6 77645.3 1902.53  11
   1  -2   6 77101.2 2043.03  19
   1   2  -6 79818.6 1878.24  20
   1  -2   6 80000.3 1942.79   3
  -1  -2  -6 76449.2 1937.11  12
   1   2  -5 83950.9 1812.55  20
   1   2  -5 79784.9 1657.68   2
  -1   2   5 76527.4 1898.42  14
   1  -2   5 81117.3 1821.64   3
  -1   2   5 80547.1 1770.09  11
   1  -2   5 78731.0 2017.44  11
   1  -2   5 82136.0 1956.90  19
  -1  -2  -5 79632.0 1890.08  12
  -1  -2  -5 82013.8 1650.12   2
   1   2  -4 95008.7 1795.29  20
  -1   2   4 94110.1 2018.54  14
  -1   2   4 90023.6 1716.70  11
   1  -2   4 97690.9 1990.86  19
  -1  -2  -4 89920.0 1537.68   2
   1   2  -4 89882.2 1584.16   2
  -1  -2  -4 92865.2 1949.97  12
   1  -2   4 93670.0 1993.02  11
   1  -2   3 990605. 5855.44  19
  -1  -2  -3 974352. 5969.78  12
   1  -2   3 960696. 6122.99  11
  -1   2   3 999999. 6264.14  14
  -1  -2  -3 945101. 4215.02   2
   1   2  -3 970351. 5272.38  20
   1  -2   3 983362. 6507.00   9
  -1   2   2 92853.8 910.431  12
   1  -2   2 96458.7 1548.00   1
   1  -2   2 96377.9 1753.22  19
   1   2  -2 98592.9 1531.48  20
   1  -2   2 97029.6 1996.83   9
  -1   2   2 100022. 1954.42  14
  -1  -2  -2 99893.8 1954.17   4
  -1  -2  -2 93338.4 1823.33  12
  -1   2   1 15220.7 774.805  14
   1  -2   1 14099.9 667.930  19
   1  -2   1 15180.8 803.551   9
  -1   2   1 14546.6 502.536  12
  -1  -2  -1 13514.1 732.256  12
   1   2  -1 13881.7 536.118  20
   1  -2   1 14181.9 602.895   1
  -1  -2  -1 14927.5 795.526   4
  -1  -2  -1 13726.0 648.408   1
  -1  -2   0 46153.4 1367.08   4
   1  -2   0 45940.0 1307.57   9
   1   2   0 43740.5 758.695  20
   1   2   0 48873.7 1200.28  14
  -1   2   0 48717.9 1300.94  14
  -1  -2   0 45457.2 1278.23  12
   1  -2   0 46976.3 1132.14  19
  -1  -2   0 46283.5 1321.92  10
  -1  -2   0 47044.1 1256.10  13
  -1  -2   1 13470.0 774.982   4
  -1   2  -1 15125.8 739.673  14
   1  -2  -1 15886.2 675.161  19
  -1   2  -1 13936.0 699.394  21
   1  -2  -1 13902.6 752.579   9
   1   2   1 14946.6 328.605  20
   1   2   1 16020.6 677.892  14
  -1  -2   1 14397.2 759.759  13
  -1   2  -2 92639.5 1750.45  21
   1  -2  -2 96712.9 1560.84  19
  -1   2  -2 92059.4 1705.03  14
   1   2   2 93656.7 1546.34  14
   1  -2  -2 89311.3 1743.38   2
  -1  -2   2 90011.6 1940.34   4
  -1  -2   2 94612.2 1912.36  13
  -1  -2   2 90998.6 1382.66   9
  -1   2  -3 987850. 5871.77  21
  -1  -2   3 978649. 6347.17  13
  -1   2  -3 965903. 5348.13  14
   1  -2  -3 986725. 4900.56  19
  -1  -2   3 969726. 4688.38   9
   1   2   3 977261. 4836.08  14
  -1  -2   3 976716. 5166.24  19
  -1  -2   3 988084. 6610.71   3
   1  -2  -3 983194. 5968.61   2
  -1   2  -4 91285.2 1627.96  14
  -1  -2   4 94406.1 1552.21   9
  -1  -2   4 95392.0 1646.76  19
   1   2   4 95915.5 1476.53  14
   1   2   4 92902.8 1916.45  11
  -1   2  -4 94818.6 2061.01  20
  -1  -2   4 97876.9 2165.59  13
   1  -2  -4 94942.1 1998.57   2
  -1  -2   4 95256.0 2171.69   3
  -1   2  -4 96531.6 1944.77  21
   1   2   5 77203.4 1291.68  14
  -1  -2   5 75567.2 1505.41   9
   1  -2  -5 80649.4 1763.24  20
  -1  -2   5 83393.0 2145.14  13
  -1   2  -5 75399.6 1986.04  20
  -1   2  -5 80895.6 1902.84  21
   1  -2  -5 80072.9 1957.35   2
  -1  -2   5 77094.9 2105.28   3
  -1  -2   5 78758.4 1534.15  19
  -1  -2   5 79934.8 1997.69  11
   1   2   5 78677.4 1913.09  11
  -1   2  -5 75540.3 1443.81  14
  -1   2  -6 78048.4 1418.86  14
   1   2   6 76547.6 1245.44  14
  -1   2  -6 78994.3 2133.04  20
  -1  -2   6 75112.9 2067.22  11
  -1  -2   6 77068.0 2219.68  13
   1  -2  -6 77902.8 1864.65  20
   1   2   6 82455.3 2094.73  11
   1  -2  -6 82362.3 2111.52   2
  -1  -2   6 74529.7 1646.03   9
  -1  -2   6 79883.6 2312.11   3
  -1  -2   6 80807.9 1608.86  19
  -1   2  -6 78547.0 2008.84  21
   1  -2  -7 44716.3 1683.55   2
  -1   2  -7 46848.3 1063.50  14
  -1  -2   7 46181.8 1909.63   3
   1  -2  -7 46145.6 1539.54  20
  -1   2  -7 43372.3 1688.40  20
  -1  -2   7 43631.5 1818.21  13
   1   2   7 44363.5 910.399  14
  -1  -2   7 46068.5 1773.41  11
  -1  -2   7 44515.8 1257.29  19
   1   2   7 44319.3 1672.37  11
   1  -2  -8 116052. 2541.35  20
  -1   2  -8 112039. 2804.70  20
   1   2   8 110354. 2846.22  11
  -1   2  -8 125858. 2749.61  12
  -1  -2   8 119741. 3107.56  11
  -1   2  -8 121402. 1596.89  14
   1  -2  -8 114192. 2825.81   2
  -1  -2   8 106429. 2995.36  13
  -1  -2   8 119190. 3286.42   3
  -1  -2   8 113391. 2110.74  19
  -1   2  -9 8329.60 915.198  20
   1   2   9 6983.22 868.970  11
  -1  -2   9 6251.12 983.830   3
  -1  -2   9 7064.10 606.239  19
  -1  -2   9 6305.05 897.608  13
   1  -2  -9 7028.13 855.523   2
  -1  -2   9 8146.41 996.744  11
   1  -2  -9 6962.17 728.419  20
  -1   2  -9 8231.34 813.001  12
  -1   2 -10 18352.4 1214.69  12
   1   2  10 19360.7 1436.26  11
  -1   2 -10 18848.8 1294.76  20
  -1  -2  10 20643.2 1568.69  11
   1  -2 -10 18547.6 1114.67  20
  -1  -2  10 18746.2 1586.13   3
  -1  -2  10 17690.6 1412.29  13
   1  -2 -10 18903.1 1317.81   2
  -1   2 -11 17209.9 1207.52  12
  -1  -2  11 15360.2 1394.19  13
  -1  -2  11 16339.8 1504.15  11
  -1  -2  11 14604.1 1537.04   3
   1   2  11 16022.4 1382.05  11
  -1   2 -11 17192.4 1306.61  20
   1   2  11 15829.9 1142.36  19
   1  -2 -11 17689.1 1130.53  20
   1  -2 -11 17811.8 1314.68   2
  -1  -2  12 16431.6 1493.80  13
  -1  -2  12 14922.8 1638.97   3
  -1   2 -12 18063.0 1364.17  20
   1   2  12 15771.5 1470.82  11
  -1   2 -12 17433.0 1269.17  12
   1  -2 -12 16665.4 1155.08  20
  -1  -2  12 16536.6 1595.28  11
   1  -2 -12 19759.7 1435.80   2
   1   2  12 16121.6 1197.90  19
  -1  -2  13 5852.58 1133.01   3
   1   2  13 6970.77 835.390  19
  -1   2 -13 6873.72 912.661  20
  -1  -2  13 6137.30 1068.26  13
   1  -2 -13 8039.37 840.898  20
   1   2  13 8184.36 1158.97  11
  -1  -2  13 6777.55 1155.13  11
   1  -2 -13 7475.62 950.682   2
  -1   2 -13 6958.70 889.856  12
   1  -2 -14 38845.9 2392.23   8
  -1  -2  14 35258.1 2352.78  24
   1  -2 -14 36266.7 1812.11  20
   1  -2 -14 34295.5 2032.91   2
   1   2  14 35759.5 1868.13  19
  -1   2 -14 35458.1 1966.85  12
  -1   2 -14 36389.7 1992.05  17
  -1   2 -14 38314.1 2292.06  23
  -1  -2  14 35000.0 2596.26   3
  -1  -2  14 33738.2 2192.05  13
  -1   2 -14 33694.5 2006.97  20
  -1  -2  14 34341.2 2501.65  11
   1   2  14 32786.9 2323.34  11
  -1  -2  15 39167.7 2583.54  24
  -1   2 -15 37630.5 2084.09  12
   1   2  15 37890.8 2547.78  11
  -1   2 -15 40982.4 2193.48  17
  -1  -2  15 39736.2 2883.14   3
  -1   2 -15 39198.4 2370.58  23
  -1  -2  15 35115.2 2699.56  11
   1  -2 -15 40642.1 2005.87  20
   1  -2 -15 38400.7 2492.26   8
  -1   2 -15 39601.6 2209.05  20
  -1  -2  15 36937.8 2357.10  13
   1  -2 -15 39610.3 2273.08   2
  -1   2 -16 21106.2 1681.44  20
  -1   2 -16 21997.1 1671.35  12
   1  -2 -16 23627.9 1877.74   2
   1  -2 -16 22565.2 1549.44  20
  -1  -2  16 20393.6 2121.49  11
   1  -2 -16 18442.7 1793.54   8
  -1  -2  16 20760.4 2004.18  24
  -1   2 -16 22311.7 1883.10  23
   1   2  16 19826.1 1971.31  11
  -1   2 -16 20425.5 1610.81  17
  -1  -2  16 21263.9 2167.79   3
  -1  -2  17 7287.84 1278.15  24
  -1   2 -17 7824.10 1086.20  20
  -1  -2  17 9627.58 1556.97   3
   1  -2 -17 8288.80 1318.45   8
   1   2  17 7918.56 1255.14   3
  -1  -2  17 6958.37 1283.72  11
  -1   2 -17 7243.27 1135.84  23
   1   2  17 8081.52 1349.50  11
   1  -2 -17 6707.26 1117.70   2
  -1   2 -17 8367.97 1083.78  12
  -1   2 -17 5565.76 892.412  17
  -1  -2  18 8078.33 1405.33  24
   1  -2 -18 8780.93 1409.44   8
  -1   2 -18 9077.04 1159.38  17
  -1   2 -18 6671.03 1113.63  23
  -1  -2  19 796.337 653.777  24
  -1   2 -19-112.778 420.009  23
   1  -2 -19 991.459 658.211   8
   1  -2 -20 21197.1 2000.55   8
  -1  -2  20 21625.2 2084.36  24
  -1   2 -20 21528.1 2046.79   8
   1  -2 -21 5421.93 1072.90   8
  -1  -2  21 3926.78 1017.00  24
  -1   2 -21 4927.97 1084.09   8
   1  -2 -22 281.307 532.081   8
  -1   2 -22 33.3810 504.451   8
  -1  -2  22 564.101 524.703  24
  -1   2 -23 18655.5 1602.96   8
   1  -2 -23 19103.1 1577.30   8
  -1  -2  23 17305.5 1530.72  24
  -1   2 -24 1551.14 535.833   8
   1  -2 -24 2853.41 621.063   8
  -1  -2  24 1575.36 522.446  24
  -1  -2  25-486.319 343.232  24
   1  -2 -25-508.392 304.773   8
  -1   2 -25-51.2856 299.580   8
  -1  -3 -25 2665.79 484.747   8
   1   3 -24 12115.5 942.243   8
  -1   3  24 12700.9 1100.23  24
  -1  -3 -24 11381.5 1077.79   8
   1  -3  23 7135.33 857.889  24
  -1   3  23 7580.24 1055.93  24
   1   3 -23 8092.29 977.130   8
  -1  -3 -23 7129.85 1017.06   8
  -1   3  22 11434.9 1367.60  24
   1  -3  22 11666.1 1210.41  24
   1   3 -22 12003.8 1272.85   8
  -1  -3 -22 11510.2 1343.87   8
   1  -3  21 1079.04 543.819  24
  -1  -3 -21 877.683 552.818   8
  -1   3  21 577.220 593.141  24
   1   3 -21 1719.79 643.776   8
   1   3 -20 12471.1 1423.04   8
  -1  -3 -20 14338.1 1664.83   8
  -1   3  20 12248.4 1618.67  24
   1  -3  20 12717.3 1455.16  24
   1   3 -19 11681.2 1407.20   8
  -1   3  19 10965.7 1550.41  24
   1  -3  19 11820.0 1432.70  24
  -1  -3 -19 12457.0 1578.48   8
  -1  -3 -18 11658.7 1541.74   8
   1  -3  18 9891.39 1491.11  24
  -1   3  18 9369.61 1438.50  24
   1   3 -18 9471.36 1173.16  23
   1  -3  17 4944.46 1133.86   9
  -1  -3 -17 5093.44 1091.42   8
  -1   3  17 5084.32 1134.47  11
   1   3 -17 5448.14 910.971  23
   1  -3  17 5397.05 1109.68  24
  -1   3  17 5320.07 1146.09  24
   1  -3  17 6679.32 1350.39  11
   1   3 -17 6586.92 1051.14  20
  -1   3  16 8862.95 1414.46  24
   1  -3  16 8998.48 1516.06  11
  -1  -3 -16 8542.65 1262.78   8
   1   3 -16 8996.53 1155.23  23
  -1   3  16 9920.69 1363.80  11
   1  -3  16 11713.9 1502.80  24
   1  -3  16 9324.27 1465.59   9
   1   3 -16 8569.92 1129.10  20
   1   3 -15 20421.3 1608.25  23
  -1  -3 -15 22847.3 1973.81   8
  -1   3  15 19675.1 1898.59  24
   1  -3  15 20968.7 1885.12  24
  -1   3  15 18870.0 1829.07  11
   1  -3  15 22123.6 2259.76  11
   1  -3  15 18696.4 1602.45  19
   1  -3  15 20948.1 2073.33   9
   1   3 -15 21917.8 1680.43  20
  -1   3  14 2203.83 813.098  24
   1  -3  14 1836.37 730.829  24
   1  -3  14 1485.40 691.744   3
   1   3 -14 2135.15 632.028  20
  -1  -3 -14 1990.01 652.818   8
  -1   3  14 1707.85 685.187  11
   1  -3  14 1644.68 705.905  11
   1  -3  14 1625.92 755.895   9
   1  -3  14 2861.20 712.391  19
   1  -3  13 5392.80 950.476   3
   1   3 -13 8379.34 1010.49  20
  -1   3  13 6651.61 1094.54  24
   1  -3  13 7085.68 1280.25  11
  -1  -3 -13 8004.07 1099.46   8
  -1   3  13 7988.49 1136.78  11
   1  -3  13 7652.56 1033.40  19
   1   3 -12 5528.50 781.307  20
   1  -3  12 6186.27 922.220  19
   1   3 -12 5838.04 650.104  14
   1  -3  12 5480.36 890.308   3
   1  -3  12 6047.52 1105.93  11
  -1   3  12 5323.02 890.254  11
   1   3 -11 12000.5 1071.79  20
   1   3 -11 12006.4 909.206  14
   1  -3  11 11911.1 1186.21  19
  -1   3  11 10431.1 1118.60  11
  -1  -3 -11 10667.1 978.554   2
   1  -3  11 10420.5 1278.88  11
  -1  -3 -11 10173.1 862.778  12
   1  -3  11 8941.77 1076.85   3
  -1  -3 -10 15797.4 1092.79   2
   1  -3  10 14912.7 1259.53  19
  -1   3  10 14151.6 1209.35  11
   1   3 -10 14718.1 1009.31  14
   1   3 -10 15499.5 1153.18  20
   1  -3  10 14600.8 1426.96  11
  -1  -3 -10 13135.0 946.312  12
   1  -3  10 15461.4 1293.69   3
  -1   3   9 102394. 2893.32  11
   1   3  -9 110170. 2634.40  14
  -1  -3  -9 101815. 2543.23  12
   1  -3   9 107889. 3334.50  11
   1  -3   9 99686.5 2975.45  19
  -1  -3  -9 107877. 2580.47   2
   1   3  -9 110857. 2809.55  20
   1  -3   9 111252. 3089.97   3
   1   3  -8 12104.4 929.864  14
   1  -3   8 9005.74 907.886  19
  -1   3   8 12287.8 977.490  11
  -1  -3  -8 12663.9 917.720  12
   1   3  -8 12657.1 971.635  20
  -1  -3  -8 12058.9 841.257   2
   1  -3   8 9651.12 1014.54  11
   1   3  -7 46871.2 1716.31  14
  -1   3   7 45387.1 1702.35  14
   1  -3   7 47303.5 1971.61   9
  -1   3   7 45074.9 1679.60  11
  -1  -3  -7 45946.1 1459.37   2
   1   3  -7 46986.4 1650.35  20
   1  -3   7 46477.2 1842.58  19
  -1  -3  -7 44213.5 1615.58  12
   1  -3   7 46871.8 1943.09  11
   1   3  -6 168848. 3062.14  14
  -1   3   6 167488. 3100.08  14
   1   3  -6 170896. 2940.22  20
  -1  -3  -6 163089. 2957.89  12
   1  -3   6 164699. 3447.52  11
  -1   3   6 167033. 2972.22  11
   1  -3   6 159421. 3392.96   9
   1  -3   6 173281. 3320.90  19
  -1  -3  -6 175350. 2586.72   2
  -1  -3  -5 22739.2 1101.70   4
   1   3  -5 22893.8 1132.14  14
  -1  -3  -5 24488.6 885.791   2
  -1   3   5 21870.8 1126.20  14
  -1  -3  -5 22336.2 1099.09  12
   1  -3   5 21018.0 1216.95   9
  -1   3   5 22860.8 1064.13  11
   1   3  -5 22550.2 1037.53  20
   1  -3   5 23702.1 1193.22  19
  -1   3   4 14236.5 914.021  14
  -1  -3  -4 13807.9 875.232   4
   1   3  -4 12421.9 833.771  14
  -1  -3  -4 12824.4 826.884  12
  -1  -3  -4 13588.5 608.591   2
   1   3  -4 12072.9 717.088  20
   1  -3   4 11995.3 918.440   9
   1  -3   4 13326.2 875.892  19
   1   3  -3 35445.4 1322.80  14
  -1  -3  -3 35371.7 807.389   2
  -1   3   3 36442.3 1386.81  14
   1  -3   3 35899.0 1235.16   1
   1  -3   3 36653.2 1329.84  19
  -1  -3  -3 35578.8 1313.64  12
  -1  -3  -3 36543.8 1407.69   4
   1   3  -3 34557.6 1084.04  20
  -1   3   3 35197.1 1386.41  21
   1  -3   3 35719.7 1460.12   9
  -1   3   3 34179.0 532.160  12
  -1  -3  -2 162190. 1321.93   2
  -1   3   2 173579. 2907.35  14
  -1   3   2 176322. 2930.63  21
  -1  -3  -2 165181. 2739.55  12
   1  -3   2 172834. 3109.85   9
   1  -3   2 167507. 2691.14  19
   1  -3   2 172577. 2620.74   1
   1   3  -2 168223. 2137.88  20
   1   3  -2 173839. 2815.98  14
  -1  -3  -2 178390. 3070.99   4
  -1   3   1 50984.2 1528.07  21
   1  -3   1 47940.3 1420.81  19
   1   3  -1 48164.4 1458.47  14
  -1  -3  -1 45624.1 1406.78   1
   1   3  -1 47191.8 1018.62  20
   1  -3   1 50850.6 1689.66   9
  -1  -3  -1 52116.1 1701.57   4
  -1  -3  -1 48595.5 1502.24  12
  -1   3   1 53609.0 1599.83  14
   1  -3   1 49372.3 1374.56   1
  -1   3   0 87046.0 2022.99  14
  -1  -3   0 83311.6 2186.74   4
  -1  -3   0 82057.5 1911.76   1
  -1  -3   0 79200.1 1917.87  10
   1   3   0 81499.6 1829.64  14
   1   3   0 77569.1 1087.75  20
   1  -3   0 83324.1 1830.37  19
   1  -3   0 80507.3 2095.85   9
  -1   3   0 82252.0 1861.91  21
   1   3   1 51286.6 1426.41  14
  -1  -3   1 50984.1 1575.50  13
   1  -3  -1 50349.6 1643.93   9
  -1  -3   1 51202.0 1541.33  10
  -1  -3   1 51217.0 1733.67   4
  -1   3  -1 49538.4 1410.56  21
   1  -3  -1 51979.1 1467.31  19
  -1   3  -1 54772.9 1597.74  14
  -1  -3   2 171336. 2925.26  13
   1   3   2 170979. 2521.74  14
  -1  -3   2 174065. 2687.10  19
  -1   3  -2 166086. 2555.41  21
  -1  -3   2 168681. 3137.00   4
  -1   3  -2 176233. 2820.15  14
   1  -3  -2 177322. 2651.31  19
   1  -3  -2 166166. 2642.47   2
  -1  -3   3 35573.0 1168.17   9
  -1   3  -3 34614.4 1206.79  21
   1   3   3 36339.6 1158.75  14
  -1  -3   3 35881.2 1491.21   4
  -1  -3   3 36725.6 1262.86  19
  -1   3  -3 37605.6 1314.30  14
   1  -3  -3 33347.3 1255.00   2
  -1  -3   3 35264.0 1425.35  13
   1  -3  -3 36007.5 1250.11  19
   1   3   4 12648.1 697.715  14
  -1  -3   4 13449.4 928.775  13
  -1  -3   4 12703.1 723.870   9
  -1   3  -4 12714.9 783.633  14
   1  -3  -4 12898.5 844.183   2
  -1  -3   4 12769.8 779.243  19
  -1   3  -4 12909.7 786.475  21
  -1  -3   4 13219.7 940.236   4
  -1   3  -5 20066.8 961.704  14
  -1  -3   5 21503.4 1164.84   4
   1  -3  -5 22308.0 1145.08   2
  -1   3  -5 21362.7 1182.31  20
  -1  -3   5 21516.7 964.010   9
   1   3   5 20632.8 875.974  14
  -1  -3   5 22160.0 1015.36  19
  -1   3  -5 22754.7 1074.97  21
  -1  -3   5 21163.7 1259.38   3
  -1  -3   5 21751.0 1236.32  13
   1   3   5 21681.3 1121.72  11
  -1   3  -6 167190. 2690.63  14
  -1   3  -6 174330. 3051.82  21
  -1   3  -6 168426. 3393.83  20
   1   3   6 171660. 3243.77  11
   1  -3  -6 172854. 2809.71  20
   1   3   6 170159. 2458.00  14
  -1  -3   6 176063. 3525.72  13
  -1  -3   6 164720. 2734.90   9
  -1  -3   6 177969. 2884.78  19
   1  -3  -6 174338. 3262.60   2
  -1  -3   6 169695. 3622.05   3
   1  -3  -7 49665.4 1614.16  20
   1   3   7 48067.7 1837.28  11
  -1  -3   7 48600.6 1994.28  13
  -1  -3   7 45077.8 2021.46   3
  -1   3  -7 50988.3 1441.19  14
  -1  -3   7 49286.5 1590.57  19
   1  -3  -7 52723.7 1932.06   2
  -1   3  -7 48602.8 1736.38  21
  -1   3  -7 47844.0 1935.30  20
  -1  -3   7 47422.4 1568.67   9
   1   3   7 50548.1 1339.20  14
  -1   3  -8 14779.9 761.945  14
  -1  -3   8 13339.9 1202.30  13
   1   3   8 13773.7 711.007  14
   1  -3  -8 12647.3 890.861  20
  -1  -3   8 13140.6 1122.61  11
  -1   3  -8 12085.6 1096.28  20
   1  -3  -8 12377.2 1076.56   2
  -1  -3   8 14311.0 924.353  19
  -1  -3   8 13934.2 941.653   9
  -1  -3   8 14050.9 1293.17   3
   1   3   8 13866.8 1102.73  11
  -1  -3   9 108029. 2553.18  19
  -1   3  -9 103089. 3053.42  20
   1   3   9 112331. 3151.06  11
  -1  -3   9 99736.9 3195.82  13
   1  -3  -9 102773. 2531.68  20
   1  -3  -9 102853. 3006.02   2
  -1  -3   9 109632. 3371.88  11
  -1  -3   9 109161. 2754.09   9
  -1  -3   9 109655. 3516.12   3
  -1   3 -10 17100.1 1210.61  12
  -1  -3  10 14455.5 1000.02  19
   1  -3 -10 15124.2 1244.99   2
  -1   3 -10 15356.0 1276.22  20
  -1  -3  10 16682.4 1162.50   9
   1  -3 -10 15303.9 1034.94  20
   1   3  10 15802.6 1318.59  11
  -1  -3  10 15748.6 1380.74  13
  -1  -3  10 16877.9 1479.92  11
  -1  -3  10 15102.8 1466.69   3
  -1  -3  11 10092.1 1159.61  13
  -1  -3  11 10326.0 1241.92  11
  -1  -3  11 9332.67 977.731   9
   1  -3 -11 12639.5 1164.93   2
  -1   3 -11 12618.1 1195.67  20
  -1  -3  11 10807.0 1360.14   3
   1   3  11 11910.0 1261.22  11
  -1   3 -11 11192.0 1059.29  12
   1  -3 -11 11651.1 942.933  20
  -1  -3  12 5117.90 1000.37  11
   1   3  12 5491.36 934.899  11
  -1  -3  12 5958.53 1106.48   3
  -1   3 -12 6662.11 877.675  12
  -1   3 -12 6229.34 940.439  20
   1  -3 -12 5917.45 711.626  20
   1  -3 -12 6419.20 923.702   2
  -1  -3  12 5026.90 918.410  13
  -1  -3  12 3892.19 724.534   9
   1  -3 -13 8417.90 1031.72   2
  -1   3 -13 7465.03 948.921  12
  -1   3 -13 9758.69 1154.55  20
  -1  -3  13 6991.78 1103.83  13
  -1  -3  13 7903.38 1105.34  24
   1   3  13 8433.22 958.106  19
   1   3  13 6870.42 1064.02  11
  -1  -3  13 6398.03 1197.41  11
  -1   3 -13 7911.01 1086.79  23
   1  -3 -13 6001.03 1043.42   8
   1  -3 -13 8095.06 837.675  20
  -1  -3  13 7477.51 1281.40   3
  -1  -3  14 1716.57 703.910  24
   1  -3 -14 2243.97 639.474   2
  -1   3 -14 2502.65 699.864  23
   1   3  14 1837.13 735.471  11
  -1   3 -14 1669.69 647.907  20
  -1  -3  14 1013.71 737.845   3
   1   3  14 2256.27 599.965  19
  -1  -3  14 2771.49 909.494  11
   1  -3 -14 2919.01 860.105   8
  -1   3 -14 1593.53 531.320  12
  -1   3 -14 1790.08 479.313  17
  -1  -3  14 1409.48 607.805  13
   1  -3 -15 23943.5 2047.25   8
  -1  -3  15 22776.0 1899.42  13
  -1   3 -15 20758.3 1637.08  12
  -1  -3  15 23806.7 2314.65   3
  -1  -3  15 22292.8 2210.59  11
  -1   3 -15 21779.0 1625.29  17
   1   3  15 20594.0 1957.38  11
  -1   3 -15 20684.2 1798.14  23
  -1   3 -15 21528.5 1720.67  20
  -1  -3  15 22618.0 2077.08  24
   1  -3 -15 21981.7 1765.69   2
  -1  -3  16 10885.4 1646.22   3
   1   3  16 9442.40 1447.41  11
  -1   3 -16 10925.8 1257.09  12
  -1  -3  16 9561.30 1443.07  24
  -1   3 -16 10528.4 1395.47  23
  -1   3 -16 10478.9 1288.51  20
   1  -3 -16 9474.09 1281.78   2
  -1   3 -16 10178.5 1168.90  17
   1  -3 -16 9849.69 1353.38   8
  -1  -3  17 7178.99 1407.20   3
  -1   3 -17 5719.02 953.094  17
  -1  -3  17 6163.32 1216.22  24
  -1   3 -17 5653.85 1089.71  23
   1   3  17 6218.35 1206.43  11
   1  -3 -17 5118.51 1011.00   2
   1  -3 -17 6093.37 1157.42   8
  -1   3 -17 5824.96 1019.91  12
  -1  -3  18 10414.8 1539.91  24
  -1   3 -18 10452.7 1377.69  23
  -1   3 -18 9804.85 1168.12  17
   1  -3 -18 11125.8 1476.86   8
   1  -3 -19 11793.7 1513.54   8
  -1  -3  19 12478.0 1642.21  24
  -1   3 -19 10842.0 1401.31  23
   1  -3 -20 10812.5 1422.68   8
  -1   3 -20 10157.6 1291.14  23
  -1  -3  20 13829.2 1688.63  24
   1  -3 -21 1454.41 710.199   8
  -1  -3  21 1506.76 758.037  24
  -1   3 -21 1825.76 757.225   8
  -1   3 -22 10915.0 1357.70   8
  -1  -3  22 11559.1 1378.14  24
   1  -3 -22 10940.0 1308.01   8
  -1   3 -23 8561.16 1072.56   8
  -1  -3  23 6445.66 969.687  24
   1  -3 -23 7198.50 1000.82   8
  -1  -3  24 12478.6 1148.16  24
  -1   3 -24 11987.4 1105.22   8
   1  -3 -24 11013.0 1062.38   8
   1  -3 -25 3664.53 504.497   8
  -1   3 -25 3966.11 566.126   8
  -1  -3  25 5020.54 643.535  24
  -1  -4 -24 10563.7 828.072   6
  -1   4  24 12294.8 991.257  24
  -1  -4 -24 13157.3 1059.06   8
  -1  -4 -23 5423.53 807.762   8
  -1   4  23 4327.30 752.099  24
   1   4 -23 5755.20 724.437   8
   1  -4  23 4238.76 628.778  24
  -1  -4 -23 6421.08 804.869   6
  -1  -4 -22-285.388 512.134   8
   1   4 -22-303.664 435.119   8
  -1   4  22 1349.03 549.014  24
   1  -4  22 884.891 524.705  24
   1   4 -21 7032.48 968.555   8
   1  -4  21 6211.34 1004.48  24
  -1   4  21 4652.51 976.499  24
  -1  -4 -21 5278.96 990.967   8
   1  -4  20 8167.37 1178.91  24
  -1  -4 -20 7736.03 1208.62   8
   1   4 -20 5817.87 1020.74   8
  -1   4  20 5402.12 1100.97  24
  -1   4  19-255.221 590.896  24
  -1  -4 -19 1409.93 688.899   8
   1  -4  19 2288.39 848.035  24
   1   4 -18 3349.41 749.852  23
  -1  -4 -18 2615.76 909.803   8
  -1   4  18 2293.10 808.193  24
   1  -4  18 3687.20 929.552  24
  -1  -4 -17 17726.2 1866.96   8
  -1   4  17 18150.2 2008.45  24
   1   4 -17 17240.5 1617.32  23
   1  -4  17 19123.2 1939.37  24
  -1   4  16 4727.83 1060.80  11
   1  -4  16 5924.93 1240.99   9
   1   4 -16 5978.67 950.220  23
   1   4 -16 6875.58 1020.82  20
   1   4 -16 8080.27 1072.49  12
  -1  -4 -16 7052.63 1239.09   8
   1  -4  16 5609.61 1071.96  24
  -1   4  16 6512.59 1263.46  24
  -1  -4 -15 11084.3 1459.48   8
   1   4 -15 10199.0 1221.73  20
   1   4 -15 10787.6 1246.49  23
  -1   4  15 9062.71 1287.74  11
   1  -4  15 10297.9 1342.59  24
  -1   4  15 8300.74 1433.96  24
   1  -4  15 8665.07 1420.82   9
   1  -4  14 36717.0 2462.23  24
  -1  -4 -14 41712.0 2643.55   8
   1   4 -14 42684.4 2340.20  23
   1   4 -14 39282.8 2236.18  20
  -1   4  14 35380.2 2528.12  24
  -1   4  14 35975.0 2410.60  11
   1  -4  14 32009.2 2487.57   9
   1  -4  14 40316.1 2428.09  19
  -1  -4 -13 866.213 500.519   8
  -1   4  13 973.386 517.815  11
   1  -4  13 911.724 691.047   9
   1   4 -13 1810.81 628.811  20
  -1   4  13 429.057 512.814  24
   1  -4  13 1352.19 542.103  19
  -1  -4 -12 32822.7 2258.40   8
   1   4 -12 31712.4 1617.78  14
   1   4 -12 33936.6 1957.19  20
   1  -4  12 30968.5 2232.70   9
  -1   4  12 29190.7 2174.91  24
  -1   4  12 29051.2 2008.32  11
   1  -4  12 33177.6 2129.80  19
   1   4 -11 20889.4 1300.87  14
  -1   4  11 19758.1 1598.67  11
   1  -4  11 18582.7 1552.13  19
   1   4 -11 22116.3 1501.33  20
   1  -4  11 20329.8 1754.48   9
  -1  -4 -11 21130.0 1338.77   2
   1   4 -10 21724.4 1294.03  14
  -1  -4 -10 23734.6 1323.38   2
   1  -4  10 19750.9 1541.05  19
  -1   4  10 23163.5 1558.53  11
   1   4 -10 23470.2 1485.88  20
   1  -4  10 20618.2 1664.08   9
   1  -4   9 19779.6 1466.22  19
  -1  -4  -9 19369.3 1162.82  12
   1   4  -9 22110.6 1385.12  20
   1  -4   9 20816.9 1582.35   9
  -1   4   9 21627.2 1410.52  11
  -1  -4  -9 17278.6 1064.35   2
   1   4  -9 21275.1 1324.38  14
  -1   4   8 2399.48 524.618  11
   1   4  -8 3292.44 576.615  14
   1  -4   8 3149.33 673.661   9
  -1  -4  -8 2634.96 521.383  12
  -1  -4  -8 2587.70 441.861   2
   1   4  -8 3156.99 593.935  20
   1  -4   8 2864.49 671.375  19
  -1   4   8 2445.65 556.242  14
  -1  -4  -7 239.702 321.442  12
  -1   4   7 160.989 369.868  14
  -1   4   7-53.6989 317.711  11
   1   4  -7 141.116 334.802  14
   1   4  -7 302.459 381.122  20
   1  -4   7 528.520 497.581  19
   1  -4   7 382.843 461.111   9
  -1  -4  -7-239.066 259.402   2
  -1   4   6 21810.1 1230.71  11
   1   4  -6 19740.2 1209.54  14
  -1  -4  -6 21266.6 935.911   2
  -1  -4  -6 20145.4 1145.02  12
  -1  -4  -6 22375.4 1241.06   4
   1   4  -6 20477.7 1147.35  20
   1  -4   6 22000.9 1344.30  19
   1  -4   6 19780.4 1348.11   9
  -1   4   6 21570.5 1285.94  14
  -1  -4  -5 13487.1 677.669   2
   1   4  -5 11486.5 947.038  14
  -1   4   5 11916.9 963.827  14
  -1  -4  -5 11862.5 896.275  12
  -1  -4  -5 11988.2 963.087   4
   1   4  -5 11652.6 852.925  20
   1  -4   5 11818.6 1045.08   9
   1  -4   5 13102.8 1037.31  19
   1   4  -4 45092.2 1731.27  14
  -1   4   4 46491.2 1785.38  14
  -1  -4  -4 46856.1 1675.92  12
   1  -4   4 47848.1 1698.56   1
   1   4  -4 41954.6 1449.17  20
   1  -4   4 46166.9 1744.39  19
  -1   4   4 45026.9 1758.66  21
  -1  -4  -4 48209.4 1827.27   4
   1  -4   4 44962.6 1874.68   9
  -1  -4  -4 48054.4 1117.49   2
   1   4  -3 9670.62 850.939  14
   1  -4   3 10595.7 872.068  19
   1   4  -3 10958.9 702.368  20
  -1   4   3 11626.6 932.241  14
  -1   4   3 11619.5 909.300  21
  -1  -4  -3 10554.0 910.331   4
  -1  -4  -3 10697.8 482.267   2
   1  -4   3 10582.9 966.069   9
   1  -4   3 10462.3 837.303   1
   1  -4   2 83267.3 2508.56   9
  -1   4   2 82856.9 2286.50  14
   1   4  -2 79309.4 2184.76  14
   1  -4   2 81343.2 2126.69   1
   1  -4   2 82543.3 2188.98  19
   1   4  -2 78213.7 1630.76  20
  -1  -4  -2 86784.8 2484.96   4
  -1   4   2 83766.8 2222.55  21
  -1  -4  -2 80982.3 1052.99   2
  -1  -4  -1 44206.6 598.043   2
   1  -4   1 48535.1 1628.75   1
   1   4  -1 46454.1 1655.69  14
  -1   4   1 49034.1 1756.18  14
   1  -4   1 49001.0 1911.30   9
   1   4  -1 44710.3 1113.81  20
  -1   4   1 47486.6 1625.04  21
  -1  -4  -1 44809.0 1644.03   1
  -1  -4  -1 48365.3 1928.61   4
   1  -4   1 49202.9 1680.27  19
   1   4   0 24685.4 1195.64  14
  -1   4   0 27271.8 1332.65  14
  -1  -4   0 24814.0 403.104   2
  -1   4   0 26703.1 1199.66  21
  -1  -4   0 25087.4 1280.97   1
   1   4   0 24643.5 720.145  20
   1  -4   0 28391.0 1291.74  19
   1  -4   0 25954.8 1426.24   9
  -1  -4   0 27788.5 1494.04   4
  -1   4  -1 52012.7 1797.89  14
   1  -4  -1 49914.8 1712.06  19
  -1  -4   1 46971.4 750.353   2
  -1  -4   1 47406.5 1971.09   4
  -1   4  -1 50528.1 1573.15  21
  -1  -4   1 51231.5 1659.83  10
  -1  -4   1 52239.4 1834.35   1
   1  -4  -1 47190.0 1559.24   2
   1   4   1 47498.5 1592.51  14
   1  -4  -2 85454.5 2192.81  19
  -1   4  -2 84205.3 2294.95  14
  -1  -4   2 80143.1 2529.50   4
   1   4   2 84306.7 2106.83  14
   1  -4  -2 80362.9 2032.16   2
  -1  -4   2 82308.9 2101.18  10
  -1  -4   2 83208.3 2175.77  19
  -1   4  -2 81088.3 1964.48  21
  -1  -4   3 12903.2 921.620  19
  -1  -4   3 12681.8 1075.57   4
  -1  -4   3 12183.3 986.599  13
  -1   4  -3 12027.3 793.682  21
  -1  -4   3 12348.3 852.954   9
  -1  -4   3 12204.7 857.682  10
   1   4   3 11956.1 815.756  14
   1  -4  -3 11603.2 895.351  19
  -1   4  -3 12243.7 912.032  14
   1  -4  -3 13029.0 889.373   2
   1   4   4 47732.5 1551.73  14
   1  -4  -4 46091.8 1643.18   2
  -1  -4   4 48898.9 2003.38   4
  -1   4  -4 47909.2 1719.75  14
  -1  -4   4 46830.8 1678.97  19
  -1  -4   4 45494.6 1566.71   9
  -1   4  -4 46630.4 1531.46  21
  -1  -4   4 47674.8 1888.40  13
   1   4   5 11758.1 818.068  14
  -1   4  -5 11727.8 888.683  14
  -1  -4   5 11299.4 1029.52  13
  -1  -4   5 10763.8 892.092  19
  -1   4  -5 11841.6 832.553  21
  -1  -4   5 11080.0 1015.42   4
   1  -4  -5 11128.8 922.469   2
  -1  -4   5 10359.3 804.257   9
   1   4   6 18682.2 1209.03  11
  -1   4  -6 20832.5 1155.24  14
   1   4   6 23334.7 1126.92  14
  -1  -4   6 20790.2 1297.93   4
  -1  -4   6 20828.8 1359.35  13
  -1   4  -6 22707.1 1181.54  21
  -1  -4   6 22672.0 1180.08   9
   1  -4  -6 22179.2 1314.60   2
  -1  -4   6 23890.9 1276.63  19
   1  -4  -6 21581.4 1048.24  20
  -1   4  -7 180.413 306.060  21
   1   4   7 252.349 266.968  14
  -1  -4   7-111.007 336.732  19
  -1  -4   7 154.550 450.127  13
   1  -4  -7 430.649 448.246   2
   1  -4  -7 160.484 283.228  20
  -1   4  -7 389.705 515.049  20
  -1  -4   7 450.259 356.997   9
   1   4   7 258.021 428.451  11
  -1   4  -7 213.729 251.438  14
  -1  -4   8 1924.68 614.405  13
   1   4   8 2943.98 643.685  11
  -1   4  -8 3761.25 530.896  14
   1  -4  -8 2207.22 454.493  20
   1  -4  -8 3403.80 651.030   2
  -1   4  -8 2492.09 676.078  20
   1   4   8 3255.67 474.768  14
  -1  -4   8 2100.20 473.443   9
  -1  -4   8 2640.55 543.909  19
   1   4   9 22083.0 1502.99  11
   1  -4  -9 21877.8 1484.63   2
  -1   4  -9 20909.4 1534.49  20
  -1  -4   9 20288.7 1528.79  13
   1  -4  -9 20036.4 1137.67  20
  -1  -4   9 21309.4 1309.12   9
  -1  -4   9 21526.4 1341.81  19
  -1   4 -10 20587.4 1551.23  20
  -1  -4  10 20678.9 1404.09   9
  -1  -4  10 19073.2 1559.50  13
   1   4  10 20519.9 1565.43  11
   1  -4 -10 21763.8 1224.32  20
  -1  -4  10 21643.0 1775.89   3
   1  -4 -10 20195.6 1484.99   2
  -1  -4  10 21867.2 1382.35  19
  -1  -4  11 19127.2 1686.14  13
   1   4  11 21004.5 1667.60  11
  -1   4 -11 19963.9 1556.75  20
   1  -4 -11 22610.6 1249.65  20
   1  -4 -11 21738.9 1574.24   2
  -1  -4  11 20852.3 1862.53   3
  -1   4 -11 22954.9 1543.86  12
   1  -4 -12 33866.1 2378.44   8
  -1   4 -12 34509.4 1987.10  12
   1   4  12 31569.4 2131.15  11
  -1   4 -12 34091.1 2176.20  23
  -1   4 -12 32684.2 2068.65  20
   1  -4 -12 35401.9 2057.52   2
  -1  -4  12 31719.8 2388.57   3
  -1  -4  12 31928.1 2209.91  24
  -1  -4  12 31548.9 2183.64  13
  -1  -4  13 1055.70 615.990  13
  -1   4 -13 3195.34 763.043  23
  -1   4 -13 1456.51 563.456  12
   1   4  13 1155.18 579.015  11
   1  -4 -13 1826.14 696.925   8
   1  -4 -13 1708.33 571.048   2
  -1  -4  13 349.910 544.967   3
  -1   4 -13 959.551 569.961  20
  -1  -4  13 1692.85 678.979  24
   1  -4 -14 42357.5 2772.26   8
   1  -4 -14 41846.6 2378.39   2
  -1  -4  14 38641.5 2612.76  24
   1   4  14 41311.6 2707.16  11
  -1   4 -14 42020.1 2325.60  12
  -1   4 -14 39683.9 2104.51  17
  -1   4 -14 44198.2 2597.60  23
  -1   4 -14 40678.4 2397.76  20
  -1  -4  14 37819.6 2499.00  13
  -1  -4  15 9643.81 1446.59  24
  -1   4 -15 11134.0 1183.03  17
   1   4  15 10169.2 1465.57  11
   1  -4 -15 9436.51 1403.80   8
  -1  -4  15 8825.55 1307.50  13
   1  -4 -15 9463.03 1248.84   2
  -1   4 -15 10182.5 1350.98  23
  -1   4 -15 10070.7 1221.71  12
  -1  -4  16 7014.01 1303.35  24
   1  -4 -16 6353.64 1024.67   2
   1  -4 -16 6556.34 1168.91   8
  -1   4 -16 7738.18 1106.41  12
   1   4  16 5701.12 1147.10  11
  -1   4 -16 7338.21 1196.45  23
  -1   4 -16 7484.76 1006.17  17
  -1   4 -17 19750.8 1540.19  17
  -1   4 -17 18064.5 1769.64  23
  -1  -4  17 19520.5 2025.98  24
   1  -4 -17 18910.1 1946.26   8
  -1  -4  18 5124.66 1222.81  24
  -1   4 -18 2269.97 664.317  23
   1  -4 -18 3321.25 943.353   8
  -1   4 -18 3448.71 715.345  17
   1  -4 -19 436.837 492.912   8
  -1  -4  19 644.517 700.024  24
  -1   4 -19 83.0823 484.240  23
   1  -4 -20 6300.36 1182.77   8
  -1  -4  20 6729.10 1282.65  24
  -1   4 -20 6456.55 1041.89  23
  -1  -4  21 5875.24 1065.36  24
   1  -4 -21 6628.42 1131.91   8
  -1   4 -22 908.344 568.870   8
  -1  -4  22 134.800 529.615  24
   1  -4 -22 901.688 550.926   8
  -1   4 -23 4116.31 724.989   8
  -1  -4  23 5133.17 850.179  24
   1  -4 -23 4775.71 782.470   8
  -1   4 -24 11346.3 974.596   8
  -1  -4  24 12146.9 1042.79  24
   1  -4 -24 13283.3 1052.29   8
  -1  -5 -24 2352.60 429.084   8
   1  -5  23 639.077 362.321  24
  -1  -5 -23 909.467 412.985   8
  -1   5  23-86.9939 313.951  24
   1   5 -22 19029.3 1256.98   8
  -1   5  22 18927.1 1480.52  24
   1  -5  22 19524.4 1398.61  24
  -1  -5 -22 16110.2 1147.97   6
  -1  -5 -22 15460.9 1323.65   8
   1  -5  21 2731.65 731.544  24
   1   5 -21 2482.60 611.728   8
  -1  -5 -21 2940.46 658.872   6
  -1  -5 -21 584.220 456.489   8
  -1   5  21 1388.93 581.975  24
   1   5 -20 3154.81 702.781   8
   1  -5  20 4216.34 883.834  24
  -1   5  20 1822.05 733.565  24
  -1  -5 -20 2667.28 788.455   8
  -1  -5 -19 5944.12 1049.32   8
  -1   5  19 5833.63 1156.51  24
   1  -5  19 5983.01 1072.65  24
   1  -5  18 2945.61 913.118  24
  -1  -5 -18 3111.80 871.247   8
   1   5 -18 1998.75 624.193  23
  -1   5  18 3528.38 1022.31  24
   1  -5  17 5209.17 1071.49  24
  -1   5  17 5786.73 1128.75  24
   1   5 -17 4035.69 796.000  23
  -1  -5 -17 4541.74 1008.50   8
   1   5 -16 47281.1 2540.08  23
  -1   5  16 42400.7 2968.74  24
   1  -5  16 44831.9 2936.25  24
  -1  -5 -16 44420.3 2826.30   8
   1   5 -15 7205.62 1055.66  23
   1  -5  15 6229.81 1161.79  24
   1  -5  15 3760.68 1072.28   9
   1   5 -15 8887.33 1183.62  20
  -1   5  15 5636.63 1118.59  11
  -1  -5 -15 7029.86 1246.39   8
  -1   5  15 5906.30 1271.02  24
   1   5 -14-405.959 398.198  23
  -1   5  14 206.129 584.115  11
   1   5 -14 42.6923 338.621  20
  -1  -5 -14 759.179 601.545   8
   1  -5  14 764.588 604.577  19
  -1   5  14 753.883 679.370  24
   1  -5  14 331.850 560.504   9
  -1  -5 -13 23900.9 2104.96   8
   1   5 -13 27787.1 1906.23  23
   1  -5  13 23099.9 1770.38  18
   1  -5  13 23402.6 2137.54   9
  -1   5  13 23989.8 1988.18  11
   1  -5  13 25595.2 2036.34  19
   1   5 -13 27873.2 1932.59  20
  -1   5  13 23917.4 2114.18  24
   1   5 -12 59045.7 2748.15  23
  -1   5  12 61180.6 3240.50  24
  -1  -5 -12 51174.1 2999.23   8
   1   5 -12 60991.2 2387.60  14
   1   5 -12 57531.3 2650.77  20
  -1   5  12 58319.2 2917.62  11
   1  -5  12 65043.7 2857.82  18
   1  -5  12 54105.2 3068.56   9
   1  -5  12 54411.6 2873.30  19
   1   5 -11 7083.15 837.083  14
  -1  -5 -11 5475.13 1087.70   8
  -1   5  11 7734.10 1043.23  11
  -1   5  11 5753.24 1075.89  24
   1   5 -11 7219.94 981.375  20
   1  -5  11 6821.77 1088.79   9
   1  -5  11 7524.78 1091.50  19
   1  -5  10 8789.76 1152.01  19
   1  -5  10 7566.87 1103.55   9
   1   5 -10 8488.06 909.049  14
  -1   5  10 8475.48 1039.56  11
   1   5 -10 8348.71 991.274  20
   1   5  -9 20330.5 1374.48  14
   1  -5   9 19477.0 1562.21  19
  -1   5   9 17902.3 1346.49  14
  -1   5   9 21445.6 1521.02  11
   1  -5   9 20708.2 1669.13   9
   1   5  -9 20582.0 1445.17  20
   1   5  -8 3069.68 593.138  14
  -1   5   8 1937.16 526.602  11
   1  -5   8 2647.56 665.122   9
   1   5  -8 1830.65 540.290  20
   1  -5   8 2577.98 660.445  19
  -1   5   8 2076.09 534.560  14
   1  -5   7 16258.3 1339.22  19
   1   5  -7 15620.4 1215.02  14
   1  -5   7 17298.8 1444.74   9
  -1   5   7 16217.1 1245.70  11
   1   5  -7 14765.8 1141.35  20
  -1  -5  -7 15326.7 1195.37   4
  -1   5   7 15252.0 1215.28  14
  -1   5   7 15634.0 1319.10  21
   1   5  -6 39021.1 1850.05  14
  -1   5   6 40735.4 1883.09  14
   1  -5   6 44259.0 1927.77   1
   1  -5   6 40362.5 2088.08   9
   1   5  -6 39194.2 1694.13  20
  -1  -5  -6 40672.9 1879.52   4
  -1   5   6 41319.1 1983.31  21
   1  -5   6 45704.6 2088.00  19
  -1   5   6 41694.4 1867.08  11
   1  -5   5 11130.6 1052.35  19
  -1   5   5 9051.88 961.247  14
  -1   5   5 9351.65 966.085  21
   1  -5   5 9593.31 1075.35   9
   1  -5   5 10380.9 976.512   1
   1   5  -5 9908.54 977.365  14
   1   5  -5 9179.29 839.641  20
  -1  -5  -5 10796.4 1025.20   4
   1  -5   4 133448. 3294.39  19
   1   5  -4 134806. 3317.87  14
   1  -5   4 135737. 3225.63   1
  -1   5   4 135605. 3337.98  14
   1  -5   4 130632. 3552.47   9
  -1   5   4 128192. 3183.61  21
  -1  -5  -4 136279. 3444.89   4
   1   5  -4 131313. 2725.36  20
   1   5  -3 35053.4 1702.39  14
  -1   5   3 37638.1 1780.33  14
  -1   5   3 38304.6 1696.44  21
  -1  -5  -3 39551.5 1898.70   4
   1  -5   3 37219.9 1751.57  19
   1   5  -3 34515.8 1332.78  20
   1  -5   3 35595.3 1890.48   9
   1  -5   3 38466.1 1704.98   1
   1   5  -2 21545.0 1343.01  14
  -1   5   2 24759.1 1338.18  21
   1  -5   2 22730.5 1530.95   9
  -1  -5  -2 23934.1 1521.97   4
   1   5  -2 22330.7 977.000  20
  -1   5   2 23039.9 1402.22  14
   1  -5   2 24480.7 1433.70  19
   1  -5   2 22803.2 1323.46   1
  -1   5   1 91172.2 2700.25  14
  -1  -5  -1 87091.6 2585.01   1
   1   5  -1 89426.0 2558.89  14
   1  -5   1 86317.9 2528.80  19
  -1   5   1 96261.1 2493.53  21
   1  -5   1 88351.4 2856.82   9
  -1  -5  -1 94607.0 2981.11   4
  -1   5   0 1721.70 581.866  14
   1   5   0 2619.36 606.553  14
  -1   5   0 1620.39 428.261  21
   1  -5   0 2767.31 633.606  19
  -1  -5   0 1717.88 544.593   1
  -1  -5   0 2066.57 701.697   4
   1   5   1 93203.7 2536.24  14
   1  -5  -1 94787.5 2641.98  19
  -1   5  -1 93996.2 2352.27  21
   1  -5  -1 92865.5 2417.23   2
  -1   5  -1 97916.6 2808.40  14
  -1  -5   1 89727.1 3003.40   4
  -1  -5   1 92940.1 2771.21   1
   1   5   2 21674.3 1254.97  14
  -1   5  -2 24672.7 1451.49  14
   1  -5  -2 23898.8 1375.36  19
   1  -5  -2 21582.0 1201.03   2
  -1   5  -2 21553.0 1118.14  21
  -1  -5   2 22618.2 1185.22  10
  -1  -5   2 22515.1 1604.39   4
  -1  -5   2 21776.8 1421.72   1
   1   5   2 19979.2 846.498  21
  -1  -5   3 35259.2 1478.62  10
   1   5   3 34353.4 1545.97  14
  -1   5  -3 37073.3 1741.34  14
   1  -5  -3 35146.9 1623.77  19
   1  -5  -3 34592.5 1511.51   2
  -1  -5   3 34475.4 1938.31   4
  -1   5  -3 36321.5 1441.82  21
  -1  -5   3 35025.9 1787.43   1
  -1  -5   3 33916.7 1607.94  19
  -1  -5   4 136717. 3752.12   4
   1  -5  -4 129266. 2946.92   2
   1   5   4 139663. 3048.17  14
  -1   5  -4 130085. 3191.08  14
  -1   5  -4 136915. 2771.71  21
  -1  -5   4 136924. 3257.36  19
  -1  -5   4 135253. 2874.09  10
   1   5   5 10715.0 919.355  14
  -1   5  -5 7919.69 825.226  14
  -1  -5   5 11534.0 1170.16   4
   1  -5  -5 11155.3 955.894   2
  -1  -5   5 9171.73 799.542  10
  -1  -5   5 11690.0 1032.88  19
  -1   5  -5 10355.9 818.608  21
  -1  -5   5 9873.46 907.425   9
  -1  -5   6 44180.2 2112.64  13
  -1   5  -6 42873.1 1822.99  14
   1   5   6 44713.1 1767.40  14
  -1   5  -6 43431.5 1661.67  21
   1  -5  -6 43636.3 1896.10   2
  -1  -5   6 44338.7 2095.42   4
  -1  -5   6 43577.2 1812.92   9
   1  -5  -6 45006.4 1533.62  20
  -1  -5   6 43985.2 1931.67  19
  -1  -5   7 15145.0 1131.88   9
  -1   5  -7 16174.1 1084.85  21
  -1   5  -7 17426.8 1166.55  14
   1   5   7 16710.5 1094.92  14
   1  -5  -7 15446.6 1227.35   2
   1   5   7 17023.4 1332.96  11
   1  -5  -7 16217.7 961.596  20
  -1  -5   7 14869.0 1252.11   4
  -1  -5   7 17236.5 1421.22  13
  -1  -5   7 17789.3 1286.32  19
  -1   5  -8 2154.02 432.360  14
  -1  -5   8 2036.48 657.993  13
   1   5   8 2966.32 693.509  11
   1   5   8 2031.46 447.258  14
  -1  -5   8 1760.02 500.400  19
  -1  -5   8 1649.40 490.705   9
   1  -5  -8 2200.99 609.852   2
  -1  -5   9 19641.7 1619.94  13
  -1  -5   9 19429.3 1433.76  19
   1   5   9 22036.6 1647.67  11
  -1   5  -9 20706.6 1237.93  14
  -1  -5   9 19996.7 1384.45   9
   1  -5  -9 19695.8 1490.40   2
   1   5  10 8047.38 1064.78  11
  -1  -5  10 8451.89 983.062  19
  -1  -5  10 8168.53 1117.31  13
   1  -5 -10 8129.86 1031.63   2
   1  -5 -11 5672.30 897.230   2
  -1   5 -11 6422.49 1008.80  23
   1   5  11 6397.87 1026.23  11
  -1  -5  11 4988.82 959.213  13
   1  -5 -11 4845.51 1023.74   8
  -1  -5  11 7076.66 1061.78  18
   1  -5 -12 59402.7 2714.24   2
  -1   5 -12 59460.4 2714.56  12
   1  -5 -12 54812.3 3164.55   8
  -1   5 -12 60801.0 2996.11  23
  -1  -5  12 55700.9 2917.74  18
   1   5  12 63840.8 3129.28  11
  -1  -5  12 60411.8 3102.40  13
   1  -5 -13 26660.3 1897.17   2
  -1   5 -13 28428.7 1954.93  12
  -1  -5  13 25078.5 2099.62  13
  -1  -5  13 23954.3 2056.42  24
   1   5  13 28186.1 2220.02  11
  -1   5 -13 25552.0 2016.11  23
   1  -5 -13 26206.1 2250.42   8
   1  -5 -14 303.151 630.694   8
  -1  -5  14 160.691 606.522  24
  -1   5 -14-333.220 583.472  23
   1   5  14-600.607 729.345  11
   1  -5 -14-218.577 527.198   2
  -1   5 -14 692.443 495.460  12
  -1   5 -14 462.434 468.889  17
   1  -5 -15 7775.82 1327.75   8
  -1   5 -15 5589.10 1032.19  23
   1  -5 -15 6018.15 1030.85   2
  -1  -5  15 5497.67 1159.64  24
  -1   5 -15 7467.41 1117.07  12
   1   5  15 4427.19 1121.34  11
  -1   5 -15 6563.84 927.792  17
  -1  -5  16 48934.3 3101.95  24
  -1   5 -16 46461.7 2809.15  23
  -1   5 -16 50144.8 2336.00  17
   1  -5 -16 44617.3 2944.85   8
  -1  -5  17 5477.95 1196.25  24
  -1   5 -17 6751.68 1129.16  23
  -1   5 -17 4866.78 786.364  17
   1  -5 -17 4904.72 1086.56   8
  -1  -5  18 3616.15 1002.84  24
   1  -5 -18 3822.54 986.836   8
  -1   5 -18 1885.22 719.986  23
  -1   5 -18 3872.83 690.984  17
   1  -5 -19 4410.61 943.096   8
  -1   5 -19 4377.20 920.151  23
  -1  -5  19 4694.52 1159.20  24
   1  -5 -20 4196.03 920.747   8
  -1   5 -20 3909.78 807.195  23
  -1  -5  20 3471.56 930.602  24
  -1  -5  21 1406.61 661.858  24
  -1   5 -21 785.331 492.267  23
   1  -5 -21 865.540 585.172   8
  -1   5 -22 21166.9 1550.88   8
  -1  -5  22 20858.4 1637.89  24
  -1  -5  23 135.985 364.669  24
   1  -5 -23 290.319 348.929   8
  -1   5 -23 201.822 314.616   8
  -1   5 -24 2372.17 439.536   8
  -1  -5  24 3710.75 538.821  24
   1  -5 -24 3219.22 512.340   8
  -1  -6 -23 268.446 220.604   8
   1  -6  22 1056.11 448.830  24
  -1   6  22 1567.97 443.133  24
  -1  -6 -22 550.017 346.841   8
  -1   6  21 3381.36 705.739  24
   1  -6  21 5061.88 804.218  24
  -1  -6 -21 4853.94 783.517   8
  -1   6  20 695.737 571.481  24
  -1  -6 -20 435.347 398.790   8
   1  -6  20 2093.09 699.066  24
   1   6 -20 2415.66 562.432   8
   1  -6  19 10300.6 1333.07  24
  -1   6  19 6660.30 1139.68  24
  -1  -6 -19 8958.36 1177.49   8
  -1   6  18 14621.3 1690.38  24
   1  -6  18 17665.9 1768.84  24
  -1  -6 -18 15698.7 1651.19   8
   1   6 -17 11673.5 1266.69  23
   1  -6  17 14360.8 1680.02  24
  -1   6  17 13476.1 1690.95  24
  -1  -6 -17 12378.2 1541.00   8
   1   6 -16 27299.4 1907.28  23
  -1   6  16 24822.4 2274.34  24
  -1  -6 -16 30004.0 2358.47   8
   1  -6  16 27035.0 2282.42  24
   1  -6  15 1131.12 740.436  24
   1   6 -15 1086.78 596.638  23
  -1   6  15-161.857 832.919  24
  -1  -6 -15 1707.41 711.487   8
  -1   6  14 26138.0 2217.08  11
  -1   6  14 27123.5 2514.22  21
   1   6 -14 31912.2 2123.52  23
   1  -6  14 24230.8 2301.16   9
   1   6 -14 31352.2 2180.83  20
   1  -6  14 25213.7 2163.44  19
   1  -6  14 25118.2 1994.18  18
  -1   6  14 25633.5 2289.92  24
  -1  -6 -14 27780.5 2303.19   8
   1   6 -13 10613.9 1285.77  20
   1   6 -13 11259.7 1285.79  23
  -1   6  13 12830.1 1670.31  21
  -1  -6 -13 10622.3 1504.77   8
  -1   6  13 12155.3 1514.65  11
   1  -6  13 10591.7 1533.17   9
   1  -6  13 10874.8 1334.24  18
  -1   6  13 10770.2 1533.94  24
   1  -6  13 9294.79 1347.94  19
   1  -6  12 9198.87 1313.84  19
  -1  -6 -12 9067.66 1383.18   8
   1   6 -12 9210.07 1137.45  23
   1  -6  12 9211.42 1218.05   1
  -1   6  12 8350.85 1340.72  21
   1   6 -12 11277.8 1330.63  20
   1  -6  12 9206.41 1247.85  18
  -1   6  12 10026.2 1324.08  11
   1  -6  12 9181.43 1364.88   9
  -1   6  12 9685.19 1408.99  24
  -1   6  11 25983.1 1965.94  11
   1   6 -11 24708.5 1817.86  23
   1  -6  11 25273.5 1891.12   1
   1  -6  11 23171.1 2002.94  19
  -1   6  11 20344.6 1914.86  21
   1   6 -11 23638.6 1789.47  20
   1  -6  11 24232.7 1816.59  18
   1  -6  11 23671.5 2063.48   9
   1   6 -11 21812.9 1551.48  14
  -1   6  11 23154.9 1991.12  24
  -1  -6 -11 20703.1 1979.59   8
   1  -6  10 4714.38 953.853  19
   1  -6  10 6191.70 967.668   1
   1   6 -10 6048.91 896.651  20
  -1   6  10 6763.28 1025.85  11
   1   6 -10 6289.69 939.401  23
  -1  -6 -10 5612.15 1037.00   8
  -1   6  10 6010.19 1050.76  21
  -1   6  10 7097.09 1161.46  24
   1   6 -10 5767.34 821.843  14
   1  -6  10 7334.01 1037.29  18
   1  -6  10 5387.53 1025.77   9
  -1   6  10 6103.26 918.081  14
   1  -6   9 6805.40 1072.45   9
  -1   6   9 7871.30 1017.22  14
   1  -6   9 10135.6 1151.51  18
  -1   6   9 7949.59 1133.68  24
  -1  -6  -9 8168.91 1207.28   8
  -1   6   9 7821.17 1028.92  11
   1   6  -9 8719.14 1004.09  14
  -1   6   9 8416.18 1163.12  21
   1  -6   9 8098.60 986.375   4
   1  -6   9 8199.84 1029.51   1
   1   6  -9 7256.20 976.955  20
   1  -6   9 6423.05 1045.80  19
   1   6  -8 74923.4 2838.06  14
  -1   6   8 72835.8 2834.53  14
  -1   6   8 76100.1 2961.90  11
   1  -6   8 72180.7 3155.34   9
  -1   6   8 72752.4 3066.16  21
   1   6  -8 67500.6 2637.43  20
   1  -6   8 69943.1 2828.03   1
   1  -6   8 71644.2 3074.02  19
  -1   6   7 18333.0 1442.59  14
  -1  -6  -7 16924.2 1385.34   4
   1   6  -7 18123.2 1410.45  14
   1  -6   7 19041.4 1564.04  19
   1  -6   7 15296.2 1441.57   9
  -1   6   7 16760.8 1420.83  21
  -1   6   7 20560.8 1514.42  11
   1  -6   7 18668.9 1420.11   1
   1   6  -7 16956.8 1273.18  20
   1   6  -6 7806.48 954.824  14
  -1   6   6 7882.68 990.923  14
   1   6  -6 7160.14 851.321  20
  -1   6   6 7798.99 946.935  11
  -1   6   6 7335.87 972.131  21
  -1  -6  -6 7382.32 942.620   4
   1  -6   6 7014.82 1001.03   9
   1  -6   6 6354.44 917.238  19
   1  -6   6 6714.13 894.655   1
   1   6  -5 18705.8 1422.93  14
   1  -6   5 19455.2 1415.09   1
  -1  -6  -5 17598.2 1411.64   4
   1  -6   5 16384.4 1452.08   9
   1   6  -5 17111.4 1173.56  20
   1  -6   5 18136.3 1428.33  19
  -1   6   5 17761.6 1399.19  14
  -1   6   5 18443.7 1383.36  21
  -1   6   4 9653.52 1029.80  14
   1   6  -4 9843.20 1056.50  14
  -1   6   4 10241.2 1008.82  21
   1  -6   4 10059.1 1027.65   1
   1  -6   4 11080.7 1120.17  19
   1   6  -4 10962.4 884.410  20
   1  -6   4 11760.7 1226.88   9
  -1  -6  -4 9731.46 1102.80   4
   1   6  -3 9608.36 1009.88  14
  -1   6   3 9278.93 1052.16  14
   1  -6   3 8871.00 1109.68   9
  -1  -6  -3 10128.6 1133.99   4
   1  -6   3 7815.50 947.804  19
  -1   6   3 8467.79 920.315  21
   1  -6   3 9172.37 984.977   1
   1   6  -2 66442.4 2536.72  14
  -1   6   2 68336.6 2620.59  14
  -1   6   2 62428.5 2218.80  21
   1  -6   2 69001.8 2814.93   9
   1  -6   2 65297.1 2488.86  19
   1   6  -1 58233.2 2322.85  14
  -1   6   1 63237.8 2519.43  14
  -1  -6  -1 60786.9 2709.55   4
   1  -6   1 60278.4 2371.76  19
  -1   6   1 58681.5 2106.92  21
   1   6   0 5356.85 773.389  14
  -1   6   0 6026.83 870.529  14
  -1   6   0 5416.87 679.306  21
   1  -6   0 4985.94 694.617   2
  -1  -6   0 5673.32 1004.48   4
   1  -6   0 5852.30 880.387  19
  -1  -6   0 5485.29 841.423   1
   1   6   1 58647.2 2280.77  14
  -1   6  -1 60183.2 2482.43  14
  -1  -6   1 59602.2 2499.08   1
  -1   6  -1 60556.4 2015.08  21
   1  -6  -1 58520.3 2099.37   2
  -1  -6   1 53829.6 2636.62   4
   1  -6  -1 59842.7 2428.04  19
  -1  -6   2 65494.2 2643.78   1
   1   6   2 66652.3 2416.62  14
   1  -6  -2 66889.8 2253.38   2
  -1  -6   2 63033.4 2880.84   4
   1  -6  -2 67563.8 2508.23  19
  -1   6  -2 69418.3 2657.60  14
  -1   6  -2 68759.9 2104.03  21
   1   6   3 10225.5 990.256  14
  -1   6  -3 10558.0 1100.73  14
   1  -6  -3 9578.61 911.559   2
  -1  -6   3 10038.1 1233.40   4
  -1  -6   3 10503.4 1127.94   1
  -1   6  -3 11366.6 857.227  21
   1  -6  -4 10159.4 941.448   2
  -1   6  -4 10082.0 1037.77  14
   1   6   4 10923.6 1027.53  14
  -1   6  -4 10566.2 829.624  21
  -1  -6   4 9724.61 816.206  10
  -1  -6   4 12006.5 1306.68   4
  -1  -6   4 10480.9 1139.09   1
   1   6   5 18003.8 1264.38  14
  -1   6  -5 17794.9 1344.31  14
  -1   6  -5 20093.1 1150.53  21
   1  -6  -5 17421.7 1242.07   2
  -1  -6   5 18542.9 1574.21   4
  -1  -6   5 21051.0 1480.40  19
  -1  -6   5 18060.4 1464.22   1
  -1   6  -6 9357.73 987.429  14
   1   6   6 8438.89 895.899  14
   1  -6  -6 7603.67 888.851   2
  -1  -6   6 9696.01 1150.40   4
  -1  -6   6 8451.85 1025.09  19
  -1   6  -7 21646.8 1429.67  14
   1  -6  -7 19972.5 1435.05   2
   1   6   7 18983.4 1536.37  11
   1   6   7 19454.3 1339.56  14
  -1  -6   7 18285.3 1507.08   4
  -1  -6   7 22951.4 1636.03  19
  -1  -6   7 19379.9 1401.07   9
  -1   6  -8 76240.3 2642.84  14
   1   6   8 81786.0 2666.13  14
  -1  -6   8 77836.3 3043.20  19
  -1  -6   8 75986.1 2810.36   9
   1   6   8 78426.0 3125.75  11
   1  -6  -8 77227.5 2902.28   2
  -1   6  -9 10856.5 991.507  14
  -1   6  -9 9930.76 1229.11  23
   1   6   9 8927.28 1129.89  11
   1  -6  -9 10211.5 1418.62   8
  -1  -6   9 8470.92 1117.37  18
   1  -6  -9 8907.97 1102.17   2
  -1  -6   9 8874.73 1100.42  19
   1  -6 -10 5547.32 882.157   2
  -1   6 -10 6119.84 973.977  23
   1   6  10 5603.75 976.327  11
  -1  -6  10 5959.49 933.032  19
   1  -6 -10 5164.79 1065.23   8
  -1  -6  10 5343.19 903.295  18
  -1  -6  11 21822.5 1862.05  18
  -1   6 -11 22952.4 1885.39  23
   1  -6 -11 22144.5 1708.25   2
   1   6  11 27599.6 2107.44  11
   1  -6 -11 22769.6 2137.90   8
  -1  -6  12 7483.58 1191.30  18
   1   6  12 11446.3 1457.45  11
   1  -6 -12 10010.4 1216.41   2
   1  -6 -12 8428.63 1433.31   8
  -1   6 -12 9490.47 1249.61  23
  -1   6 -12 8933.06 1144.27  12
   1  -6 -13 10565.3 1263.78   2
   1  -6 -13 9758.60 1514.08   8
  -1   6 -13 9551.13 1334.81  23
   1   6  13 11349.0 1515.46  11
  -1  -6  13 10596.9 1463.78  24
  -1   6 -13 12759.0 1391.37  12
   1  -6 -14 31246.3 2111.28   2
  -1   6 -14 25771.9 2087.96  23
  -1   6 -14 29487.9 2116.88  12
   1   6  14 27615.8 2364.10  11
  -1  -6  14 26221.2 2272.53  24
   1  -6 -14 24507.7 2275.08   8
  -1   6 -15 911.179 666.945  23
   1  -6 -15-143.888 528.940   8
  -1  -6  15 1162.07 756.664  24
  -1   6 -16 29119.3 2165.23  23
   1  -6 -16 29850.2 2421.42   8
  -1  -6  16 32310.2 2616.09  24
  -1  -6  17 16026.1 1876.62  24
  -1   6 -17 13644.9 1495.96  23
   1  -6 -17 13632.9 1648.63   8
  -1   6 -18 18334.7 1671.83  23
   1  -6 -18 17648.4 1762.78   8
  -1  -6  18 22154.6 2036.29  24
  -1  -6  19 9966.85 1376.13  24
  -1   6 -19 10433.3 1214.80  23
   1  -6 -19 7775.65 1170.87   8
   1  -6 -20 1090.01 541.041   8
  -1  -6  20 943.568 634.786  24
  -1   6 -20 643.606 441.225  23
  -1   6 -21 4494.45 691.955  23
   1  -6 -21 5565.72 872.952   8
  -1  -6  21 4994.00 899.090  24
  -1  -6  22 226.579 399.153  24
  -1   6 -22 835.396 387.880   8
   1  -6 -22 996.705 433.114   8
  -1   6 -23 719.154 291.195   8
  -1  -6  23 158.382 282.067  24
   1  -6 -23 280.289 295.438   8
   1  -7  21 2604.20 546.524  24
  -1  -7 -21 1950.85 479.132   8
  -1   7  21 1391.98 428.434  24
   1  -7  20 4946.59 816.954  24
  -1  -7 -20 2928.30 633.155   8
  -1   7  20 4298.75 793.163  24
  -1   7  19 11496.6 1301.57  24
   1  -7  19 15680.4 1508.72  24
  -1  -7 -19 12107.8 1242.64   8
  -1  -7 -18 1164.01 592.608   8
   1  -7  18 1816.13 758.081  24
  -1   7  18 1183.59 668.426  24
  -1   7  17 2150.87 840.540  24
   1  -7  17 996.370 660.769  24
  -1  -7 -17 1297.64 581.826   8
   1   7 -16 3118.01 663.178  23
  -1  -7 -16 3517.54 907.827   8
   1  -7  16 3068.20 930.490  24
  -1   7  16 3294.49 950.759  24
  -1   7  15 9133.14 1458.68  24
   1   7 -15 9979.05 1173.10  23
   1  -7  15 8909.37 1380.55  24
  -1  -7 -15 8355.25 1292.06   8
  -1   7  14 9042.17 1459.43  24
   1  -7  14 7781.68 1173.91  18
   1   7 -14 9293.24 1156.63  23
  -1  -7 -14 10027.3 1460.27   8
   1   7 -13 25726.2 1911.69  23
  -1  -7 -13 20233.6 2011.11   8
   1  -7  13 23187.2 1947.11  18
  -1   7  13 18963.5 1968.90  24
  -1   7  12 7655.10 1275.29  21
   1  -7  12 6655.74 1143.23   9
   1  -7  12 7373.11 1149.20  18
   1   7 -12 5712.17 960.206  23
  -1   7  12 5820.25 1232.98  24
  -1   7  12 7061.58 1250.20  11
   1   7 -12 6025.35 1004.51  20
   1  -7  12 5591.99 1201.78  19
  -1  -7 -12 8801.34 1441.59   8
   1   7 -11 12768.3 1261.06  14
  -1   7  11 14292.4 1689.23  24
   1  -7  11 14374.3 1489.24  18
   1  -7  11 12303.0 1558.24  19
   1   7 -11 11858.9 1330.23  23
  -1   7  11 14531.4 1694.59  21
   1  -7  11 15022.2 1587.86   1
   1  -7  11 13445.4 1634.57   9
   1   7 -11 14163.8 1426.40  20
  -1   7  11 15905.1 1631.94  11
  -1  -7 -11 12144.8 1623.59   8
   1  -7  10 51427.1 2756.10   1
  -1   7  10 49879.3 2624.26  14
  -1   7  10 51738.0 3063.89  24
  -1   7  10 55074.7 2879.00  11
  -1   7  10 49689.8 2930.57  21
   1   7 -10 46832.2 2521.13  20
   1  -7  10 50680.3 3016.07   9
   1   7 -10 51085.9 2652.96  23
   1  -7  10 45472.9 2867.14  19
   1   7 -10 49296.2 2491.39  14
   1  -7  10 52678.6 2768.33  18
  -1  -7 -10 48324.0 2995.00   8
   1  -7   9 5939.29 944.925   1
  -1   7   9 4401.11 809.036  14
  -1  -7  -9 6182.61 1140.45   8
   1  -7   9 5065.33 1010.35  19
  -1   7   9 5233.32 1010.31  21
   1   7  -9 5778.39 917.385  23
  -1   7   9 5749.01 1050.13  24
  -1   7   9 6567.19 1003.22  11
   1   7  -9 5659.26 922.083  20
   1  -7   9 5394.19 920.196  18
   1  -7   9 7187.81 1160.42   9
   1   7  -9 6039.91 914.441  14
   1  -7   8 13897.9 1385.91   1
   1   7  -8 14683.8 1397.27  14
  -1   7   8 14854.1 1436.34  14
  -1   7   8 14653.9 1438.47  11
  -1   7   8 14326.9 1565.69  24
   1  -7   8 16318.2 1697.90   8
  -1   7   8 14119.9 1442.22  21
   1   7  -8 11841.4 1210.49  20
  -1  -7  -8 12807.1 1526.18   8
   1  -7   8 13071.8 1471.00  19
   1  -7   8 15094.1 1618.55   9
   1  -7   8 16061.8 1487.92  18
   1   7  -8 14058.4 1364.80  23
   1  -7   8 12721.4 1402.97   4
  -1   7   7 8260.44 1063.83  11
   1  -7   7 7837.81 1145.90   8
  -1   7   7 6745.95 978.578  14
   1  -7   7 6951.82 1093.27   9
   1   7  -7 5923.46 901.081  23
  -1   7   7 6678.56 1124.94  24
   1   7  -7 8390.26 972.655  20
   1   7  -7 6523.97 989.497  14
   1  -7   7 7344.77 1122.25  19
   1  -7   7 6478.66 927.367   1
   1  -7   7 6852.68 953.948  18
  -1   7   7 7442.97 1037.37  21
  -1  -7  -7 8566.66 1222.16   8
   1   7  -6 35496.0 2116.27  14
  -1   7   6 40673.5 2469.59  24
  -1   7   6 35025.1 2055.63  21
   1  -7   6 37858.7 2364.17   9
  -1   7   6 38871.5 2185.70  11
  -1  -7  -6 37545.6 2213.82   4
   1  -7   6 37668.2 2131.35   1
  -1   7   6 36499.0 2152.51  14
   1  -7   6 37308.5 2268.95  19
   1  -7   6 36989.2 2406.77   8
  -1   7   5 31196.2 2138.86  24
   1   7  -5 31956.5 2010.22  14
   1  -7   5 30834.2 2017.26  19
  -1   7   5 32084.5 2008.54  14
   1  -7   5 33311.9 1973.84   1
  -1   7   5 28259.8 1778.50  21
   1  -7   5 29927.7 2084.66   9
  -1  -7  -5 31432.0 2031.62   4
   1  -7   5 36526.7 2335.05   8
   1   7  -4 24593.8 1738.16  14
   1  -7   4 24764.1 1761.70  19
  -1   7   4 25407.0 1807.88  14
  -1   7   4 22813.4 1532.36  21
  -1  -7  -4 24337.1 1819.88   4
   1  -7   4 23446.6 1845.39   9
  -1   7   3 10258.6 1033.32  21
  -1   7   3 10364.1 1154.61  14
   1   7  -3 9854.24 1163.22  14
  -1  -7  -3 11189.2 1268.02   4
   1  -7   3 9285.91 1108.91  19
  -1   7   2 57777.2 2264.26  21
   1   7  -2 58232.0 2628.96  14
  -1  -7  -2 60018.5 2911.49   4
  -1   7   2 60191.8 2722.15  14
   1  -7   2 56070.2 2564.71  19
  -1   7   1 17974.7 1522.30  14
   1   7  -1 17997.0 1473.94  14
   1  -7   1 18817.6 1299.52   2
  -1  -7  -1 19606.6 1739.86   4
  -1   7   1 18068.1 1262.20  21
   1  -7   1 18164.4 1501.16  19
   1   7   0 181.064 432.710  14
   1  -7   0-1226.55 462.534   2
  -1  -7   0 1027.08 646.512   4
  -1   7   0-135.183 453.179  14
   1  -7   0 53.1054 452.258  19
  -1   7   0-135.210 263.263  21
   1   7   1 17014.6 1399.18  14
  -1   7  -1 20731.9 1633.12  14
  -1  -7   1 17994.6 1539.98   1
  -1  -7   1 17363.3 1712.78   4
   1  -7  -1 17904.0 1253.27   2
   1  -7  -1 17039.1 1433.54  19
   1   7   2 59230.9 2547.36  14
  -1   7  -2 56357.8 2640.34  14
   1  -7  -2 59507.0 2263.45   2
  -1  -7   2 56116.3 2980.34   4
  -1  -7   2 56276.0 2649.64   1
   1   7   3 11455.6 1150.76  14
  -1   7  -3 11314.8 1240.99  14
  -1  -7   3 10174.0 1203.89   1
   1  -7  -3 10945.9 1015.50   2
  -1  -7   3 9508.85 1296.49   4
   1   7   4 23608.5 1604.13  14
  -1   7  -4 24501.7 1758.56  14
   1  -7  -4 26471.8 1595.85   2
  -1  -7   4 24797.3 2010.08   4
  -1  -7   4 23548.9 1786.96   1
  -1  -7   5 33102.0 2297.94   4
   1   7   5 32592.2 1880.69  14
  -1   7  -5 32581.1 1994.11  14
  -1   7  -5 33162.1 2122.72  23
   1  -7  -5 32953.4 1794.90   2
  -1  -7   5 30383.0 2027.82   1
   1  -7  -5 29396.8 2178.42   8
  -1   7  -6 38507.1 2124.95  14
   1   7   6 42245.5 2127.30  14
  -1   7  -6 40335.9 2349.54  23
  -1  -7   6 38922.5 2209.06  18
  -1  -7   6 36863.2 2267.42   1
  -1  -7   6 38274.9 2430.56   4
   1  -7  -6 40759.5 2081.83   2
   1  -7  -6 36631.2 2476.03   8
  -1   7  -7 8614.68 1023.57  14
   1   7   7 7676.06 932.540  14
   1  -7  -7 5783.20 1109.17   8
  -1  -7   7 6042.79 984.333   1
   1   7   7 7905.11 1104.80  11
  -1  -7   7 7806.67 1059.78  18
   1  -7  -7 7312.53 969.632   2
  -1   7  -7 9472.47 1259.01  23
  -1   7  -8 14415.8 1273.05  14
  -1  -7   8 13415.7 1408.37  18
   1   7   8 12859.7 1401.93  11
   1  -7  -8 14255.5 1417.18   4
  -1   7  -8 15678.2 1549.83  23
  -1  -7   8 14186.7 1488.51   1
   1  -7  -8 15064.8 1356.08   2
   1  -7  -8 12320.2 1595.33   8
   1  -7  -9 5069.32 1126.39   8
   1   7   9 5997.46 1018.04  11
   1  -7  -9 5139.60 843.266   2
  -1  -7   9 5742.57 945.753  18
  -1   7  -9 5449.95 954.788  23
  -1  -7   9 5913.11 1085.48   1
  -1   7 -10 48826.5 2816.73  23
   1   7  10 56601.1 3006.56  11
  -1  -7  10 48091.1 2862.81   1
   1  -7 -10 54505.5 2643.42   2
  -1  -7  10 49342.7 2772.08  18
   1  -7 -10 47022.7 3085.65   8
  -1   7 -11 13427.2 1539.61  23
  -1   7 -11 15426.2 1490.12  12
  -1  -7  11 13374.9 1614.65   1
  -1  -7  11 12660.5 1507.89  18
   1  -7 -11 12335.6 1670.69   8
   1   7  11 15361.2 1679.67  11
  -1   7 -12 6914.53 1048.45  12
  -1  -7  12 6035.01 1124.56  18
  -1   7 -12 7511.81 1192.04  23
   1   7  12 7411.99 1246.90  11
   1  -7 -12 7147.17 1381.42   8
  -1   7 -13 21485.4 1936.99  23
   1  -7 -13 20259.4 2111.42   8
  -1   7 -14 5566.65 1040.35  23
   1  -7 -14 6270.52 1288.54   8
  -1  -7  14 6973.61 1263.79  24
  -1  -7  15 8297.36 1347.37  24
  -1   7 -15 9954.24 1334.36  23
   1  -7 -15 9534.58 1469.96   8
  -1  -7  16 4684.91 1109.92  24
  -1   7 -16 3195.82 829.728  23
   1  -7 -16 3217.07 984.719   8
  -1   7 -17 1155.87 600.797  23
   1  -7 -17 3121.90 887.972   8
  -1  -7  18 616.600 644.044  24
   1  -7 -18 984.006 647.539   8
  -1   7 -18 874.401 411.405  23
  -1  -7  19 15968.6 1569.83  24
  -1   7 -19 11903.0 1197.68  23
   1  -7 -19 14473.7 1429.00   8
  -1  -7  20 3909.32 840.540  24
  -1   7 -20 4593.17 699.383  23
   1  -7 -20 3914.14 743.318   8
  -1  -7  21 926.179 505.921  24
   1  -7 -21 1560.08 511.234   8
  -1   7 -22 4349.25 573.378   8
   1  -7 -22 4666.56 608.808   8
  -1  -7  22 4238.67 610.693  24
  -1  -8 -21 1286.69 321.209  15
  -1   8  20 8461.51 793.887  24
  -1  -8 -20 9477.82 855.588   8
  -1   8  19 8822.21 975.721  24
  -1  -8 -19 8047.70 887.803   8
  -1  -8 -18 6286.36 883.634   8
   1  -8  18 7752.03 1094.71  24
  -1   8  18 8662.63 1085.31  24
   1  -8  17 3145.84 851.021  24
  -1  -8 -17 3370.50 720.311   8
  -1   8  17 3763.75 817.431  24
  -1  -8 -16 691.229 507.859   8
   1  -8  16 164.510 546.986  24
  -1   8  16 159.541 508.724  24
   1   8 -15 8493.20 1033.29  23
  -1   8  15 8901.35 1347.39  24
   1  -8  15 10801.2 1461.91  24
  -1  -8 -15 11400.7 1460.40   8
  -1  -8 -14 1251.73 693.404   8
  -1   8  14 1865.76 798.429  24
   1  -8  14 1190.83 619.453  18
   1   8 -14 474.291 414.504  23
   1   8 -13 3027.67 721.131  23
   1  -8  13 3781.13 864.560  18
  -1   8  13 3215.36 868.860  24
  -1  -8 -13 4225.34 1010.55   8
  -1   8  12 883.835 601.107  24
   1   8 -12 818.918 465.079  23
   1  -8  12 741.691 660.878  18
  -1  -8 -12 88.2291 612.432   8
   1   8 -11 29856.3 2102.80  23
  -1   8  11 26403.2 2272.22  24
   1  -8  11 30284.9 2260.45  18
  -1  -8 -11 26453.0 2301.71   8
   1  -8  10 87213.7 3688.34  18
   1   8 -10 86363.5 3461.82  14
  -1   8  10 80478.6 3882.11  24
   1  -8  10 79491.7 3932.98  19
  -1   8  10 88779.0 3779.16  11
   1  -8  10 90923.3 3805.29   1
   1   8 -10 82151.7 3442.17  23
  -1  -8 -10 77026.5 3885.14   8
   1  -8  10 83803.1 4049.43   9
  -1   8   9 4370.98 1042.05  24
  -1  -8  -9 3663.95 1006.66   8
   1   8  -9 4348.06 938.153  23
   1   8  -9 4594.64 831.080  14
  -1   8   9 4018.27 861.791  14
  -1   8   9 5558.34 961.981  11
   1  -8   9 4191.61 767.307   1
   1  -8   9 6253.14 1194.46  19
   1  -8   9 5380.48 1015.27  18
   1  -8   9 3113.85 862.976   9
   1  -8   8 2901.65 854.033   8
  -1   8   8 2033.58 650.614  11
  -1   8   8 2255.87 718.826  14
  -1  -8  -8 799.648 619.254   8
   1  -8   8 1890.57 604.147  18
   1  -8   8 3351.57 750.791   4
   1  -8   8 1307.48 720.283  19
   1  -8   8 1976.47 640.905   1
   1   8  -8 1597.14 606.838  23
   1  -8   8 2652.15 762.354   9
   1   8  -8 1194.06 522.631  14
  -1   8   8 2863.90 862.047  24
   1   8  -7 14392.6 1445.40  23
   1   8  -7 11541.7 1318.33  14
  -1   8   7 12948.0 1442.66  14
   1  -8   7 10737.7 1398.52   4
   1  -8   7 11837.6 1343.78   1
  -1  -8  -7 10579.0 1405.75   8
  -1   8   7 13176.3 1405.56  11
  -1   8   7 13631.0 1576.56  24
   1  -8   7 11767.3 1455.84   9
   1  -8   7 12216.6 1475.98  19
   1  -8   7 12799.2 1380.03  18
   1  -8   7 11875.0 1478.33   8
   1  -8   6 4198.49 940.619   8
   1   8  -6 2840.20 637.339  23
  -1   8   6 5037.85 892.890  14
   1   8  -6 2952.24 780.222  14
  -1   8   6 2798.95 700.981  11
  -1  -8  -6 3490.60 844.190   8
   1  -8   6 3270.36 893.603   4
  -1  -8  -6 4388.02 891.529   4
  -1   8   6 2353.00 738.343  24
   1  -8   6 3155.32 838.784  19
   1  -8   6 4360.45 880.054  18
   1  -8   6 5122.42 1004.39   9
   1  -8   5 7210.37 1180.39   8
  -1   8   5 9228.30 1223.10  14
  -1   8   5 9250.93 1327.61  24
  -1  -8  -5 7675.91 1153.18   8
   1   8  -5 7302.87 1038.01  23
   1  -8   5 7415.65 1279.64   4
  -1  -8  -5 6866.23 1083.98   4
   1  -8   5 7157.93 1114.56  19
   1   8  -5 8048.00 1146.02  14
   1   8  -4 12612.8 1404.30  14
   1  -8   4 13499.4 1564.14   8
  -1   8   4 13119.1 1399.14  14
   1   8  -4 13678.0 1429.87  23
  -1  -8  -4 11473.9 1397.74   4
  -1  -8  -4 13617.1 1474.63   8
   1  -8   4 11721.0 1339.43  19
  -1   8   4 12223.9 1490.34  24
   1   8  -3 25598.9 1959.55  14
  -1   8   3 26603.8 2004.82  14
  -1   8   3 26381.0 2077.39  24
   1   8  -3 28549.1 1984.27  23
   1  -8   3 25768.0 1939.18  19
  -1  -8  -3 26082.1 2051.20   4
   1  -8   3 25444.7 2089.46   8
  -1  -8  -3 24086.7 1895.61   8
   1   8  -2 27080.2 1956.81  23
   1   8  -2 24653.4 1933.27  14
  -1   8   2 26653.2 1999.25  14
  -1  -8  -2 25463.9 2098.78   4
   1  -8   2 25160.1 2099.44   8
   1  -8   2 26300.9 1947.06  19
  -1   8   2 26203.0 2073.17  24
  -1  -8  -2 27636.6 2011.37   8
   1   8  -1 18680.4 1670.42  14
  -1   8   1 18326.0 1685.00  14
   1  -8   1 14085.4 1462.68  19
   1   8  -1 15752.2 1476.76  23
  -1  -8  -1 15227.4 1717.58   4
  -1   8   1 16937.2 1730.72  24
   1  -8   1 17027.5 1719.52   8
   1  -8   0 583.146 524.800   8
   1  -8   0 1169.70 551.116  19
   1   8   0 1245.99 621.345  14
  -1   8   0 731.780 594.498  23
  -1  -8   0 1487.19 786.681   4
  -1   8   0 516.807 468.234  24
  -1   8   0 155.129 498.632  14
  -1  -8   0 761.128 415.321  18
  -1  -8   1 18997.5 1584.21  18
  -1   8  -1 15638.2 1583.69  14
  -1   8  -1 16196.1 1573.48  23
  -1  -8   1 17159.3 1833.66   4
   1   8   1 16949.0 1557.35  14
   1  -8  -1 20070.7 1853.94   8
   1   8   2 25057.2 1844.65  14
  -1   8  -2 27790.1 2039.55  14
  -1  -8   2 27589.7 1898.29  18
  -1   8  -2 27261.2 2004.85  23
  -1  -8   2 25793.2 2259.13   4
   1  -8  -2 28407.5 2236.14   8
  -1  -8   3 28191.0 2057.56   1
   1   8   3 26685.6 1882.41  14
  -1   8  -3 30548.7 2132.12  14
   1  -8  -3 27421.4 2177.87   8
  -1  -8   3 27530.1 2305.87   4
  -1   8  -3 27811.7 2063.51  23
  -1  -8   3 27780.1 1919.06  18
   1   8   4 13114.8 1337.77  14
  -1   8  -4 11226.5 1308.03  14
  -1  -8   4 12846.6 1612.04   4
  -1  -8   4 13098.8 1368.74  18
  -1  -8   4 13780.0 1465.23   1
  -1   8  -4 14989.3 1548.37  23
   1  -8  -4 12939.0 1591.54   8
   1  -8  -5 8220.23 1346.32   8
  -1   8  -5 7686.08 1118.18  14
  -1  -8   5 8065.71 1032.17  22
  -1  -8   5 7379.82 1108.22   1
  -1  -8   5 7437.13 1058.59  18
   1   8   5 7123.04 1005.98  14
  -1  -8   5 8322.21 1291.27   4
  -1   8  -5 6893.72 1086.68  23
  -1  -8   6 4060.65 799.780   8
  -1   8  -6 3967.80 902.635  23
  -1   8  -6 3725.10 752.807  14
  -1  -8   6 3687.68 685.369  22
  -1  -8   6 4304.98 831.577  18
   1  -8  -6 3797.20 993.396   8
   1   8   6 3627.43 834.956  11
   1  -8  -6 2623.63 701.513   4
   1   8   6 3326.77 749.481  14
  -1  -8   6 5189.55 1038.25   4
  -1  -8   6 4083.80 884.701   1
   1   8   7 15415.0 1607.23  11
  -1   8  -7 14618.4 1422.47  14
   1   8   7 14789.7 1429.54  14
   1  -8  -7 12794.5 1435.31   4
  -1  -8   7 12403.4 1428.38  18
  -1  -8   7 12215.1 1266.11  22
  -1  -8   7 13177.1 1488.04   1
  -1   8  -7 14355.5 1632.15  23
   1  -8  -7 12275.1 1608.88   8
  -1   8  -8 2353.68 556.998  14
  -1   8  -8 3235.39 873.185  23
   1  -8  -8 3981.77 770.554   4
   1   8   8 3426.06 867.222  11
   1  -8  -8 4817.79 1139.89   8
  -1  -8   8 2014.88 681.005   1
  -1  -8   8 3484.09 829.438  18
  -1  -8   9 4901.38 1035.38   1
  -1  -8   9 4515.51 1010.02  18
  -1   8  -9 3961.55 944.866  23
   1   8   9 4742.09 967.535  11
   1  -8  -9 3897.04 1168.37   8
  -1   8 -10 87630.4 3516.09  12
   1   8  10 90324.9 3959.02  11
  -1  -8  10 76139.5 3545.31  18
  -1   8 -10 84835.9 3765.70  23
  -1  -8  10 85684.6 3960.91   1
   1  -8 -10 77989.9 4152.11   8
   1  -8 -11 25798.4 2444.49   8
  -1   8 -11 27442.0 2176.35  23
  -1  -8  11 26920.2 2174.97  18
   1  -8 -12 878.177 686.622   8
  -1  -8  12 996.254 616.954  18
  -1   8 -12 832.885 678.052  23
  -1   8 -13 4658.60 1019.59  23
  -1  -8  13 5362.24 1127.00  24
   1  -8 -13 2753.95 1050.14   8
  -1   8 -14 843.267 610.048  23
  -1  -8  14 125.865 617.411  24
   1  -8 -14 1456.56 763.656   8
  -1  -8  15 12071.7 1526.63  24
  -1   8 -15 11434.7 1388.67  23
   1  -8 -15 11137.6 1503.85   8
   1  -8 -16 699.139 654.905   8
  -1  -8  16 110.905 642.618  24
  -1   8 -16 1563.60 604.312  23
  -1  -8  17 5450.11 1010.76  24
   1  -8 -17 3047.24 744.670   8
  -1   8 -17 4226.53 822.428  23
  -1   8 -18 7370.37 954.622  23
  -1  -8  18 9225.86 1184.25  24
   1  -8 -18 6209.05 979.350   8
  -1   8 -19 9558.83 950.077  23
  -1  -8  19 9417.84 1081.52  24
   1  -8 -19 8317.96 991.986   8
  -1  -8  20 12374.1 1100.18  24
   1  -8 -20 10417.8 963.609   8
  -1   8 -20 10503.0 860.033  23
   1  -8 -21 957.255 315.143   8
  -1  -8  21 1443.79 390.740  24
  -1  -9 -19 776.319 302.996  15
   1  -9  19 968.236 386.305  24
   1  -9  18-300.810 380.556  24
  -1  -9 -18 159.782 305.660   8
  -1   9  18-113.750 297.300  24
   1  -9  17-26.4495 428.532  24
  -1  -9 -17 76.6008 335.490   8
  -1  -9 -16 5729.05 869.102   8
  -1   9  16 5182.24 887.763  24
   1  -9  15-268.077 511.053  24
  -1  -9 -15-188.268 403.212   8
  -1   9  15 291.851 532.263  24
  -1  -9 -14 8088.23 1177.20   8
  -1   9  14 7397.95 1159.85  24
   1  -9  14 8949.57 1195.16  18
   1   9 -13 21832.6 1620.96  23
  -1   9  13 19667.6 1835.20  24
   1  -9  13 18991.1 1729.33  18
  -1   9  12 13631.9 1618.91  24
   1   9 -12 13856.2 1382.67  23
   1  -9  12 14319.2 1532.12  18
  -1  -9 -12 13620.1 1620.83   8
   1   9 -11 17881.3 1594.96  23
  -1   9  11 13847.5 1662.10  24
   1  -9  11 18258.6 1711.80  18
  -1  -9 -11 16287.8 1784.55   8
   1   9 -10 9399.76 1221.28  23
  -1   9  10 9165.01 1373.66  24
  -1  -9 -10 10711.7 1531.15   8
   1  -9  10 10279.9 1319.03  18
  -1  -9  -9 6957.87 1261.23   8
  -1   9   9 9164.41 1381.51  24
   1  -9   9 6740.36 1126.62  18
   1   9  -9 6746.97 1054.13  23
  -1  -9  -8 24077.9 2158.99   8
   1  -9   8 23746.6 1972.51  18
   1  -9   8 21845.0 2032.46   8
   1   9  -8 24518.6 1917.63  23
  -1   9   8 22930.4 2067.17  24
   1  -9   7 4029.07 926.781   4
   1  -9   7 1399.21 678.041   8
  -1   9   7 1835.10 690.595  14
  -1  -9  -7 1920.75 636.825   8
  -1   9   7 2336.24 815.283  24
   1   9  -7 1363.80 492.502  23
  -1   9   7 1711.18 639.370  11
   1  -9   7 2184.86 814.757  19
   1  -9   7 780.627 594.718  18
   1   9  -6 22664.7 1956.68  14
  -1   9   6 22223.5 1956.38  14
  -1   9   6 24722.5 2128.15  24
   1   9  -6 27716.0 2078.79  23
  -1   9   6 28257.9 2125.88  11
   1  -9   6 26047.8 2318.70   4
   1  -9   6 26893.8 2188.66   8
   1  -9   6 29393.9 2309.58  19
   1  -9   6 26567.0 2017.33  18
  -1  -9  -6 28221.3 2302.18   8
   1   9  -5 4227.89 916.976  14
   1  -9   5 2893.67 769.766   8
   1   9  -5 4204.95 903.081  23
  -1   9   5 3930.23 984.930  24
  -1   9   5 4452.64 931.801  11
   1  -9   5 5910.75 1131.74  19
   1  -9   5 1645.34 727.114   4
   1  -9   5 3304.23 819.911  18
  -1   9   5 3838.20 887.680  14
  -1  -9  -5 3327.74 938.714   8
   1   9  -4 55676.3 3064.74  14
  -1   9   4 58574.3 3137.68  14
  -1   9   4 53478.3 3049.85  24
  -1  -9  -4 59836.9 3287.61   4
   1  -9   4 57483.2 3095.66  19
   1  -9   4 57458.9 3523.93   4
   1  -9   4 57582.7 3189.28   8
   1   9  -4 58624.8 2965.32  23
  -1  -9  -4 56362.4 3109.73   8
   1   9  -3 11699.3 1417.81  14
   1  -9   3 15206.2 1898.93   4
  -1   9   3 14680.5 1630.27  14
   1   9  -3 12842.5 1410.24  23
   1  -9   3 14087.7 1594.94  19
  -1  -9  -3 14198.6 1680.95   4
  -1   9   3 13573.2 1644.33  24
   1  -9   3 12745.5 1571.90   8
  -1  -9  -3 13410.9 1523.26   8
   1   9  -2 17188.8 1731.66  14
  -1   9   2 13734.9 1585.87  14
   1   9  -2 14723.2 1525.02  23
   1  -9   2 10498.3 1554.85   4
   1  -9   2 14600.1 1702.23   8
  -1   9   2 13311.3 1490.07  23
  -1  -9  -2 15829.8 1825.09   4
  -1   9   2 13290.9 1601.49  24
  -1  -9  -2 14218.0 1547.02   8
   1   9  -1 21056.4 1852.83  14
  -1   9   1 20869.0 1931.80  14
   1   9  -1 20558.2 1778.70  23
  -1   9   1 20542.1 1854.14  23
   1  -9   1 19746.0 2078.45   4
  -1   9   1 19943.1 1952.41  24
  -1  -9  -1 20362.2 2043.69   4
  -1  -9  -1 19105.5 1677.01  18
   1  -9   1 21153.2 1976.75   8
  -1  -9  -1 21886.0 1900.30   8
  -1  -9   0-427.160 574.534   8
   1  -9   0-721.938 614.509   8
   1   9   0 154.481 410.051  23
  -1   9   0 896.986 582.495  23
  -1   9   0-75.0262 677.840  14
   1  -9   0 932.452 702.481   4
  -1  -9   0-677.531 658.365   4
  -1  -9   0 944.000 388.016  18
   1   9   0 417.737 449.890  14
   1   9   1 21333.2 1847.73  14
  -1   9  -1 20130.3 1884.32  14
   1   9   1 19238.5 1745.06  23
   1  -9  -1 20478.5 2047.85   4
  -1  -9   1 21182.7 2165.67   4
  -1  -9   1 21018.6 1783.43   8
  -1  -9   1 17393.2 1610.97  18
   1  -9  -1 19766.3 1954.10   8
  -1   9  -1 19064.6 1817.30  23
   1   9   2 14448.9 1529.85  14
  -1   9  -2 15660.2 1646.75  14
  -1  -9   2 16108.5 1940.90   4
  -1  -9   2 13144.1 1435.90  18
  -1   9  -2 15234.0 1641.87  23
  -1  -9   2 13841.5 1486.55   8
   1  -9  -2 13987.6 1669.09   8
   1  -9  -2 13513.2 1669.67   4
   1   9   3 14316.0 1492.23  14
  -1   9  -3 14196.4 1561.38  14
   1  -9  -3 14692.7 1712.97   4
  -1   9  -3 11757.5 1489.01  23
  -1  -9   3 11353.0 1345.75   8
  -1  -9   3 13770.0 1782.50   4
  -1  -9   3 11816.6 1396.61  18
   1  -9  -3 13664.2 1655.19   8
   1   9   4 59134.2 2973.85  14
  -1   9  -4 55666.8 3044.41  14
  -1   9  -4 57127.1 3103.28  23
  -1  -9   4 57027.2 2811.54  22
   1  -9  -4 57643.9 3408.70   8
   1  -9  -4 58520.1 3244.56   4
  -1  -9   4 60523.5 3625.36   4
  -1  -9   4 58271.6 2852.39   8
  -1  -9   4 60109.7 3007.08  18
  -1  -9   5 3834.33 819.218   8
   1  -9  -5 4259.08 1097.13   8
  -1   9  -5 3913.66 918.529  14
   1   9   5 2850.51 725.819  14
  -1   9  -5 4118.10 975.164  23
  -1  -9   5 3877.21 841.963  22
   1  -9  -5 4116.70 962.655   4
  -1  -9   5 3306.67 830.356  18
  -1  -9   6 23149.4 1764.87  22
  -1   9  -6 26768.6 2058.42  14
   1   9   6 25646.1 1961.19  14
  -1  -9   6 22877.5 1931.72  18
  -1  -9   6 22414.7 1801.81   8
   1   9   6 27502.7 2154.44  11
  -1  -9   6 25332.5 2106.37   1
   1  -9  -6 24397.3 2058.67   4
  -1   9  -6 24512.1 2094.59  23
   1  -9  -6 24315.1 2302.14   8
  -1   9  -7 1952.07 606.890  14
   1  -9  -7 2442.18 897.375   8
  -1  -9   7 1005.61 526.643  18
   1  -9  -7 3439.13 779.680   4
  -1  -9   7 1551.33 591.676  22
  -1   9  -7 968.101 658.325  23
  -1  -9   8 22690.4 1695.98  22
  -1  -9   8 23154.9 1973.26  18
  -1   9  -8 24591.9 2151.06  23
   1  -9  -8 24521.9 2368.06   8
  -1   9  -9 5628.27 1129.39  23
  -1  -9   9 6201.00 1128.02  18
   1  -9  -9 6646.26 1354.96   8
  -1  -9  10 9283.57 1294.24  18
  -1   9 -10 9262.18 1334.48  23
   1  -9 -10 10018.2 1537.07   8
  -1  -9  11 15177.6 1637.43  18
  -1   9 -11 15736.9 1690.22  23
   1  -9 -11 16013.6 1913.73   8
  -1   9 -12 13303.7 1497.78  23
  -1  -9  12 14192.3 1592.22  18
   1  -9 -12 15376.9 1840.11   8
  -1  -9  13 25410.9 2055.90  24
  -1   9 -13 21846.4 1868.74  23
   1  -9 -13 23013.5 2146.31   8
  -1   9 -14 10337.8 1334.71  23
  -1  -9  14 11003.0 1382.20  24
   1  -9 -14 8606.03 1434.77   8
  -1  -9  15-176.084 588.032  24
  -1   9 -15-201.209 510.347  23
   1  -9 -15-7.78157 498.412   8
  -1   9 -16 7710.89 993.641  23
  -1  -9  16 6732.31 1041.44  24
   1  -9 -16 6625.25 1006.56   8
   1  -9 -17-368.726 517.956   8
  -1   9 -17-152.363 316.601  23
  -1  -9  17 190.982 431.867  24
   1  -9 -18-19.2522 316.891   8
  -1   9 -18 96.5585 275.901  23
  -1  -9  18-295.173 413.278  24
  -1   9 -19 382.138 242.459  23
  -1  -9  19 107.268 339.788  24
   1  -9 -19 207.492 253.538   8
   1 -10  17 3497.19 560.078  24
   1 -10  16 12245.2 1149.46  24
  -1  10  16 12464.0 1047.26  24
  -1 -10 -16 9614.85 856.725   8
  -1 -10 -16 10835.8 856.280  15
   1 -10  15 7821.73 1038.35  24
  -1 -10 -15 6276.63 796.463   8
  -1  10  15 6452.61 881.886  24
  -1 -10 -15 7842.99 840.930  15
  -1  10  14 15626.7 1393.88  24
   1 -10  14 19474.7 1649.90  24
  -1 -10 -14 14926.4 1307.95   8
  -1 -10 -14 16205.3 1251.73  15
  -1 -10 -13 4145.03 750.955   8
  -1 -10 -13 5268.61 781.407  15
   1 -10  13 4755.03 840.333  18
  -1  10  13 4792.22 914.431  24
  -1 -10 -12 7057.28 1054.50   8
   1  10 -12 11239.8 1116.33  23
   1 -10  12 9541.15 1201.14  18
  -1  10  12 9432.57 1223.61  24
  -1 -10 -12 9856.75 1136.23  15
  -1 -10 -11-134.725 535.688   8
  -1 -10 -11 957.113 437.964  22
   1 -10  11 1273.40 588.047  18
   1  10 -11 1347.14 467.723  23
  -1  10  11 1325.90 666.586  24
  -1 -10 -10 7944.79 1243.52   8
   1  10 -10 13689.3 1349.00  23
  -1 -10 -10 10983.3 1118.95  22
  -1  10  10 15882.7 1643.11  24
   1 -10  10 18566.5 1686.85  18
   1  10  -9 27.3303 491.334  23
  -1 -10  -9 618.634 537.807   8
  -1  10   9 237.668 591.013  24
   1 -10   9 470.590 428.912  18
  -1  10   8 22141.2 1977.93  24
  -1 -10  -8 21872.8 2018.95   8
   1 -10   8 24324.2 1967.64  18
   1  10  -8 22654.5 1807.50  23
   1  10  -7 12254.7 1352.75  23
  -1  10   7 10603.3 1415.34  24
   1 -10   7 12599.7 1432.27  18
   1 -10   7 11608.7 1482.68   8
  -1 -10  -7 13080.4 1584.59   8
  -1  10   6 25973.2 2167.27  24
   1  10  -6 27102.6 2024.27  23
   1 -10   6 28303.2 2263.89   8
   1 -10   6 28055.0 2096.29  18
  -1 -10  -6 27778.1 2264.59   8
   1 -10   5 6027.71 1111.10   8
   1  10  -5 6717.49 1093.71  23
   1 -10   5 7423.71 1161.10  18
  -1 -10  -5 6039.74 1136.47   8
  -1  10   5 5079.18 1063.90  24
   1 -10   4 9675.81 1355.98   8
  -1 -10  -4 9970.94 1404.80   8
  -1  10   4 9282.62 1343.99  23
  -1  10   4 11657.2 1528.97  24
   1 -10   4 9851.95 1337.97  18
   1  10  -4 9547.88 1316.00  23
   1 -10   3 5762.75 1116.17   8
   1  10  -3 6765.49 1084.20  23
  -1 -10  -3 5177.39 936.764   8
  -1  10   3 5934.77 1120.17  23
   1  10  -2 21246.5 1848.05  23
  -1  10   2 19862.9 1948.96  23
   1 -10   2 21748.6 2034.27   8
  -1 -10  -2 21122.5 1878.33   8
   1  10  -1 19043.2 1764.50  23
  -1 -10  -1 20590.8 1744.73  18
  -1  10   1 22005.4 1980.99  23
   1 -10   1 22183.1 2028.47   8
  -1 -10  -1 23336.0 1936.47   8
  -1 -10   0 21251.7 1804.54  18
  -1  10   0 18100.4 1785.80  23
   1  10   0 19619.5 1767.31  23
  -1 -10   0 20621.9 1772.09   8
   1 -10   0 20861.3 2066.91   8
  -1  10  -1 19432.2 1836.24  23
   1 -10  -1 20430.9 2020.22   8
   1  10   1 19361.0 1803.68  23
  -1 -10   1 21131.2 1837.75  18
  -1 -10   1 20669.4 1737.87   8
   1  10   2 21543.7 1877.00  23
  -1 -10   2 18774.7 1781.19  22
  -1  10  -2 21919.4 1988.20  23
  -1 -10   2 23572.7 1944.88  18
  -1 -10   2 23469.6 1831.92   8
   1 -10  -2 24783.9 2231.60   8
  -1 -10   3 6232.46 968.257   8
   1 -10  -3 3730.39 1035.68   8
  -1 -10   3 5242.47 994.869  18
   1  10   3 6205.06 1110.40  23
  -1 -10   3 5463.49 1015.25  22
  -1  10  -3 4857.89 1017.20  23
  -1 -10   4 8696.32 1184.96  22
  -1 -10   4 10873.9 1251.44   8
  -1  10  -4 10453.9 1377.74  23
  -1 -10   4 10735.6 1350.84  18
   1 -10  -4 11038.6 1590.27   8
  -1 -10   5 6116.54 934.914   8
   1 -10  -5 5492.37 1207.45   8
  -1 -10   5 7127.63 1057.67  22
  -1 -10   5 6378.76 1095.97  18
  -1  10  -5 7795.96 1245.86  23
  -1 -10   6 27123.8 2121.57  18
  -1 -10   6 24346.7 1791.45  22
   1 -10  -6 28048.8 2482.15   8
  -1  10  -6 26458.7 2150.68  23
  -1 -10   7 12268.8 1262.37  22
  -1  10  -7 12000.1 1507.49  23
  -1 -10   7 13509.1 1535.49  18
   1 -10  -7 13245.8 1773.30   8
  -1 -10   8 22915.5 1944.20  18
   1 -10  -8 23448.2 2287.27   8
  -1  10  -8 21563.3 2005.40  23
  -1  10  -9 855.066 646.668  23
  -1 -10   9 1146.70 620.127  18
   1 -10  -9 519.314 858.193   8
  -1 -10  10 17323.9 1721.78  18
  -1  10 -10 16043.0 1653.84  23
   1 -10 -10 17855.4 1935.60   8
  -1  10 -11 527.317 595.010  23
  -1 -10  11 1360.92 664.805  18
   1 -10 -11 663.688 761.407   8
  -1 -10  12 10398.0 1280.00  24
   1 -10 -12 9190.33 1340.38   8
  -1  10 -12 10198.3 1272.79  23
   1 -10 -13 4520.05 989.955   8
  -1 -10  13 3979.72 829.544  24
  -1  10 -13 4472.49 838.678  23
  -1  10 -14 18389.4 1527.20  23
  -1 -10  14 17766.1 1512.01  24
   1 -10 -14 18258.6 1605.80   8
  -1  10 -15 7832.59 928.316  23
  -1 -10  15 7578.15 985.159  24
   1 -10 -15 6325.97 910.160   8
  -1  10 -16 11676.0 999.986  23
   1 -10 -16 10060.2 1019.01   8
  -1 -10  16 11954.7 1082.22  24
   1 -10 -17 1751.24 459.474   8
  -1 -10  17 1782.86 439.150  24
  -1  11  15 10199.5 875.668  23
   1 -11  15 13341.8 992.544  24
   1 -11  14 6693.21 824.393  24
  -1  11  14 5155.96 751.416  23
  -1 -11 -13 4380.92 615.738   8
   1 -11  13 5818.78 828.193  24
  -1  11  13 5500.12 851.498  23
  -1 -11 -12 1158.97 454.114   8
  -1  11  12 1937.17 635.655  23
   1 -11  12 2298.38 559.480  18
  -1 -11 -11 393.503 379.507   8
   1 -11  11 883.514 448.540  18
  -1  11  11 98.1139 382.191  24
  -1 -11 -11 808.554 348.625  22
  -1  11  11 1361.80 634.044  23
  -1 -11 -10 3926.05 754.148   8
  -1  11  10 3797.29 882.359  23
  -1 -11 -10 4197.34 662.364  22
   1  11 -10 5172.07 740.352  23
   1 -11  10 5179.05 858.016  18
  -1  11  10 4641.74 877.566  24
   1  11  -9 11735.0 1136.25  23
  -1 -11  -9 7353.49 1025.48   8
  -1 -11  -9 11513.4 1092.26  22
  -1  11   9 10619.5 1293.85  24
  -1  11   9 11413.0 1375.21  23
   1 -11   9 10865.4 1252.02  18
   1  11  -8 3100.54 660.133  23
  -1 -11  -8 2310.30 665.163   8
  -1  11   8 3214.58 779.599  23
   1 -11   8 3465.40 808.275  18
  -1 -11  -8 3799.15 719.914  22
  -1 -11  -7 3663.66 840.209   8
  -1  11   7 3226.49 926.085  23
  -1 -11  -7 4414.25 812.098  22
   1 -11   7 4811.24 938.910  18
   1  11  -7 6049.99 883.959  23
  -1 -11  -6-406.001 450.438   8
   1  11  -6 1036.21 466.301  23
  -1 -11  -6 722.406 524.883  22
   1 -11   6 1117.67 578.491  18
  -1  11   6 1721.55 691.779  23
   1 -11   5 5014.90 1010.83   8
   1  11  -5 1741.46 590.166  23
  -1 -11  -5 4765.65 925.885  22
  -1 -11  -5 3499.44 871.483   8
   1 -11   5 5198.50 981.644  18
  -1  11   5 5499.35 1029.28  23
   1 -11   5 3927.41 675.478  22
  -1  11   4 9099.71 1268.33  23
  -1 -11  -4 9494.07 1280.92  22
   1 -11   4 11814.3 1368.96  18
   1  11  -4 13304.1 1398.32  23
   1 -11   4 8908.93 1277.88   8
  -1 -11  -4 10371.6 1280.59   8
   1 -11   3 694.054 553.494   8
  -1 -11  -3 165.603 488.597   8
  -1  11   3 753.956 624.902  23
   1  11  -3 319.705 424.839  23
  -1 -11  -3 539.814 518.486  22
   1 -11   3 891.846 573.973  18
  -1 -11  -2 1334.22 607.306  22
   1 -11   2 824.248 549.776   8
  -1 -11  -2 1427.17 607.497   8
  -1  11   2 1984.29 715.546  23
   1  11  -2 1051.11 432.936  23
   1 -11   2 1842.71 651.977  18
   1 -11   1 7205.73 1204.65   8
  -1 -11  -1 9105.87 1215.37   8
  -1  11   1 6982.32 1159.89  23
  -1 -11  -1 6132.16 1070.45  22
  -1 -11  -1 6034.23 948.496  18
   1 -11   1 5969.63 1020.83  18
   1  11  -1 7766.88 1083.88  23
  -1  11   0 8.22389 617.487  23
  -1 -11   0-95.8682 564.984   8
   1 -11   0 111.788 533.197   8
  -1 -11   0 1244.74 511.886  18
   1  11   0 843.175 581.822  23
  -1 -11   0 288.734 474.828  22
  -1 -11   1 7131.84 1081.67   8
   1 -11  -1 8239.25 1270.78   8
  -1  11  -1 7062.93 1167.73  23
  -1 -11   1 7391.19 1147.28  22
  -1 -11   1 7303.60 1088.72  18
   1  11   1 8286.40 1160.66  23
  -1  11  -2 2168.01 687.408  23
   1 -11  -2 2347.69 777.555   8
  -1 -11   2 2349.52 745.801  22
  -1 -11   2 132.221 454.593  18
   1  11   2 1227.68 612.668  23
   1 -11  -3-490.377 538.507   8
   1  11   3 544.788 476.291  23
  -1  11  -3 1572.57 723.721  23
  -1 -11   3 181.355 479.124  22
  -1 -11   3 545.198 535.534  18
   1 -11  -4 10206.6 1483.67   8
  -1  11  -4 13644.7 1531.95  23
  -1 -11   4 9918.63 1242.34  22
  -1 -11   4 11707.4 1368.13  18
   1  11   4 10720.8 1303.50  23
   1 -11  -5 3546.08 956.240   8
  -1  11  -5 5042.56 1015.95  23
   1  11   5 5016.26 949.469  23
  -1 -11   5 3960.19 748.885  22
  -1 -11   5 4733.06 918.530  18
   1 -11  -6 309.172 495.337   8
  -1  11  -6 906.381 609.254  23
   1  11   6-131.092 478.278  23
  -1 -11   6 1028.16 449.398  22
  -1 -11   6-109.439 493.032  18
  -1 -11   7 4018.06 925.360  18
  -1 -11   7 4809.82 722.811  22
   1  11   7 4078.39 843.099  23
   1 -11  -7 4301.13 1034.14   8
  -1  11  -7 5670.97 1021.37  23
   1 -11  -8 4436.40 1026.48   8
  -1 -11   8 3061.79 768.533  18
  -1  11  -8 3963.63 881.463  23
  -1  11  -9 11907.7 1355.28  23
   1 -11  -9 11182.2 1481.19   8
  -1 -11   9 10057.5 1236.19  18
  -1  11 -10 4755.70 845.511  23
   1 -11 -10 4447.59 933.851   8
   1 -11 -11 901.620 589.515   8
  -1  11 -11 449.824 480.375  23
  -1 -11  11 593.263 419.218  24
   1 -11 -12 1981.65 644.370   8
  -1 -11  12 2280.91 592.546  24
  -1  11 -12 3105.18 637.460  23
  -1 -11  13 4368.70 711.345  24
   1 -11 -13 5064.04 818.675   8
  -1  11 -13 5160.22 734.266  23
  -1 -11  14 5877.37 756.005  24
  -1  11 -14 6948.48 735.898  23
   1 -11 -14 7702.17 874.460   8
  -1 -11  15 11573.8 890.554  24
  -1  11 -15 13049.3 879.127  23
   1 -11 -15 11127.8 909.616   8
   1 -12  13 6723.79 652.305  24
  -1  12  12 2010.27 432.765  23
   1 -12  12 2464.40 499.665  24
  -1  12  11 4986.88 718.278  23
   1 -12  10 3405.60 620.469  18
  -1 -12 -10 4639.34 546.055  22
  -1  12  10 3968.10 712.406  23
  -1  12   9 705.566 466.127  23
  -1 -12  -9 1641.30 410.270  22
   1 -12   9 2560.95 603.386  18
  -1  12   8 118.748 392.137  23
  -1 -12  -8-173.505 294.761  22
   1 -12   8 346.181 383.288  18
  -1 -12  -7 2934.77 579.112  22
  -1  12   7 2652.35 672.248  23
   1 -12   7 2428.14 621.251  18
   1  12  -7 2772.03 476.137  23
   1  12  -6 3490.86 652.163  23
  -1  12   6 2496.10 672.889  23
  -1 -12  -6 1691.78 512.512  22
   1 -12   6 2729.70 712.079  18
  -1 -12  -5 11709.0 1185.90  22
   1  12  -5 13124.5 1154.86  23
   1 -12   5 12329.7 1261.56  18
  -1  12   5 12107.5 1288.37  23
  -1 -12  -4 8405.69 1087.77  22
   1 -12   4 9115.74 941.132  22
   1  12  -4 8865.22 976.422  23
   1 -12   4 10268.7 1185.83  18
   1 -12   4 8705.73 1122.73   8
  -1  12   4 9972.16 1219.78  23
   1 -12   3 8917.70 1129.99   8
   1  12  -3 9898.64 1057.50  23
  -1 -12  -3 8466.56 1132.75  22
   1 -12   3 10960.0 1095.65  22
   1 -12   3 9412.55 1151.53  18
  -1  12   3 9704.18 1190.75  23
   1 -12   2 4688.02 852.319   8
   1 -12   2 5555.65 931.479  18
  -1 -12  -2 4027.20 845.737  22
   1  12  -2 5307.10 816.706  23
  -1  12   2 5611.67 981.163  23
   1 -12   1 4496.94 832.559   8
   1  12  -1 6923.84 934.543  23
  -1 -12  -1 4992.31 932.663  22
   1 -12   1 6829.34 1016.36  18
  -1  12   1 5814.54 979.501  23
  -1  12   0 1847.58 664.315  23
   1  12   0 1924.16 551.204  23
   1 -12   0 2389.37 701.051   8
  -1 -12   0 1003.89 578.361  22
  -1 -12   0 1977.70 535.600  18
   1 -12   0 1819.75 619.146  18
   1 -12  -1 5502.82 947.406   8
  -1  12  -1 6215.08 1032.70  23
  -1 -12   1 4779.83 872.049  22
  -1 -12   1 5127.81 818.317  18
   1 -12  -1 5055.92 832.405  18
   1  12   1 5105.55 797.604  23
   1 -12  -2 4931.49 1023.35   8
   1  12   2 4752.61 811.819  23
  -1  12  -2 3129.13 749.440  23
   1 -12  -2 5543.19 880.055  18
  -1 -12   2 4940.34 834.809  18
  -1 -12   2 5440.26 921.216  22
   1 -12  -3 8764.32 1219.96   8
  -1 -12   3 9154.69 1137.82  18
  -1  12  -3 10654.7 1224.46  23
   1  12   3 9652.71 1084.70  23
   1 -12  -3 7209.10 946.015  18
  -1 -12   3 9366.15 1105.17  22
   1  12   4 8941.25 1052.41  23
  -1 -12   4 8708.38 1097.94  18
  -1 -12   4 9277.96 1035.73  22
  -1  12  -4 8923.37 1131.52  23
   1 -12  -4 7534.96 936.965  18
   1 -12  -4 9084.88 1260.97   8
  -1  12  -5 12207.8 1283.36  23
   1  12   5 10544.3 1122.20  23
  -1 -12   5 9927.91 1209.55  18
   1 -12  -5 10359.3 995.415  18
  -1 -12   5 11655.8 1075.75  22
   1 -12  -5 10848.9 1297.33   8
   1 -12  -6 2076.53 725.536   8
   1  12   6 2173.48 604.735  23
  -1 -12   6 3328.37 715.611  18
   1 -12  -6 2135.09 480.760  18
  -1  12  -6 2281.38 594.443  23
  -1 -12   7 2266.91 625.792  18
   1  12   7 2620.73 663.524  23
   1 -12  -7 1990.48 645.073   8
  -1  12  -7 3291.58 693.202  23
   1 -12  -8 704.540 535.546   8
  -1  12  -8-139.156 376.006  23
   1  12   8 315.167 345.221  23
   1  12   9 1693.90 526.568  23
  -1  12  -9 1486.01 448.029  23
   1 -12  -9 2070.27 595.072   8
  -1 -12   9 1463.78 510.603  24
   1  12  10 4500.08 683.539  23
   1 -12 -10 4198.67 751.238   8
  -1 -12  10 4506.68 682.310  24
  -1  12 -10 4412.06 664.357  23
   1 -12 -11 7219.83 811.726   8
   1 -12 -11 5499.20 560.495  22
  -1  12 -11 6828.95 739.468  23
   1  12  11 6233.08 751.262  23
  -1 -12  11 6581.82 739.913  24
   1  12  12 2421.90 456.944  23
   1 -12 -12 3096.70 512.743   8
  -1  12 -12 2592.41 441.325  23
   1 -13   9 3966.32 514.907  24
  -1  13   9 5126.56 606.994  23
  -1  13   8 5411.42 657.656  23
   1 -13   8 5103.39 622.179  18
   1 -13   7 1948.63 432.333  18
  -1 -13  -7 1237.37 332.948  22
  -1  13   7 2586.61 504.982  23
  -1  13   6 3069.37 588.995  23
  -1 -13  -6 3409.28 521.177  22
   1 -13   6 2523.44 508.857  18
  -1  13   5-74.5236 299.214  23
  -1 -13  -5 256.798 268.879  22
   1 -13   5 217.020 295.578  18
  -1  13   4 666.087 393.638  23
   1  13  -4-136.163 228.176  23
  -1 -13  -4 788.148 358.600  22
   1 -13   4 361.533 306.947  18
   1 -13   3 2694.73 570.775  18
   1  13  -3 3476.90 495.752  23
  -1  13   3 3173.22 600.291  23
   1 -13   3 2605.79 474.479  22
  -1 -13  -3 2966.34 594.638  22
  -1  13   2 6569.52 860.086  23
  -1 -13  -2 5383.49 759.794  22
   1  13  -2 5801.79 654.341  23
   1 -13   2 5554.95 671.664  22
   1 -13   2 5128.35 732.764  18
   1 -13   1 6386.01 849.177   8
   1 -13   1 5174.29 706.446  22
  -1  13   1 5253.79 773.376  23
  -1 -13  -1 5844.79 807.939  22
   1 -13   1 4973.48 715.142  18
   1  13  -1 5645.62 662.162  23
   1 -13   0 846.139 439.804   8
  -1  13   0 651.059 443.521  23
   1 -13   0 1061.61 427.878  22
  -1 -13   0 659.363 430.747  22
   1 -13   0 556.034 368.659  18
   1  13   0 673.509 325.939  23
   1 -13  -1 5701.22 769.177  22
   1 -13  -1 6630.02 852.433   8
   1  13   1 5257.68 644.136  23
  -1 -13   1 5440.30 773.732  22
  -1  13  -1 6726.60 835.832  23
   1 -13  -1 4931.31 689.513  18
   1 -13  -2 3665.47 675.034   8
   1  13   2 4853.80 627.572  23
  -1 -13   2 4841.04 708.928  22
   1 -13  -2 5038.31 734.178  22
   1 -13  -2 4979.63 668.479  18
  -1  13  -2 5748.42 774.351  23
   1 -13  -3 2728.41 596.745   8
  -1  13  -3 3961.97 646.957  23
   1  13   3 3639.93 564.132  23
   1 -13  -3 2075.52 413.378  18
  -1 -13   3 2118.55 500.472  22
   1 -13  -3 2651.80 561.148  22
   1 -13  -4 941.937 419.259   8
  -1  13  -4 1529.41 463.238  23
   1  13   4-148.515 259.112  23
   1 -13  -4 1073.06 293.843  18
   1 -13  -4 892.719 391.222  22
   1 -13  -5 339.593 314.865   8
  -1  13  -5 955.290 401.687  23
   1 -13  -5 968.463 381.765  22
   1  13   5 498.582 293.682  23
   1 -13  -6 4108.25 631.822   8
  -1  13  -6 2631.16 500.545  23
   1 -13  -6 3028.33 503.663  22
   1  13   6 3170.64 493.242  23
   1 -13  -7 2262.54 420.712  22
   1 -13  -7 2007.13 439.864   8
   1  13   7 2929.63 474.029  23
  -1  13  -7 2552.69 467.148  23
   1 -13  -8 3715.66 479.310  22
  -1  13  -8 5260.26 573.034  23
   1  13   8 4957.06 533.409  23
   1 -13  -8 5703.93 618.766   8
  -2   0   0 327364. 3554.43  12
  -2   0   0 342224. 3628.58  21
   2   0   0 346365. 3182.12  19
  -2   0   0 336606. 3309.77  13
  -2   0   0 335421. 2162.92   3
  -2   0  -1 46000.6 1395.32  12
  -2   0  -1 44603.6 1076.28  13
   2   0   1 46385.0 664.706  11
  -2   0   1 46718.2 1323.86  12
  -2   0  -1 44414.3 1325.10  21
  -2   0   1 45487.0 1352.49  21
   2   0  -1 46801.8 858.309   9
   2   0   1 45856.9 1288.16  19
   2   0  -1 48246.5 1083.59  19
  -2   0  -1 44299.2 1393.21  10
  -2   0   1 46211.3 1019.72   3
   2   0  -1 47165.6 1252.06   2
  -2   0  -2 139767. 2516.43  12
  -2   0   2 134022. 2348.02  21
  -2   0   2 133992. 2230.45  12
  -2   0  -2 134756. 2344.49  21
  -2   0  -2 133689. 1583.26  13
   2   0  -2 133136. 2134.66   2
   2   0   2 124080. 2265.27  19
   2   0  -2 137627. 1568.11  19
  -2   0  -2 137475. 2427.13  10
  -2   0   2 131160. 2017.17   3
   2   0   2 142145. 1648.23  11
  -2   0   3 301805. 3631.53  21
  -2   0  -3 306505. 3941.25  12
  -2   0   3 309170. 3360.16  12
   2   0   3 295837. 2920.32  11
   2   0   3 280356. 3625.82  19
   2   0  -3 300771. 1904.33  19
   2   0  -3 307522. 3364.86   2
  -2   0   3 301764. 3504.94   3
  -2   0  -3 306514. 3661.89  21
   2   0  -4 78688.3 1926.45  20
  -2   0  -4 78561.5 2138.20  12
  -2   0   4 75249.9 1909.85  21
   2   0   4 73887.4 2002.09  19
   2   0  -4 78396.4 1817.79   2
   2   0   4 71267.2 1677.90  11
  -2   0   4 71837.9 1266.80  11
  -2   0  -4 77252.3 1959.13  21
  -2   0  -5 21823.7 1218.49  12
   2   0  -5 20783.1 1032.12   2
   2   0   5 21461.8 1201.54  19
  -2   0   5 20706.2 1073.25  21
   2   0   5 18306.1 992.026  11
  -2   0  -5 20689.3 1095.43  21
   2   0   5 19389.6 556.922   3
   2   0  -5 21320.6 1100.74  20
  -2   0   5 19797.3 808.497  11
  -2   0   6 7816.33 619.932  11
  -2   0  -6 8237.52 810.294  21
  -2   0  -6 8811.28 879.294  12
   2   0  -6 8487.25 804.454  20
   2   0   6 6784.08 736.236  11
   2   0  -6 8018.23 744.269   2
   2   0   6 8081.59 836.919  19
   2   0   6 9133.97 514.877   3
  -2   0   7 345.908 578.778  13
   2   0   7 611.885 509.434  19
   2   0  -7 639.036 463.153  20
   2   0   7 673.604 466.504  11
  -2   0   7 723.848 360.287  11
   2   0  -7 983.460 452.097   2
  -2   0  -7 577.895 458.949  12
   2   0   7 758.776 261.801   3
  -2   0   8 77528.1 2874.33  13
  -2   0  -8 74070.7 2409.75  12
   2   0  -8 78193.3 2421.14  20
   2   0  -8 76830.2 2305.11   2
   2   0   8 80723.6 2539.58  19
   2   0   8 75400.6 1901.95   3
   2   0   8 73450.9 2538.90  11
  -2   0   8 78396.6 2303.83  11
   2   0   9 161932. 3744.60  19
  -2   0   9 159772. 4295.79  13
  -2   0  -9 168116. 3728.68  12
   2   0  -9 157145. 3511.28  20
  -2   0   9 149416. 3464.98  11
   2   0   9 147610. 3738.93  11
   2   0   9 149532. 2960.84   3
   2   0  -9 156699. 3426.58   2
   2   0 -10 156.697 357.576   2
   2   0 -10 333.780 386.597  20
  -2   0  10 68.6908 518.886  13
  -2   0 -10 711.330 457.467  12
   2   0  10 195.662 313.955   3
   2   0  10 698.092 517.655  11
  -2   0  10 194.918 357.825  11
   2   0  10 667.473 488.334  19
  -2   0  10-732.394 630.406   3
   2   0 -11 1832.65 523.488   2
   2   0  11 1343.90 635.253  11
  -2   0 -11 1992.17 532.958  12
  -2   0  11 1848.21 702.506  13
   2   0 -11 1861.94 538.719  20
  -2   0  11 2107.00 622.193  11
   2   0  11 2155.00 592.784  19
  -2   0  11 2027.92 692.571   3
  -2   0  12-501.243 546.615  13
   2   0 -12 1081.65 458.510  20
   2   0  12 177.285 551.102  11
  -2   0  12 1068.80 544.580  11
   2   0  12 931.880 511.324  19
   2   0 -12 385.779 395.381   2
  -2   0 -12 514.216 407.148  12
  -2   0  12 628.144 616.070   3
   2   0 -13 25328.4 1677.28   2
   2   0  13 21785.6 1618.22  19
  -2   0  13 21094.2 1826.41  24
  -2   0  13 19015.5 1745.97  13
  -2   0 -13 20333.7 1557.64  23
  -2   0 -13 21608.9 1536.39  12
   2   0  13 20751.9 1840.69  11
  -2   0  13 21439.6 1769.06  11
  -2   0  13 23927.6 2125.37   3
   2   0 -13 24563.2 1626.47  20
  -2   0 -13 20449.8 1537.30  17
   2   0 -14 15737.9 1337.08  20
  -2   0  14 15154.4 1600.90  11
  -2   0  14 13596.4 1529.78  13
  -2   0 -14 11167.3 1222.84  23
  -2   0 -14 13558.2 1295.32  12
   2   0 -14 13291.7 1305.69   2
   2   0  14 13507.1 1583.79  11
   2   0  14 13110.8 1298.47  19
  -2   0  14 12229.7 1656.53   3
  -2   0  14 15523.3 1658.80  24
  -2   0 -14 13776.8 1354.74  17
   2   0 -15 45557.3 2531.58   8
  -2   0  15 42401.6 2765.11  24
  -2   0  15 43129.1 2709.29  13
  -2   0 -15 46303.9 2411.48  17
  -2   0 -15 43873.2 2300.04  12
   2   0 -15 49692.4 2439.99  20
  -2   0  15 43117.9 2714.45  11
   2   0  15 46171.2 2909.98  11
  -2   0 -15 45744.3 2500.72  23
   2   0  15 44931.1 2378.80  19
  -2   0  15 45725.3 3095.46   3
   2   0 -15 46492.1 2478.27   2
   2   0 -16 11360.8 1354.14   8
  -2   0  16 12238.1 1690.58   3
  -2   0  16 12946.6 1549.58  13
  -2   0 -16 12320.2 1275.49  12
   2   0  16 11954.3 1657.90  11
  -2   0  16 11060.6 1492.09  11
   2   0  16 11137.5 1254.93  19
   2   0 -16 12746.4 1325.35  20
  -2   0 -16 10421.5 1256.09  17
  -2   0  16 11507.2 1553.64  24
   2   0 -16 13655.5 1453.73   2
   2   0 -17 36999.0 2448.95   8
  -2   0 -17 39973.7 2585.19   8
  -2   0  17 36361.7 2642.95  24
  -2   0  17 38785.1 2635.38  13
   2   0  17 33952.6 2711.84  11
   2   0 -17 40214.4 2352.23  20
  -2   0 -17 36954.4 2266.48  17
  -2   0  17 38420.6 2982.62   3
   2   0 -18 12575.0 1442.20   8
  -2   0 -18 13122.8 1569.57   8
  -2   0  18 12632.0 1685.76  24
  -2   0 -18 11647.5 1368.07  17
  -2   0  19 84.9921 643.225  24
  -2   0 -19 836.273 577.856   8
  -2   0 -20 283.750 465.234   8
  -2   0  20-212.968 668.982  24
   2   0 -20-186.577 480.302   8
  -2   0 -21 5061.33 1019.74   8
   2   0 -21 4105.55 865.405   8
  -2   0  21 2661.95 880.597  24
  -2   0  22 82.5693 596.352  24
   2   0 -22 304.327 352.449   8
  -2   0 -22 35.3285 503.812   8
  -2   0 -23-18.1247 379.284   8
  -2   0  23 357.742 518.385  24
   2   0 -23-58.1251 288.176   8
  -2   0 -24 3713.27 649.135   8
  -2   0  24 2770.62 650.857  24
  -2   0 -25 18802.8 1122.76   8
  -2   0  25 20261.6 1271.16  24
  -2   0 -25 21573.4 1223.73   6
  -2  -1 -25 1891.51 454.012   6
  -2   1  25 1702.41 432.448  24
  -2  -1 -25 1785.16 388.374   8
  -2   1  24 2973.19 674.393  24
  -2  -1 -24 3916.74 681.280   8
  -2  -1 -23 30421.3 1889.61   8
  -2   1  23 30614.9 1993.56  24
   2   1 -22 827.114 422.895   8
  -2   1  22 410.764 589.840  24
  -2  -1 -22 353.597 438.569   8
   2   1 -21 10423.4 1202.06   8
  -2  -1 -21 9238.81 1225.95   8
  -2   1  21 7191.54 1248.24  24
  -2   1  20 1299.72 811.256  24
   2   1 -20 234.542 368.481   8
  -2  -1 -20-205.723 518.693   8
  -2  -1 -19 5058.78 1030.50   8
  -2   1  19 5700.23 1172.08  24
   2   1 -19 3737.91 840.313   8
   2   1 -18 24196.2 1942.07   8
  -2  -1 -18 26586.3 2133.71   8
  -2   1  18 24146.6 2254.31  24
   2   1 -17 22416.6 1887.87   8
   2   1 -17 23687.5 1843.12  20
  -2  -1 -17 24485.6 2012.85   8
   2  -1  17 21516.8 2289.81  11
  -2   1  17 25508.8 2494.06   3
  -2   1  17 25649.5 2289.68  24
  -2  -1 -17 24291.9 1833.32  17
  -2   1  17 23725.7 2093.80  13
  -2   1  16 10757.6 1581.68   3
   2   1 -16 12994.7 1454.23   8
  -2  -1 -16 12702.3 1464.70   8
  -2   1  16 12210.4 1618.85  24
   2   1 -16 14364.6 1411.26  20
   2  -1  16 12015.7 1628.13  11
   2  -1  16 12798.2 1385.71  19
  -2  -1 -16 12646.6 1334.39  17
  -2   1  16 12884.3 1535.50  13
  -2  -1 -15 78321.3 3436.61   8
   2  -1  15 85054.2 4034.49  11
   2   1 -15 87907.5 3402.69   8
  -2   1  15 80044.9 3790.31  24
  -2   1  15 80215.6 3664.12  13
   2   1 -15 84186.4 3270.61   2
  -2   1  15 86290.6 3705.42  11
   2   1 -15 86806.2 3254.80  20
   2  -1  15 77871.6 3203.33  19
  -2   1  15 83980.8 4140.28   3
  -2  -1 -15 81964.2 3159.96  17
  -2  -1 -15 79706.0 3030.36  12
  -2  -1 -14 21324.0 1742.78   8
  -2   1  14 19176.0 1811.58  13
   2  -1  14 18428.8 1902.53  11
   2   1 -14 20090.8 1537.13  20
  -2  -1 -14 21788.8 1561.49  12
  -2   1  14 16871.0 1636.29  11
   2  -1  14 18500.4 1553.87  19
   2   1 -14 21626.3 1605.69   2
  -2   1  14 18166.4 1950.89   3
  -2  -1 -14 22116.8 1593.81  17
  -2   1  14 18148.7 1805.23  24
  -2  -1 -13 14544.9 1265.22  12
   2  -1  13 12442.8 1495.86  11
  -2   1  13 15010.2 1466.58  11
  -2   1  13 13882.1 1503.28  24
  -2   1  13 14848.0 1539.29  13
   2   1 -13 16405.5 1354.08  20
   2   1 -13 15513.0 1313.00   2
   2  -1  13 14192.0 1364.19  19
  -2  -1 -13 14739.4 1258.68  17
   2  -1  12 20739.7 1550.84  19
  -2   1  12 20871.3 1665.48  11
   2  -1  12 18906.0 1703.33  11
  -2  -1 -12 20375.9 1469.09  12
   2   1 -12 20664.0 1437.39  20
   2   1 -12 20500.5 1436.49   2
  -2   1  12 19478.6 1720.61  13
   2   1 -11 36419.2 1758.98   2
  -2   1  11 37258.1 2265.40  13
  -2   1  11 36122.5 2020.11  11
   2  -1  11 35475.1 2166.52  11
   2   1 -11 37421.2 1841.14  20
   2  -1  11 35896.8 1972.69  19
  -2  -1 -11 36865.9 1877.83  12
   2   1 -10 8428.34 865.524   2
   2   1 -10 9401.91 929.776  20
  -2   1  10 5587.20 795.768  11
   2  -1  10 7113.05 1019.10  11
   2  -1  10 9943.41 1068.88  19
  -2  -1 -10 7907.37 933.633  12
   2   1  -9 18801.7 1172.88   2
  -2  -1  -9 18559.2 1320.15  12
  -2   1   9 18468.2 1267.65  11
   2  -1   9 16144.6 1328.47  11
   2   1  -9 17929.6 1211.34  20
   2  -1   9 19565.3 1392.87  19
   2  -1   9 19515.2 1055.44   3
  -2  -1  -8 15622.5 1157.29  12
   2  -1   8 18720.6 1317.81  19
   2  -1   8 19116.3 944.457   3
  -2   1   8 17321.2 1134.19  11
   2  -1   8 17198.7 1265.79  11
   2   1  -8 18045.9 1089.23   2
   2   1  -8 17363.2 1174.00  20
  -2   1   7 13115.6 939.825  11
  -2  -1  -7 13169.0 1103.41  12
   2  -1   7 13890.8 1047.08  11
   2   1  -7 12333.1 992.422  20
   2  -1   7 13235.5 1078.45  19
   2   1  -7 13928.1 924.065   2
   2  -1   7 13892.2 706.617   3
  -2   1   6 110616. 2261.72  11
  -2  -1  -6 116623. 2888.32  12
   2   1  -6 114602. 2597.40  20
   2  -1   6 111182. 2739.91  19
   2   1  -6 113038. 2338.07   2
  -2  -1  -5 92564.8 2456.19  12
  -2   1   5 93597.7 2411.90  21
  -2   1   5 85286.0 1739.20  11
   2   1  -5 91220.8 2200.98  20
   2  -1   5 92904.0 2116.76  11
   2  -1   5 85463.4 2290.97  19
   2   1  -5 87058.9 1921.01   2
  -2  -1  -4 247108. 3338.16  21
  -2   1   4 246042. 3760.47  21
  -2   1   4 243824. 2446.09  11
   2   1  -4 244420. 3342.09  20
   2  -1   4 247036. 3020.38  11
  -2  -1  -4 250664. 3864.22  12
   2   1  -4 236997. 2912.36   2
  -2   1   3 84000.2 1550.28  12
  -2   1   3 85253.5 2157.37  21
   2   1  -3 82100.7 1824.77  20
  -2  -1  -3 82561.0 2148.58  12
  -2  -1  -3 80168.8 1793.31  21
  -2   1   3 85221.1 1095.43  11
   2  -1   3 77598.7 1508.34  11
   2  -1   3 84568.0 1975.07  19
   2   1  -3 82108.6 1564.75   2
  -2  -1  -2 106768. 2341.71  10
  -2  -1  -2 104459. 1901.58  21
  -2   1   2 105209. 1790.36  12
  -2  -1  -2 105183. 2313.83  12
   2   1  -2 99659.8 1630.84   2
   2   1  -2 104855. 1952.58  20
   2  -1   2 108346. 2063.46  19
   2  -1   2 103206. 1517.28  11
  -2  -1  -2 108039. 1657.89  13
  -2   1   2 105278. 2318.29  21
  -2  -1  -1 36946.3 783.028   1
  -2  -1  -1 37974.8 1396.97  10
  -2  -1  -1 38324.7 1081.99  13
   2   1  -1 36929.3 940.035   2
  -2  -1  -1 38517.7 1365.76  12
  -2   1   1 37906.6 1110.95  12
   2  -1   1 39311.6 1155.85  19
  -2  -1  -1 36395.8 1088.46  21
   2  -1   1 39865.3 1253.94   9
  -2   1   1 39220.5 1382.89  21
  -2  -1   0 913.021 390.330  12
   2   1   0 458.895 184.579   2
  -2   1   0 571.389 244.968  12
  -2  -1   0 511.835 215.680  21
  -2   1   0 483.344 287.659  21
   2  -1   0 676.373 251.769  19
  -2  -1   0 705.082 252.530  13
   2  -1   0 423.765 245.657   9
  -2  -1   1 36764.0 1216.58  13
  -2   1  -1 36585.2 1302.30  21
  -2  -1   1 36948.0 1059.04  21
  -2   1  -1 37804.2 1238.20  12
  -2  -1   1 36253.0 1293.95  12
   2   1   1 37619.9 861.052  11
   2  -1  -1 36003.0 940.921  19
  -2   1  -1 35847.5 1144.66  10
   2  -1  -1 35058.3 1044.12   9
   2  -1  -2 105373. 2126.34   2
  -2  -1   2 105980. 1827.00  21
  -2  -1   2 105105. 2202.60  13
  -2   1  -2 104156. 2221.14  21
  -2   1  -2 109383. 2229.15  12
   2  -1  -2 104455. 1457.11  19
  -2   1  -2 105435. 1919.90  10
   2   1   2 111142. 1678.46  11
  -2  -1   2 104166. 1967.37   3
  -2  -1   2 104859. 2217.43  12
  -2   1  -3 88861.6 2130.54  12
  -2   1  -3 86872.6 2094.09  21
   2  -1  -3 86361.8 1985.06   2
   2  -1  -3 87157.4 1183.21  19
   2   1   3 89037.3 1715.11  11
  -2  -1   3 88579.8 2191.38  13
  -2  -1   3 83419.5 1922.63   3
  -2  -1   3 85362.5 1707.93  21
   2   1   4 254003. 3238.43  11
  -2  -1   4 250978. 3982.79  13
  -2  -1   4 238861. 3022.44  21
   2  -1  -4 255773. 3526.77   2
  -2   1  -4 260394. 3691.52  21
  -2  -1   4 242043. 3539.44   3
  -2   1  -4 248229. 3767.84  12
   2   1   5 91329.7 1271.84  14
  -2   1  -5 93058.3 2425.13  12
  -2  -1   5 92704.0 2605.91  13
  -2  -1   5 95083.1 2028.03  21
  -2   1  -5 101871. 2448.60  21
   2  -1  -5 97396.5 2312.82   2
   2   1   5 95058.5 2226.33  11
   2  -1  -5 95385.4 2342.42  20
  -2  -1   5 94588.4 1917.27  11
  -2  -1   5 92444.0 2415.54   3
  -2  -1   6 109640. 3031.54  13
  -2   1  -6 113337. 2825.39  12
   2   1   6 120714. 2720.17  11
  -2   1  -6 127466. 2882.88  21
  -2  -1   6 116692. 2392.18  21
   2  -1  -6 127091. 2801.30  20
   2  -1  -6 124679. 2777.17   2
  -2  -1   6 120281. 2378.90  11
  -2  -1   6 124105. 3068.23   3
  -2   1  -7 13076.0 1061.20  12
  -2  -1   7 13603.7 1188.81   3
   2   1   7 12452.7 1021.90  11
   2  -1  -7 13015.6 1039.35  20
  -2  -1   7 12626.3 896.876  11
   2  -1  -7 13462.1 1074.75   2
  -2   1  -7 13110.0 1072.47  21
  -2  -1   7 13083.6 1265.19  13
  -2   1  -8 20083.9 1311.26  12
  -2  -1   8 18393.0 1496.16  13
   2   1   8 16308.7 1279.95  11
   2  -1  -8 17587.9 1214.45  20
  -2  -1   8 19130.1 1183.40  11
   2   1   8 19450.5 1320.07  19
  -2  -1   8 15878.1 1385.51   3
   2  -1  -8 18634.6 1270.90   2
   2  -1  -9 20324.0 1345.48  20
  -2   1  -9 22226.7 1408.88  12
   2  -1  -9 18443.0 1326.55   2
   2   1   9 18363.9 1386.09  11
  -2  -1   9 18630.4 1273.26  11
   2   1   9 18015.5 1291.15  19
  -2  -1   9 18237.8 1566.40   3
  -2  -1   9 18106.7 1544.79  13
  -2  -1  10 7424.43 1126.55   3
  -2   1 -10 8911.03 964.118  12
   2   1  10 7663.63 1017.21  11
   2  -1 -10 8457.86 979.322  20
  -2  -1  10 8565.33 998.900  11
   2   1  10 8094.53 937.590  19
   2  -1 -10 7814.67 954.932   2
  -2  -1  10 9479.83 1209.77  13
  -2   1 -11 40323.3 1978.53  12
  -2  -1  11 34927.2 2048.92  11
   2  -1 -11 37515.6 1875.71  20
   2   1  11 38496.0 1978.35  19
   2   1  11 38189.3 2174.60  11
  -2  -1  11 37483.2 2455.54   3
   2  -1 -11 38945.8 2003.23   2
  -2  -1  11 36244.9 2290.77  13
  -2   1 -12 22064.9 1547.52  12
   2  -1 -12 18103.1 1426.20  20
   2   1  12 20300.8 1707.97  11
  -2  -1  12 18265.2 1586.12  11
   2   1  12 21604.2 1538.88  19
  -2  -1  12 22547.2 1864.83  13
  -2  -1  12 19110.6 1886.19   3
   2  -1 -12 19988.9 1490.29   2
   2  -1 -13 16538.6 1430.94   2
  -2   1 -13 15235.1 1394.20  23
  -2   1 -13 15638.7 1333.97  12
   2   1  13 13399.8 1470.90  11
   2  -1 -13 16834.4 1359.26  20
  -2  -1  13 15150.8 1564.05  11
  -2  -1  13 14989.9 1575.98  13
   2   1  13 14546.8 1323.44  19
  -2  -1  13 15547.8 1783.90   3
  -2  -1  13 12774.3 1439.10  24
  -2   1 -13 18399.5 1521.37  17
   2  -1 -14 20963.7 1760.71   8
   2  -1 -14 20612.9 1647.05   2
  -2  -1  14 19009.0 1839.73  24
  -2  -1  14 22251.2 1926.07  13
  -2   1 -14 20279.5 1581.68  12
   2   1  14 18215.3 1814.67  11
  -2  -1  14 19305.9 1856.58  11
   2   1  14 20676.6 1582.28  19
  -2  -1  14 20002.3 2077.39   3
   2  -1 -14 19577.2 1495.21  20
  -2   1 -14 21662.6 1658.16  17
  -2   1 -14 20800.9 1666.04  23
   2  -1 -15 90549.4 3681.70   8
   2  -1 -15 85336.4 3387.80   2
  -2  -1  15 86837.1 3895.39  24
  -2  -1  15 85097.5 3784.13  13
  -2   1 -15 83382.1 3423.17  23
  -2   1 -15 85057.6 3263.78  12
   2  -1 -15 83831.4 3118.78  20
   2   1  15 79972.0 3789.75  11
   2   1  15 76293.5 3081.23  19
  -2  -1  15 86425.0 4290.90   3
  -2   1 -15 86464.0 3346.54  17
  -2  -1  15 85207.4 3924.83  11
   2  -1 -16 12402.3 1494.58   8
  -2  -1  16 12350.4 1725.70   3
   2  -1 -16 15370.8 1553.42   2
  -2  -1  16 11111.7 1498.17  24
  -2   1 -16 12724.1 1338.78  12
   2   1  16 12662.7 1670.72  11
   2  -1 -16 14324.4 1364.17  20
  -2  -1  16 15757.6 1764.90  11
  -2  -1  16 13259.8 1565.49  13
   2   1  16 11659.0 1290.20  19
  -2   1 -16 14281.5 1467.21  17
  -2   1 -16 12313.7 1416.64  23
   2  -1 -17 20697.9 1863.16   8
  -2  -1  17 20618.2 1958.39  13
   2  -1 -17 25143.3 2009.89   2
   2  -1 -17 25694.7 1865.55  20
  -2   1 -17 22441.6 1917.47  23
  -2  -1  17 20295.9 2169.70   3
  -2   1 -17 22497.5 1807.95  17
  -2  -1  17 21351.5 2103.31  24
   2   1  17 21798.7 2161.95  11
  -2   1 -17 22529.3 1765.51  12
   2  -1 -18 24039.3 1979.60   8
  -2  -1  18 23987.2 2225.06  24
  -2   1 -18 21480.1 1753.86  17
  -2   1 -19 4603.45 992.229   8
  -2  -1  19 5601.97 1169.56  24
   2  -1 -19 3876.83 903.162   8
  -2   1 -19 4427.71 873.985  17
   2  -1 -20-203.176 541.127   8
  -2  -1  20 455.110 657.062  24
  -2   1 -20 338.616 492.379   8
  -2  -1  21 8054.10 1347.64  24
   2  -1 -21 8393.74 1146.70   8
  -2   1 -21 8415.43 1199.06   8
   2  -1 -22 757.860 429.193   8
  -2   1 -22 375.987 541.581   8
  -2  -1  22 1170.22 700.938  24
  -2   1 -23 30129.3 1913.22   8
  -2  -1  23 28675.1 1936.88  24
   2  -1 -23 29795.9 1704.19   8
  -2  -1  24 4132.19 734.594  24
  -2   1 -24 3295.93 618.266   8
  -2   1 -25 3056.18 473.226   6
  -2   1 -25 1578.06 371.244   8
  -2  -1  25 2145.40 488.832  24
  -2  -2 -25 1698.95 383.025   6
  -2  -2 -24 1172.64 463.489   6
  -2   2  24 1555.51 511.523  24
  -2  -2 -24 1114.76 434.710   8
  -2  -2 -23-209.848 395.906   8
  -2   2  23-86.5318 498.578  24
  -2  -2 -22 756.836 474.137   8
  -2   2  22 766.395 609.716  24
  -2  -2 -21 6141.69 1015.00   8
  -2   2  21 6094.97 1154.56  24
  -2  -2 -20 8638.56 1244.15   8
  -2   2  20 9683.81 1442.85  24
   2   2 -20 7059.80 1041.76   8
  -2  -2 -19 7226.20 1199.97   8
   2   2 -19 7252.98 1054.98   8
  -2   2  19 5702.85 1264.49  24
  -2  -2 -18 675.523 558.080   8
  -2   2  18 346.323 713.281  24
   2   2 -18-727.555 461.041   8
  -2  -2 -17 37774.1 2519.39   8
   2   2 -17 38934.7 2365.67   8
  -2   2  17 43551.1 3034.29  24
   2   2 -17 38416.9 2353.26  20
   2  -2  17 36797.2 2903.19  11
  -2   2  17 31990.4 2438.25  13
  -2  -2 -16 12833.9 1503.46   8
  -2   2  16 13590.5 1662.72  13
   2  -2  16 12930.6 1768.45  11
   2   2 -16 14686.3 1435.05  20
  -2   2  16 13920.3 1792.76  24
   2  -2  16 11489.8 1334.64  19
  -2   2  16 12719.5 1662.02   3
  -2  -2 -15 11695.9 1370.45   8
  -2   2  15 10115.1 1433.01  24
  -2   2  15 11353.1 1474.16  13
  -2   2  15 11262.6 1354.64  11
   2   2 -15 12559.6 1293.69  20
   2  -2  15 12484.3 1645.95  11
   2  -2  15 10730.5 1248.33  19
  -2  -2 -15 9262.19 1087.89  17
  -2  -2 -14 27394.7 1989.35   8
  -2  -2 -14 29132.3 1821.46  12
  -2   2  14 26056.7 2155.72  24
  -2   2  14 28260.4 2051.91  11
   2  -2  14 27660.6 2311.09  11
   2   2 -14 29255.5 1874.08  20
  -2  -2 -14 25995.1 1728.38  17
   2  -2  14 27843.6 1971.68  19
  -2   2  14 30253.4 2273.43  13
  -2  -2 -13 5100.76 782.571  12
  -2  -2 -13 3419.42 686.295  17
  -2  -2 -13 5574.82 926.405   8
  -2   2  13 4709.03 1026.33  24
   2   2 -13 4349.02 777.114  20
  -2   2  13 3715.17 861.897  11
   2  -2  13 3372.58 914.475  11
   2  -2  13 4036.60 826.617  19
   2   2 -12 2270.79 548.772   2
  -2  -2 -12 4187.53 750.740  12
   2   2 -12 2842.16 607.112  20
  -2   2  12 2967.79 695.565  11
   2  -2  12 3721.95 869.129  11
   2  -2  12 3156.53 749.929  19
  -2   2  11 47436.8 2284.41  11
   2   2 -11 46635.1 2045.34  20
   2  -2  11 50215.9 2401.79  19
  -2  -2 -11 48534.1 2201.68  12
   2   2 -11 50906.5 2099.55   2
  -2  -2 -10 11087.9 1056.72  12
  -2   2  10 9350.96 999.099  11
   2   2 -10 8913.23 904.779  20
   2  -2  10 8974.48 1123.44  11
   2  -2  10 8361.83 1015.56  19
   2   2 -10 9506.50 882.018   2
  -2  -2  -9 167126. 3874.37  12
   2  -2   9 170407. 4035.94  19
  -2   2   9 171719. 3774.91  11
   2   2  -9 179184. 3620.23  20
   2  -2   9 174058. 4187.58  11
   2   2  -8 59101.5 1826.77   2
  -2  -2  -8 49437.4 2072.40  12
  -2   2   8 54813.5 2023.50  11
   2   2  -8 55965.0 1958.24  20
   2  -2   8 54035.4 2213.83  19
   2  -2   8 56658.1 2220.28  11
   2   2  -7 34899.3 1325.64   2
   2  -2   7 30126.6 1599.08  19
  -2   2   7 32277.7 1435.29  11
  -2  -2  -7 33084.1 1662.20  12
   2   2  -7 29289.6 1365.84  20
   2  -2   7 33952.5 1614.55  11
  -2   2   6 159658. 2852.63  11
   2   2  -6 165277. 2662.74   2
  -2   2   6 164147. 3537.80  21
   2   2  -6 153811. 2982.32  20
   2  -2   6 151293. 3149.10  11
   2  -2   6 152901. 3301.97  19
  -2  -2  -6 161002. 3503.18  12
  -2  -2  -5 81759.1 2408.03  12
  -2   2   5 76103.5 1750.54  11
  -2   2   5 79079.0 2409.03  21
   2   2  -5 75833.3 1999.64  20
   2  -2   5 76588.6 2029.99  11
   2  -2   5 77777.2 1376.10   1
   2  -2   5 79515.5 2247.13  19
   2   2  -5 81105.2 1725.79   2
   2  -2   4 121017. 2598.61  19
  -2  -2  -4 123521. 2844.80  12
  -2   2   4 121868. 1950.56  11
  -2   2   4 124473. 2884.17  21
   2   2  -4 115182. 2329.71  20
   2  -2   4 114803. 2294.64  11
   2  -2   4 121736. 1545.17   1
   2  -2   4 119490. 2744.33   9
   2   2  -4 125022. 1930.07   2
  -2  -2  -3 246595. 3863.11  12
  -2   2   3 238889. 2370.33  11
  -2   2   3 249509. 2299.08  12
  -2   2   3 252152. 3920.16  21
   2   2  -3 239874. 3158.07  20
   2  -2   3 246028. 3753.46   9
   2  -2   3 245373. 3440.32  19
   2   2  -3 244910. 2409.73   2
  -2  -2  -2 16596.6 729.249  21
  -2   2   2 18431.2 1117.57  14
  -2  -2  -2 18536.3 850.687  13
  -2  -2  -2 17759.5 1062.44  12
  -2   2   2 18540.9 1082.69  21
   2  -2   2 17552.2 899.074  19
  -2  -2  -2 18350.3 1089.75  10
   2  -2   2 18215.4 1030.99   9
  -2   2   2 16560.8 563.463  11
  -2   2   2 18981.1 718.464  12
   2   2  -2 18144.3 581.234   2
   2   2  -2 19015.4 855.616  20
  -2  -2  -1 64621.9 1981.19  10
  -2   2   1 64901.5 1930.79  14
  -2   2   1 62227.1 1350.35  12
  -2  -2  -1 63828.3 1898.58  12
  -2   2   1 67279.3 1953.57  21
   2   2  -1 62756.2 1429.40  20
  -2  -2  -1 61874.5 1380.58   1
   2   2  -1 66756.4 913.333   2
   2  -2   1 63595.8 1575.22  19
   2  -2   1 68924.8 1896.26   9
  -2  -2  -1 61432.8 1260.48  21
  -2  -2  -1 65753.1 1642.74  13
  -2   2   0 63899.8 1860.23  14
  -2   2   0 67577.0 1533.77  12
  -2  -2   0 69281.3 1742.50  13
  -2  -2   0 68509.3 1957.51  12
  -2  -2   0 63009.0 1164.43  21
   2   2   0 69230.0 756.370   2
  -2   2   0 70487.9 1982.32  21
   2   2   0 67091.8 1350.98  20
   2  -2   0 68622.5 1570.96  19
  -2  -2   0 67137.8 2051.08  10
   2  -2   0 71251.1 1867.74   9
  -2  -2   1 61421.8 1071.06  21
  -2   2  -1 64009.4 1779.52  14
   2   2   1 62042.6 784.418   2
  -2   2  -1 64574.6 1862.32  21
  -2   2  -1 66067.0 1650.46  12
  -2  -2   1 65756.5 1890.29  12
   2  -2  -1 64865.0 1465.58  19
  -2   2  -1 65276.2 1337.11  10
  -2  -2   1 67479.3 1789.83  13
   2  -2  -1 66779.9 1744.66   9
  -2   2  -2 17272.3 913.855  14
  -2   2  -2 20104.8 1061.97  21
  -2   2  -2 19908.3 1000.30  12
  -2  -2   2 17570.4 577.779  21
   2  -2  -2 18893.6 788.709  19
  -2  -2   2 19146.1 1026.47  13
   2  -2  -2 18296.9 998.755   2
   2   2   3 252760. 2905.44  14
  -2   2  -3 245253. 3182.44  14
   2  -2  -3 240656. 3544.83   2
  -2   2  -3 246697. 3659.92  21
   2   2   3 240859. 3077.93  11
  -2  -2   3 236735. 2237.94  21
  -2  -2   3 247788. 3770.89  13
   2  -2  -3 245533. 2574.01  19
  -2   2  -3 243740. 3618.53  12
  -2  -2   3 237758. 3576.28   3
   2   2   4 119992. 1910.88  14
  -2   2  -4 126571. 2168.25  14
  -2  -2   4 115865. 1719.22  21
   2  -2  -4 117158. 2582.39   2
  -2   2  -4 114640. 2613.74  12
   2   2   4 119817. 2318.93  11
  -2  -2   4 126874. 2890.38  13
   2  -2  -4 113746. 1588.36  19
  -2   2  -4 119375. 2610.89  21
  -2  -2   4 114959. 2635.78   3
   2  -2  -5 79882.2 2233.26   2
   2   2   5 80735.3 2061.44  11
   2   2   5 77228.9 1457.00  14
  -2  -2   5 75531.2 1549.67  21
  -2   2  -5 81656.8 1638.15  14
  -2   2  -5 76819.0 2249.27  12
  -2  -2   5 81724.2 2502.12  13
  -2   2  -5 83696.3 2281.59  21
  -2  -2   5 77761.9 2300.41   3
   2   2   6 159997. 1913.06  14
  -2  -2   6 161737. 3726.18  13
  -2   2  -6 159129. 3329.17  12
  -2  -2   6 152158. 2419.54  21
   2  -2  -6 162741. 3335.16   2
   2   2   6 165838. 3186.76  11
   2  -2  -6 165043. 3258.94  20
  -2   2  -6 166417. 3391.85  21
  -2  -2   6 161441. 3536.57   3
  -2   2  -7 33643.8 1603.90  12
  -2   2  -7 30526.3 1543.64  21
  -2  -2   7 29846.0 1758.76  13
   2   2   7 33085.1 1589.25  11
  -2  -2   7 34010.1 1251.10  21
   2  -2  -7 33139.5 1543.74  20
   2  -2  -7 32503.4 1628.91   2
  -2  -2   7 29565.0 1661.23   3
  -2   2  -8 59601.5 2257.14  21
  -2   2  -8 59700.9 2215.60  12
   2   2   8 50613.7 2062.57  11
   2  -2  -8 61184.5 2292.31   2
   2  -2  -8 55226.5 2084.51  20
  -2  -2   8 55813.2 2448.94   3
  -2  -2   8 53448.1 2417.43  13
   2  -2  -9 178554. 4072.30   2
  -2   2  -9 190877. 4028.83  12
   2   2   9 173846. 4088.05  11
   2  -2  -9 184144. 3875.56  20
  -2  -2   9 173100. 3946.73  11
  -2  -2   9 162943. 4429.21  13
  -2  -2   9 173903. 4540.54   3
   2  -2 -10 9447.98 977.366  20
  -2  -2  10 9318.33 1249.39  13
  -2  -2  10 8235.87 1018.24  11
   2   2  10 8090.90 1013.09  11
   2  -2 -10 8165.46 1028.95   2
  -2  -2  10 9458.16 1234.54   3
  -2   2 -10 9407.37 995.512  12
  -2  -2  11 47331.7 2627.01  13
   2   2  11 49939.5 2511.18  11
  -2   2 -11 50329.9 2260.57  12
   2  -2 -11 48446.2 2152.02  20
  -2  -2  11 47359.0 2410.64  11
   2   2  11 48851.9 2224.94  19
   2  -2 -11 49682.5 2351.71   2
  -2  -2  11 44914.9 2683.68   3
   2  -2 -12 4763.55 847.787   2
  -2  -2  12 2903.48 876.737   3
  -2   2 -12 3679.85 706.900  12
  -2  -2  12 4269.65 931.517  13
   2  -2 -12 4416.59 770.719  20
   2   2  12 3391.52 811.793  11
  -2  -2  12 3184.06 746.379  11
   2   2  12 3307.23 690.568  19
  -2  -2  13 5091.51 1093.15   3
   2  -2 -13 4855.47 881.667   2
  -2  -2  13 4637.94 926.721  24
  -2  -2  13 4738.46 1026.46  13
   2  -2 -13 6503.15 1067.09   8
  -2   2 -13 5005.17 822.944  12
  -2   2 -13 4941.34 817.801  23
   2  -2 -13 4117.14 727.458  20
   2   2  13 4266.65 914.128  11
  -2  -2  13 3726.59 876.924  11
   2   2  13 4028.64 771.906  19
   2  -2 -14 29815.2 2164.78   8
   2  -2 -14 29971.3 2043.02   2
  -2  -2  14 29203.1 2215.66  24
  -2  -2  14 28768.1 2238.37  13
   2   2  14 26529.1 2122.17  11
   2  -2 -14 29717.7 1795.73  20
  -2  -2  14 28611.2 2287.84  11
   2   2  14 26952.9 1857.70  19
  -2  -2  14 31303.0 2593.06   3
  -2   2 -14 28905.2 1936.39  17
  -2   2 -14 29183.0 2014.06  23
  -2   2 -14 26866.5 1858.05  12
   2  -2 -15 13716.7 1526.68   8
   2  -2 -15 13665.3 1455.36   2
  -2  -2  15 10917.6 1439.17  24
  -2  -2  15 13104.7 1567.86  13
  -2   2 -15 12715.8 1435.18  23
  -2   2 -15 12257.5 1312.62  12
   2   2  15 12791.0 1593.87  11
   2  -2 -15 13273.2 1271.59  20
  -2  -2  15 12766.2 1616.60  11
   2   2  15 12561.7 1269.77  19
  -2   2 -15 12544.5 1340.35  17
  -2  -2  15 13901.2 1880.95   3
   2  -2 -16 12932.4 1505.96   8
  -2   2 -16 14656.6 1466.96  12
  -2   2 -16 14387.2 1575.06  23
   2   2  16 13635.5 1664.48  11
   2  -2 -16 14742.8 1359.89  20
   2   2  16 14227.3 1410.24  19
  -2  -2  16 16461.2 1791.29  13
  -2   2 -16 14458.4 1462.29  17
  -2  -2  16 15649.4 1957.53   3
  -2  -2  16 12291.6 1593.50  24
   2  -2 -16 15223.8 1561.22   2
   2  -2 -17 35528.0 2459.60   8
  -2   2 -17 41623.1 2629.77  23
  -2   2 -17 37076.8 2353.10  12
  -2  -2  17 35931.8 2623.34  24
  -2  -2  17 35670.9 2565.52  13
   2   2  17 37976.4 2782.61  11
  -2   2 -17 35919.7 2268.54  17
  -2  -2  18 1167.56 781.236  24
  -2   2 -18 696.788 590.308  23
   2  -2 -18 900.966 679.116   8
  -2   2 -18 591.664 562.223  17
   2  -2 -19 6577.19 1121.68   8
  -2   2 -19 7422.94 1196.50  23
  -2  -2  19 7886.96 1319.19  24
  -2   2 -19 5210.20 924.188  17
  -2   2 -20 11833.4 1456.93   8
  -2  -2  20 10568.8 1493.60  24
   2  -2 -20 8491.10 1184.19   8
  -2   2 -21 8069.42 1159.25   8
  -2  -2  21 8377.30 1304.83  24
   2  -2 -21 7121.63 1068.21   8
  -2  -2  22 2603.11 848.021  24
   2  -2 -22 1443.33 507.938   8
  -2   2 -22 1579.69 567.246   8
  -2  -2  23 857.325 522.219  24
   2  -2 -23 852.510 407.194   8
  -2   2 -23 443.736 444.358   8
  -2   2 -24 1033.64 417.420   8
  -2  -2  24 1094.41 520.434  24
   2  -2 -24 2554.39 447.546   8
  -2   2 -25 1417.37 342.714   8
  -2  -2  25 1544.98 410.402  24
  -2  -3 -24 2108.39 473.256   6
  -2  -3 -24 1898.01 441.800   8
  -2   3  24 2369.05 547.881  24
  -2   3  23 11948.2 1243.78  24
  -2  -3 -23 10563.1 858.640  15
  -2  -3 -23 13095.0 1191.98   6
  -2  -3 -23 10041.0 1022.77   8
  -2   3  22-255.473 531.079  24
  -2  -3 -22 687.288 536.639   8
  -2   3  21 5812.41 1161.86  24
  -2  -3 -21 5172.41 906.379   8
  -2   3  20 4088.79 1012.42  24
  -2  -3 -20 2829.29 736.862   8
  -2   3  19 7008.54 1346.69  24
  -2  -3 -19 8465.63 1264.00   8
  -2   3  18 1791.91 901.766  24
  -2  -3 -18 2095.69 669.620   8
  -2   3  17 1647.30 839.142  24
  -2  -3 -17 719.107 573.300   8
  -2  -3 -16 14053.9 1576.61   8
  -2   3  16 12266.4 1574.00  13
   2   3 -16 14761.7 1486.39  20
   2  -3  16 12101.4 1756.24  11
   2  -3  16 8882.77 1223.70  19
   2  -3  16 10687.7 1634.35   9
  -2   3  16 9570.62 1480.16  24
  -2  -3 -15 22333.2 1925.96   8
  -2   3  15 23364.0 2117.53  13
   2   3 -15 24672.0 1845.56  20
   2  -3  15 23526.9 2261.11  11
   2  -3  15 23343.9 1939.79  19
   2  -3  15 20759.0 2161.65   9
  -2   3  15 21497.5 2133.18  24
  -2  -3 -14 18287.0 1695.13   8
   2  -3  14 15704.1 1566.86  19
  -2   3  14 12950.8 1657.80  24
  -2   3  14 16251.3 1548.36  11
   2   3 -14 18579.6 1548.89  20
   2  -3  14 15388.0 1799.13  11
   2  -3  14 15709.4 1854.05   9
  -2  -3 -13 12393.7 1387.70   8
   2   3 -13 13284.4 1142.16  14
  -2   3  13 14552.9 1672.29  24
  -2   3  13 12705.9 1333.12  11
   2   3 -13 15530.1 1358.99  20
   2  -3  13 12692.9 1596.84  11
   2  -3  13 12130.7 1363.19  19
   2  -3  13 11703.4 1570.97   9
   2   3 -12 15984.6 1227.30  14
  -2   3  12 15727.5 1649.88  24
   2  -3  12 17180.8 1557.77  19
  -2  -3 -12 17276.7 1368.38  12
  -2   3  12 16360.3 1448.16  11
   2   3 -12 16820.5 1343.08  20
   2  -3  12 14472.7 1610.00  11
   2  -3  12 13692.4 1590.51   9
   2   3 -11 17316.8 1301.44  14
  -2  -3 -11 15925.3 1313.71  12
  -2   3  11 17509.2 1414.78  11
   2   3 -11 18025.3 1325.52  20
   2  -3  11 15285.6 1549.27  11
   2  -3  11 15467.3 1452.48  19
   2  -3  11 14862.0 1573.94   9
  -2  -3 -10 46410.1 2153.71  12
  -2   3  10 43842.7 2061.76  11
   2   3 -10 48581.1 2025.82  20
   2  -3  10 45047.2 2388.43  11
   2  -3  10 43324.0 2268.38  19
   2  -3  10 44268.0 2493.69   9
  -2  -3  -9 30107.9 1708.19  12
  -2   3   9 30265.1 1624.87  11
   2   3  -9 34003.9 1627.42  20
   2  -3   9 29464.8 1849.05  11
   2  -3   9 30968.0 1845.80  19
   2  -3   9 33251.4 2030.97   9
   2  -3   8 15304.6 1278.20  19
  -2   3   8 16631.7 1407.03  21
  -2   3   8 15624.6 1109.03  11
  -2  -3  -8 15654.5 1261.18  12
   2   3  -8 17925.1 1161.70  20
   2  -3   8 14902.0 1244.32  11
   2  -3   8 16461.4 1404.38   9
  -2   3   7 13306.0 943.646  11
  -2  -3  -7 11466.6 1031.46  12
  -2   3   7 13145.6 1199.05  21
   2   3  -7 12568.2 946.243  20
   2  -3   7 12205.3 1061.60  11
   2  -3   7 11628.3 1077.56  19
   2  -3   7 11039.4 1137.15   9
   2  -3   6 47943.0 1434.69   1
  -2  -3  -6 48469.6 2023.50  12
  -2   3   6 48653.6 1610.04  11
  -2   3   6 48822.3 2109.31  21
   2   3  -6 49067.1 1694.93  20
   2  -3   6 48344.8 1977.22  19
   2  -3   6 47508.8 2094.16   9
  -2   3   5 105055. 2912.06  14
  -2   3   5 104555. 2141.15  11
  -2   3   5 104958. 2963.23  21
   2   3  -5 109994. 2404.24  20
   2  -3   5 107929. 2739.07  19
   2  -3   5 101849. 2893.85   9
   2  -3   5 109154. 2042.26   1
  -2  -3  -5 111684. 2958.95  12
  -2   3   4 52582.4 2028.72  14
  -2   3   4 53609.2 2064.81  21
  -2  -3  -4 54121.8 2027.76  12
   2   3  -4 53957.7 1599.09  20
   2  -3   4 53356.2 1840.42  19
   2  -3   4 53688.5 1368.38   1
   2  -3   4 51732.2 2007.52   9
  -2   3   4 50026.7 1388.41  11
  -2   3   3 45230.6 1832.22  21
  -2   3   3 45429.3 1855.15  14
   2  -3   3 42572.8 1579.44  19
  -2  -3  -3 45742.0 1825.60  12
  -2   3   3 43821.3 860.140  12
   2   3  -3 45875.8 1403.01  20
   2  -3   3 45783.7 1855.72   9
  -2   3   2 25981.7 1407.22  14
  -2   3   2 25543.1 803.086  12
  -2  -3  -2 25857.8 1361.51  12
  -2   3   2 25823.6 1372.45  21
   2   3  -2 24206.4 989.862  20
   2  -3   2 25246.4 1178.11  19
   2  -3   2 27076.2 1407.07   9
  -2   3   1 12392.9 995.309  14
  -2  -3  -1 13880.2 937.510  13
  -2  -3  -1 13060.5 809.821   1
  -2   3   1 13305.8 994.268  21
  -2  -3  -1 13468.8 1009.14  12
   2   3  -1 13576.0 689.663  20
  -2  -3  -1 13852.4 1067.40  10
   2  -3   1 13051.7 1004.21   9
   2  -3   1 12756.2 842.559  19
  -2   3   1 12787.0 660.548  12
   2   3   0 27590.5 1227.21  14
  -2   3   0 27001.4 1357.99  14
  -2   3   0 28412.6 1376.42  21
  -2   3   0 26785.3 1043.36  12
   2   3   0 25815.0 834.032  20
  -2  -3   0 26790.3 1421.50  10
   2  -3   0 26632.8 1166.78  19
  -2  -3   0 27877.0 1392.29  12
  -2  -3   0 26931.5 1163.42   1
   2  -3   0 26903.0 1371.60   9
  -2  -3   0 27314.0 1254.01  13
   2   3   1 14275.5 868.127  14
  -2   3  -1 14250.6 975.645  14
  -2   3  -1 14425.4 856.579  12
  -2   3  -1 14041.2 993.039  21
   2   3   1 12397.8 500.399  20
   2  -3  -1 14666.1 853.372  19
  -2  -3   1 13007.8 1035.19  10
   2  -3  -1 14412.2 1001.32   9
  -2  -3   1 13400.7 965.419  13
   2   3   2 24281.7 1098.56  14
  -2   3  -2 23613.0 1202.61  14
   2  -3  -2 24545.1 1258.40   2
  -2   3  -2 24778.9 1276.05  21
  -2   3  -2 24753.9 1172.79  12
   2   3   2 22568.4 488.731  20
   2  -3  -2 25771.2 1091.97  19
  -2  -3   2 24991.0 1270.87  13
   2   3   3 43166.1 1389.08  14
  -2   3  -3 42422.1 1529.43  14
  -2  -3   3 43068.9 1733.38  13
  -2   3  -3 42526.2 1598.94  12
  -2   3  -3 43228.8 1651.34  21
   2  -3  -3 44540.7 1369.59  19
   2  -3  -3 40009.8 1604.50   2
   2   3   4 53048.1 1495.45  14
  -2   3  -4 54991.6 1695.36  14
   2  -3  -4 54333.7 1911.57   2
  -2   3  -4 51704.7 1854.48  12
   2   3   4 56705.9 1792.73  11
  -2   3  -4 52482.5 1852.89  21
   2  -3  -4 51098.5 1386.82  19
  -2  -3   4 52207.2 1997.51  13
  -2  -3   5 107842. 2998.93  13
  -2   3  -5 111271. 2308.99  14
   2  -3  -5 106214. 2703.21   2
  -2   3  -5 104204. 2682.23  12
   2   3   5 106787. 2083.27  14
   2   3   5 105718. 2552.96  11
  -2   3  -5 103026. 2655.81  21
   2   3   6 51402.3 1382.07  14
  -2   3  -6 54719.5 1543.35  14
  -2  -3   6 52343.9 2236.02  13
  -2   3  -6 52097.9 1996.67  12
   2  -3  -6 50343.8 1987.90   2
  -2   3  -6 47276.1 1865.66  21
  -2  -3   6 51194.8 2141.50   3
   2   3   6 50751.9 1880.23  11
  -2   3  -7 14098.9 754.847  14
  -2   3  -7 12869.0 1086.42  21
   2   3   7 12337.5 1013.08  11
   2  -3  -7 12834.9 1117.76   2
   2  -3  -7 12267.1 1022.85  20
  -2  -3   7 13251.8 1253.08  13
  -2   3  -7 14962.0 1151.97  12
  -2  -3   7 12655.9 1207.80   3
  -2  -3   8 17892.1 1520.59  13
  -2   3  -8 20678.3 1365.98  12
  -2   3  -8 18576.4 1333.87  21
   2   3   8 18694.0 1324.43  11
   2  -3  -8 19757.8 1405.94   2
   2  -3  -8 17346.3 1207.28  20
  -2  -3   8 19377.0 1526.46   3
  -2  -3   9 30767.0 1999.15  13
  -2   3  -9 35524.9 1814.75  12
  -2   3  -9 33521.5 1802.99  21
   2  -3  -9 32228.0 1673.85  20
   2  -3  -9 33510.3 1893.27   2
   2   3   9 32952.5 1823.48  11
  -2  -3   9 34811.1 2114.42   3
  -2   3 -10 47149.7 2176.16  12
   2   3  10 45133.8 2289.51  11
   2  -3 -10 44824.6 2030.54  20
  -2  -3  10 43332.1 2461.88  13
   2  -3 -10 46169.9 2302.86   2
  -2  -3  10 45407.5 2584.62   3
   2   3  11 16497.3 1482.69  11
  -2   3 -11 18867.2 1451.94  12
   2  -3 -11 18033.2 1347.69  20
   2  -3 -11 16720.4 1505.82   2
  -2  -3  11 15756.3 1602.97  13
  -2  -3  11 16671.3 1675.68   3
   2  -3 -12 17160.9 1343.19  20
  -2   3 -12 17205.1 1525.98  23
  -2   3 -12 15368.3 1356.70  12
   2   3  12 16046.6 1559.76  11
   2   3  12 15827.1 1381.83  19
  -2  -3  12 18752.2 1797.00  13
   2  -3 -12 18848.7 1620.00   2
  -2  -3  12 17762.2 1658.80  24
  -2   3 -12 17566.4 1519.24  16
  -2  -3  12 14508.9 1684.65   3
   2  -3 -13 16067.5 1642.12   8
   2   3  13 15262.6 1637.98  11
  -2  -3  13 15467.1 1723.58  13
  -2   3 -13 14499.0 1504.85  23
  -2   3 -13 15757.8 1440.11  12
  -2  -3  13 12828.2 1497.60  24
   2  -3 -13 13969.9 1224.74  20
   2   3  13 14980.6 1378.06  19
  -2  -3  13 11432.5 1607.72   3
   2  -3 -13 14179.9 1440.01   2
   2  -3 -14 14470.8 1591.24   8
  -2  -3  14 14403.3 1633.83  24
  -2   3 -14 16363.8 1606.30  23
   2   3  14 13753.4 1585.62  11
  -2   3 -14 16146.1 1487.58  12
  -2  -3  14 15868.7 1789.34  13
   2  -3 -14 17950.1 1405.63  20
   2   3  14 14134.3 1375.53  19
  -2  -3  14 18017.8 2072.23   3
   2  -3 -14 16718.7 1567.86   2
   2  -3 -15 21644.3 1997.75   8
   2  -3 -15 24739.2 1952.79   2
  -2  -3  15 20873.7 2014.84  24
  -2   3 -15 23673.5 1961.99  23
  -2   3 -15 23317.5 1837.81  12
   2   3  15 21140.9 2043.48  11
   2  -3 -15 25896.4 1705.44  20
   2   3  15 22029.3 1762.94  19
  -2   3 -15 22822.7 1767.21  17
  -2  -3  15 22430.8 2134.40  13
  -2  -3  15 21217.7 2286.52   3
  -2  -3  16 12084.2 1803.50   3
   2  -3 -16 12491.2 1518.95   2
  -2  -3  16 11243.7 1535.50  24
  -2   3 -16 12700.8 1494.31  23
  -2   3 -16 13395.8 1475.97  12
   2   3  16 12086.5 1683.26  11
  -2   3 -16 12247.9 1354.15  17
  -2  -3  16 13021.0 1617.28  13
   2  -3 -16 10552.3 1443.71   8
  -2  -3  17 707.092 645.134  24
   2  -3 -17 869.915 480.471   8
  -2   3 -17 1266.55 679.969  23
  -2   3 -17 1520.66 613.620  17
  -2  -3  18 2425.16 912.944  24
  -2   3 -18 2997.81 829.560  23
  -2   3 -18 2923.76 718.068  17
   2  -3 -18 2075.55 807.537   8
  -2   3 -19 6963.40 1121.70  23
  -2  -3  19 9716.50 1477.09  24
  -2   3 -19 7078.84 1007.49  17
   2  -3 -19 6311.29 1098.11   8
  -2  -3  20 4068.97 1014.07  24
   2  -3 -20 3820.91 914.575   8
   2  -3 -21 6924.16 1037.23   8
  -2  -3  21 5846.99 1028.07  24
  -2   3 -21 5967.50 1016.74   8
   2  -3 -22 53.8552 368.848   8
  -2  -3  22-535.992 509.997  24
  -2   3 -22 208.404 421.750   8
  -2   3 -23 12649.1 1162.69   8
  -2  -3  23 11952.3 1206.04  24
   2  -3 -23 11510.9 1028.63   8
  -2   3 -24 2048.65 469.323   8
  -2  -3  24 3039.76 598.820  24
  -2   4  24 13413.1 989.047  24
  -2  -4 -23 1375.92 353.902  15
  -2  -4 -23 1565.58 431.137   6
  -2   4  23 1003.96 450.557  24
  -2  -4 -23 1400.77 420.239   8
  -2  -4 -22 6138.70 843.307   6
  -2  -4 -22 4921.10 790.936   8
  -2   4  22 6511.60 1015.13  24
  -2  -4 -21 2990.81 780.535   6
  -2  -4 -21 1083.98 518.242   8
  -2   4  21 1779.19 668.461  24
  -2  -4 -20 5992.35 999.184   8
  -2   4  20 8300.58 1352.10  24
   2  -4  19 10397.5 1230.57  24
  -2  -4 -19 12235.4 1428.11   8
   2  -4  18 5587.27 989.563  24
  -2  -4 -18 3274.07 819.581   8
  -2   4  18 2557.65 953.843  24
  -2  -4 -17 13344.6 1541.10   8
   2  -4  17 15193.1 1639.84  24
  -2   4  17 13620.6 1806.48  24
   2  -4  16 2234.73 745.483  24
  -2   4  16 401.323 732.410  24
  -2  -4 -16 1471.41 623.396   8
  -2   4  15 2455.38 848.531  21
   2   4 -15 2510.16 618.828  20
   2  -4  15 4461.55 974.563  19
   2  -4  15 5204.99 1030.06  24
   2  -4  15 2196.88 885.245   9
  -2  -4 -15 3834.87 863.099   8
  -2   4  15 3035.69 1089.09  24
  -2  -4 -14 56077.9 3033.89   8
  -2   4  14 50884.5 3215.56  24
   2  -4  14 56325.9 2933.24  24
  -2   4  14 49463.1 3318.52  21
   2   4 -14 58711.5 2743.68  20
   2  -4  14 47886.5 3198.78   9
   2  -4  14 54306.2 2995.38  19
   2   4 -13 1675.43 474.484  14
  -2   4  13 240.509 674.290  24
  -2  -4 -13 1647.46 591.832   8
  -2   4  13 829.526 670.036  21
   2   4 -13 334.666 405.795  20
  -2   4  13 1634.52 593.958  11
   2  -4  13 1207.37 575.750  19
   2  -4  13 1080.70 643.708   9
  -2  -4 -12 7502.21 1097.16   8
  -2   4  12 6946.92 1238.54  21
   2   4 -12 5169.23 764.012  14
   2   4 -12 6357.32 881.551  20
  -2   4  12 7492.75 1029.81  11
   2  -4  12 7646.46 1149.96  19
   2  -4  12 6687.87 1179.87   9
  -2   4  12 5249.37 1067.48  24
   2   4 -11 9699.34 1033.49  14
  -2   4  11 10268.0 1424.09  24
  -2   4  11 10823.4 1413.13  21
  -2   4  11 8667.04 1023.72  11
   2   4 -11 9560.35 1018.68  20
   2  -4  11 8823.11 1169.26  19
   2  -4  11 8505.99 1241.60   9
  -2  -4 -11 9774.36 1035.50  12
   2   4 -10 5204.53 788.057  14
  -2   4  10 4503.37 728.646  11
  -2  -4 -10 6116.71 845.267  12
  -2   4  10 5617.69 992.208  21
   2   4 -10 5154.48 762.325  20
   2  -4  10 4825.98 904.462  19
   2  -4  10 5497.92 1006.61   9
   2   4  -9 40851.3 1978.56  14
  -2  -4  -9 39175.7 1992.30  12
  -2   4   9 35511.0 1777.09  11
  -2   4   9 41412.2 2361.42  21
   2   4  -9 39719.7 1849.58  20
   2  -4   9 36593.5 2114.99  19
   2  -4   9 40587.6 2351.72   9
   2   4  -8 98699.1 2996.11  14
  -2  -4  -8 88782.5 2954.32  12
  -2   4   8 93041.3 2680.01  11
  -2   4   8 93134.8 3320.08  21
   2  -4   8 90776.7 2472.27   1
   2   4  -8 95960.2 2716.63  20
   2  -4   8 88892.6 3122.51  19
   2  -4   8 94662.1 3394.97   9
   2   4  -7 4092.41 681.587  14
  -2  -4  -7 5014.53 763.063  12
  -2   4   7 3598.51 723.226  21
   2   4  -7 4991.52 652.359  20
  -2   4   7 3155.65 544.843  11
   2  -4   7 3379.81 703.393  19
   2  -4   7 4870.98 874.038   9
   2  -4   7 3812.66 534.062   1
   2   4  -6 29263.9 1618.52  14
   2  -4   6 28201.4 1271.43   1
  -2   4   6 28388.1 1659.53  14
  -2  -4  -6 29458.7 1674.26  12
   2  -4   6 30151.7 1706.75  19
  -2   4   6 27981.8 1334.63  11
  -2   4   6 27168.7 1677.96  21
   2   4  -6 31157.5 1433.87  20
   2  -4   6 28166.6 1763.03   9
  -2  -4  -5 45475.3 2016.01  12
   2   4  -5 41071.1 1872.44  14
  -2   4   5 41752.6 1960.83  14
  -2   4   5 44187.8 2068.28  21
   2  -4   5 47471.5 1593.02   1
   2   4  -5 42825.3 1588.60  20
   2  -4   5 42883.5 1906.02  19
   2  -4   5 42560.2 2061.20   9
  -2   4   5 42816.7 1545.36  11
   2  -4   4 19777.8 1014.92   1
   2   4  -4 17784.0 1252.78  14
  -2   4   4 18557.6 1340.76  14
  -2   4   4 18294.1 1321.16  21
   2  -4   4 17882.4 1210.07  19
   2  -4   4 21418.0 1477.64   9
   2   4  -4 18611.6 998.909  20
  -2  -4  -4 16143.0 1219.82  12
   2   4  -3 27099.8 1487.10  14
  -2   4   3 26154.0 1569.57  14
  -2  -4  -3 27584.9 1546.61  12
  -2   4   3 23768.9 1425.84  21
   2   4  -3 25070.9 1079.86  20
   2  -4   3 26161.3 1395.01  19
   2  -4   3 22647.7 1461.43   9
   2   4  -2 54690.4 2011.80  14
  -2   4   2 53715.2 2127.05  14
  -2  -4  -2 51796.4 2058.79  12
  -2   4   2 56870.8 2171.41  21
   2   4  -2 52346.9 1408.29  20
   2  -4   2 51904.9 1888.91  19
   2  -4   2 56396.5 2280.47   9
   2   4  -1 66304.7 2152.66  14
  -2   4   1 65078.9 2312.21  14
   2  -4   1 63591.5 2019.66  19
  -2   4   1 67555.9 1561.05  12
  -2   4   1 67613.9 2321.57  21
   2   4  -1 62252.3 1355.20  20
  -2  -4  -1 63558.7 1999.02   1
   2  -4   1 68472.1 2484.25   9
   2   4   0 27224.4 1378.26  14
  -2  -4   0 26869.6 1366.68   1
  -2   4   0 26772.5 1508.80  14
  -2  -4   0 27233.3 1548.02  10
  -2   4   0 28551.6 1152.94  12
  -2   4   0 27839.4 1482.19  21
   2  -4   0 26326.0 1357.50  19
   2  -4   0 28281.9 1596.42   9
   2   4   1 68195.3 2067.68  14
  -2   4  -1 69719.3 1932.82  12
  -2  -4   1 68571.7 2201.57   1
  -2   4  -1 67426.9 2303.41  14
   2  -4  -1 69541.1 2242.49   2
  -2  -4   1 70954.7 2287.54  13
   2  -4  -1 69950.8 2073.20  19
  -2   4  -1 69522.3 2251.16  21
  -2  -4   1 66471.1 2365.21  10
   2  -4  -1 71347.2 2444.69   9
   2   4   2 52144.6 1776.36  14
  -2   4  -2 52456.5 2022.16  14
  -2  -4   2 55809.5 2081.30  13
  -2   4  -2 55027.4 1841.77  12
  -2  -4   2 53928.1 2144.44  10
  -2   4  -2 52111.9 1943.02  21
   2  -4  -2 53740.0 1827.75  19
   2  -4  -2 49802.3 1908.39   2
   2   4   3 25414.4 1243.64  14
  -2   4  -3 25194.8 1373.66  21
  -2   4  -3 27079.2 1425.41  14
   2  -4  -3 25250.2 1403.10   2
  -2  -4   3 25212.9 1441.49  13
  -2   4  -3 26503.9 1363.07  12
  -2  -4   3 26816.5 1526.85  10
   2  -4  -3 28150.9 1291.78  19
   2   4   4 20141.0 1082.58  14
  -2   4  -4 20499.4 1229.51  14
  -2  -4   4 19277.7 1346.22  13
   2  -4  -4 18269.3 1248.37   2
  -2   4  -4 19124.3 1209.33  12
  -2   4  -4 17402.1 1139.50  21
   2  -4  -4 20736.9 1088.69  19
  -2  -4   5 44178.5 2045.68  13
   2   4   5 42597.2 1524.48  14
  -2   4  -5 47130.3 1759.13  14
   2  -4  -5 40268.6 1814.58   2
  -2   4  -5 44369.4 1857.89  12
  -2   4  -5 42701.7 1812.30  21
   2   4   5 41324.7 1790.32  11
   2   4   6 33913.8 1335.16  14
  -2   4  -6 34418.6 1450.11  14
  -2   4  -6 34618.0 1703.76  12
   2   4   6 32591.2 1655.16  11
   2  -4  -6 32963.6 1703.55   2
  -2   4  -6 32003.3 1614.03  21
  -2  -4   6 33352.1 1885.34  13
  -2   4  -7 4778.49 560.591  14
  -2  -4   7 2958.69 726.291  13
  -2   4  -7 5138.22 773.131  12
  -2   4  -7 4427.03 698.273  21
   2   4   7 3819.00 651.475  11
   2  -4  -7 4392.46 621.413  20
   2  -4  -7 4464.10 776.036   2
  -2   4  -8 94062.0 2961.71  12
  -2   4  -8 92984.1 2950.31  21
   2   4   8 94113.1 3046.11  11
   2  -4  -8 89285.9 2674.95  20
   2  -4  -8 90373.4 3030.35   2
  -2  -4   8 90863.1 3360.15  13
  -2   4  -9 43852.2 2082.74  12
  -2   4  -9 39679.5 2000.60  21
   2   4   9 40496.1 2115.73  11
  -2  -4   9 38990.5 2321.51  13
   2  -4  -9 40808.1 1887.32  20
   2  -4  -9 42658.4 2213.23   2
  -2   4 -10 4606.18 799.496  12
  -2  -4  10 5275.92 986.372  13
   2   4  10 5886.47 904.721  11
   2  -4 -10 5577.44 765.666  20
   2  -4 -10 4985.70 888.186   2
  -2  -4  11 8969.69 1191.96  24
  -2   4 -11 10381.7 1153.59  12
  -2   4 -11 9995.79 1210.64  23
  -2  -4  11 9494.19 1309.84  13
   2   4  11 9204.75 1180.90  11
   2  -4 -11 10096.4 1342.35   8
   2  -4 -11 9361.83 1021.30  20
   2  -4 -11 9875.22 1199.85   2
  -2   4 -11 8717.40 1090.68  16
   2  -4 -12 5111.61 952.142   2
  -2  -4  12 5274.80 1130.27  13
   2  -4 -12 4814.09 1071.29   8
  -2   4 -12 5092.16 863.594  12
  -2   4 -12 4840.21 872.083  23
   2  -4 -12 6445.43 851.857  20
   2   4  12 6546.20 1077.21  11
  -2  -4  12 5042.81 1085.00  24
  -2   4 -12 6078.64 1005.32  16
   2  -4 -13 883.763 548.320   2
  -2  -4  13 2045.10 814.252  13
  -2  -4  13 1271.79 619.484  24
   2  -4 -13 1552.90 610.548   8
  -2   4 -13 2067.74 636.822  12
   2  -4 -13 1602.21 510.224  20
   2   4  13 680.511 609.548  11
   2   4  13 643.270 436.561  19
  -2   4 -13 1886.46 676.336  23
  -2   4 -13 1285.90 500.069  16
  -2  -4  14 53533.3 3145.88  24
  -2   4 -14 57544.7 3045.70  23
  -2   4 -14 57576.0 2881.81  12
   2   4  14 53022.4 3117.09  11
   2   4  14 53208.0 2701.14  19
  -2  -4  14 56513.4 3357.87  13
   2  -4 -14 55829.6 2851.08   2
   2  -4 -14 52448.1 3156.39   8
   2  -4 -15 2431.09 768.384   2
  -2  -4  15 4777.21 1101.60  24
  -2  -4  15 3606.75 918.496  13
  -2   4 -15 3359.35 787.394  12
  -2   4 -15 2930.17 817.532  23
   2   4  15 4457.98 1126.24  11
   2   4  15 4543.39 859.541  19
  -2   4 -15 3602.02 828.882  17
   2  -4 -15 3981.97 947.469   8
  -2  -4  16 574.762 637.041  24
   2  -4 -16 813.890 670.835   8
  -2   4 -16 1066.24 580.795  23
  -2   4 -16 1400.61 563.493  17
  -2   4 -17 14636.2 1640.07  23
  -2   4 -17 14819.4 1428.99  17
  -2  -4  17 16263.3 1809.58  24
   2  -4 -17 14234.9 1630.78   8
  -2  -4  18 2702.24 942.981  24
   2  -4 -18 3011.37 850.197   8
  -2   4 -18 2838.23 843.328  23
  -2   4 -18 1997.33 632.576  17
  -2   4 -19 14598.3 1557.25  23
  -2   4 -19 12662.5 1236.29  17
  -2  -4  19 15015.0 1674.66  24
   2  -4 -19 11398.6 1401.49   8
  -2   4 -20 6143.97 980.552  23
  -2  -4  20 7097.91 1170.45  24
   2  -4 -20 7435.97 1146.43   8
  -2  -4  21 1512.72 694.116  24
   2  -4 -21 2300.82 611.629   8
   2  -4 -22 6226.02 837.182   8
  -2  -4  22 6015.57 965.775  24
  -2   4 -22 5922.08 892.753   8
  -2   4 -23 1334.10 479.261   8
  -2  -4  23 1270.46 499.681  24
   2  -4 -23 1183.69 386.662   8
  -2   4 -24 11086.1 865.050   8
  -2  -4  24 14690.3 1030.36  24
  -2  -5 -23 63.1459 221.311  15
  -2   5  23 548.865 321.975  24
  -2  -5 -22 3169.62 535.464   6
  -2  -5 -22 4357.40 639.582   8
  -2  -5 -21 4729.94 733.717   6
  -2  -5 -21 3943.18 700.865   8
  -2   5  21 4619.10 933.295  24
  -2  -5 -20 5279.20 857.156   8
  -2  -5 -20 7207.90 960.553   6
  -2   5  20 7246.36 1209.25  24
   2  -5  19 1479.62 562.456  24
  -2  -5 -19 1077.21 548.235   8
  -2  -5 -19 1817.82 659.752   6
  -2   5  19 1040.88 592.031  24
   2  -5  18 22060.8 1794.67  24
  -2   5  18 30630.3 2518.24  24
  -2  -5 -18 29325.4 2106.50   6
  -2  -5 -18 23609.5 1922.20   8
  -2   5  17 4339.01 1247.84  24
   2  -5  17 6615.07 1079.85  24
  -2  -5 -17 7014.71 1141.80   8
  -2   5  16 27981.7 2504.00  24
   2  -5  16 28437.5 2198.63  24
  -2  -5 -16 30202.8 2282.14   8
   2  -5  15 4420.90 925.438  24
  -2  -5 -15 4813.87 993.931   8
  -2   5  15 4165.96 1194.08  24
  -2   5  14 10503.8 1581.55  21
  -2   5  14 10032.2 1663.86  24
   2   5 -14 13052.2 1393.86  20
   2  -5  14 11088.0 1522.42  19
   2  -5  14 12202.4 1766.50   9
  -2  -5 -14 12793.7 1531.24   8
   2   5 -13 19929.0 1535.72  14
  -2   5  13 18410.8 2017.01  21
   2   5 -13 21387.1 1700.97  20
   2  -5  13 17631.4 1845.93  19
  -2   5  13 17162.2 1967.41  24
   2  -5  13 16069.8 1859.46   9
  -2  -5 -13 16798.6 1744.49   8
   2   5 -12 40884.2 2171.18  14
  -2   5  12 40757.4 2869.04  24
  -2   5  12 39256.1 2784.48  21
   2   5 -12 46166.0 2374.53  20
   2  -5  12 44094.4 2751.52  19
   2  -5  12 40357.6 2825.23   9
  -2  -5 -12 39296.4 2594.72   8
   2   5 -11 6955.18 928.709  14
  -2   5  11 6635.19 1224.80  24
  -2  -5 -11 7185.16 1140.26   8
  -2   5  11 6251.86 1161.64  21
   2   5 -11 7719.30 976.834  20
  -2   5  11 6367.81 965.406  11
   2  -5  11 6276.36 1090.93  19
   2  -5  11 6676.98 1177.16   9
   2   5 -10 41900.1 2161.02  14
  -2   5  10 40639.2 2149.15  11
  -2   5  10 40033.3 2566.44  21
  -2   5  10 42265.6 2664.28  24
   2   5 -10 44317.5 2163.82  20
   2  -5  10 37793.8 2386.11  19
   2  -5  10 40011.1 2581.63   9
   2   5  -9 14414.5 1286.38  14
  -2  -5  -9 13930.7 1251.04  12
  -2   5   9 15597.3 1619.80  24
  -2   5   9 14970.2 1238.97  11
  -2   5   9 13170.9 1446.64  21
   2   5  -9 14704.5 1205.26  20
   2  -5   9 14244.0 1458.34  19
   2  -5   9 14763.4 1529.41   9
   2   5  -8 46273.0 2226.54  14
  -2   5   8 44876.0 2448.99  21
   2   5  -8 45325.2 2028.43  20
   2  -5   8 41798.7 2317.52  19
   2  -5   8 44883.3 2499.04   9
  -2   5   8 43237.4 1971.61  11
  -2  -5  -8 42593.8 2125.90  12
   2   5  -7 13075.6 1225.24  14
  -2   5   7 13496.8 1266.43  14
  -2  -5  -7 13189.8 1188.96  12
   2  -5   7 13219.7 1048.42   1
  -2   5   7 12425.1 1023.47  11
  -2   5   7 13614.0 1340.40  21
   2   5  -7 13324.4 1065.49  20
   2  -5   7 13489.9 1311.39  19
   2  -5   7 13318.2 1358.05   9
   2   5  -6 6345.61 855.975  14
  -2   5   6 5743.51 828.984  14
   2  -5   6 4225.60 599.287   1
  -2   5   6 5462.92 658.778  11
  -2  -5  -6 6843.19 910.346  12
  -2   5   6 6616.21 952.374  21
   2   5  -6 5754.58 683.043  20
   2  -5   6 6848.51 931.131  19
   2  -5   6 6079.44 957.225   9
   2   5  -5 10362.5 1070.82  14
  -2   5   5 8412.96 1000.04  14
  -2  -5  -5 9544.50 1017.90  12
  -2   5   5 8095.79 799.403  11
  -2   5   5 8779.64 1016.80  21
   2  -5   5 7817.29 946.219  19
   2  -5   5 8587.20 1099.86   9
   2  -5   5 9732.41 843.763   1
   2   5  -4 58948.7 2377.12  14
  -2   5   4 59535.8 2508.93  14
  -2   5   4 61548.7 2488.20  21
   2   5  -4 56155.1 1829.42  20
   2  -5   4 61820.2 2369.30  19
   2  -5   4 60549.1 2596.70   9
   2   5  -3 61537.6 2398.61  14
  -2   5   3 64971.1 2591.34  14
  -2   5   3 62956.0 2464.82  21
   2   5  -3 64065.0 1760.78  20
   2  -5   3 64496.0 2341.25  19
   2  -5   3 63907.5 2707.99   9
   2   5  -2 21661.0 1415.21  14
  -2   5   2 20532.2 1497.04  14
  -2   5   2 20300.6 1415.29  21
   2  -5   2 19630.5 1301.67  19
   2  -5   2 19220.7 1557.25   9
   2   5  -1 14416.9 1141.20  14
  -2   5   1 13687.4 1225.49  14
  -2   5   1 14448.3 1189.34  21
   2  -5   1 13436.9 1111.57  19
   2  -5   1 13215.3 1267.79   9
  -2  -5   0 1755.87 523.344   1
  -2   5   0 1913.30 595.352  14
  -2   5   0 1886.57 426.075  12
   2  -5   0 2016.80 596.186  19
   2  -5   0 1216.07 579.195   9
   2   5   0 978.133 429.103  14
  -2   5   0 1471.53 495.883  21
   2   5   1 13673.7 1070.00  14
  -2  -5   1 13714.0 1162.77   1
  -2   5  -1 14121.0 1230.85  14
  -2   5  -1 14342.3 991.340  12
  -2   5  -1 13643.5 1111.90  21
  -2  -5   1 11726.0 1057.30  10
   2  -5  -1 15585.7 1144.25  19
   2  -5  -1 14709.3 1179.55   2
   2   5   2 18396.9 1206.47  14
  -2   5  -2 19578.1 1391.35  14
  -2   5  -2 18311.1 1170.01  12
  -2   5  -2 19822.7 1305.24  21
  -2  -5   2 17172.2 1257.63  10
   2  -5  -2 14644.7 1101.65  19
  -2  -5   2 18750.6 1364.76   1
   2  -5  -2 19034.5 1309.11   2
   2   5   3 64351.2 2186.29  14
  -2   5  -3 63705.9 2430.16  14
   2  -5  -3 60333.4 2297.20   2
  -2   5  -3 57896.4 2100.69  12
  -2   5  -3 63306.3 2269.20  21
  -2  -5   3 61529.3 2421.05   1
  -2  -5   3 61466.3 2400.40  10
   2  -5  -3 64808.0 2228.35  19
   2  -5  -4 60447.8 2300.85   2
   2   5   4 61966.2 2105.70  14
  -2   5  -4 62236.3 2343.99  14
  -2  -5   4 61264.5 2506.57  13
  -2   5  -4 59919.0 2223.72  12
  -2   5  -4 57478.3 2171.03  21
  -2  -5   4 58590.7 2339.27  10
   2  -5  -4 60204.9 2104.34  19
   2   5   5 6942.97 731.632  14
  -2   5  -5 9384.59 931.267  14
  -2  -5   5 8278.86 1016.88  13
  -2   5  -5 8517.70 922.421  12
   2  -5  -5 7371.61 893.242   2
  -2  -5   5 6673.76 866.213  10
  -2   5  -5 8519.45 890.279  21
   2   5   6 4768.50 633.273  14
  -2   5  -6 6541.78 742.565  14
  -2   5  -6 6141.80 804.174  12
  -2  -5   6 7354.58 1023.73  13
  -2   5  -6 5827.33 780.948  21
   2   5   6 6561.67 871.366  11
   2  -5  -6 7212.71 926.106   2
   2  -5  -7 12910.0 1050.01  20
  -2   5  -7 14211.7 1048.42  14
  -2   5  -7 14401.0 1248.01  12
  -2   5  -7 12942.3 1147.54  21
   2   5   7 13783.5 1244.85  11
   2  -5  -7 13425.9 1227.14   2
  -2  -5   7 12951.4 1327.32  13
  -2   5  -8 47809.6 2243.30  12
  -2   5  -8 44288.7 2123.09  21
   2   5   8 49447.2 2368.83  11
   2  -5  -8 42377.2 1887.39  20
   2  -5  -8 44441.7 2247.23   2
  -2  -5   8 41501.2 2401.39  13
  -2  -5   9 13005.3 1466.21  13
  -2   5  -9 17288.1 1411.11  12
  -2   5  -9 14294.9 1411.72  23
   2  -5  -9 13454.0 1117.28  20
  -2   5  -9 14145.7 1274.68  21
   2   5   9 13941.9 1402.18  11
   2  -5  -9 14481.2 1379.52   2
  -2  -5   9 14821.1 1471.53  18
  -2   5 -10 45545.3 2321.40  12
  -2   5 -10 42455.7 2493.47  23
   2   5  10 41729.0 2409.02  11
   2  -5 -10 42322.7 1997.22  20
   2  -5 -10 41298.6 2330.54   2
  -2  -5  10 40875.2 2424.66  24
  -2  -5  10 40687.6 2573.98  13
  -2   5 -10 44741.7 2371.90  16
   2  -5 -10 39759.9 2603.44   8
   2  -5 -11 7037.31 1244.68   8
  -2  -5  11 6787.76 1161.80  13
  -2  -5  11 7894.80 1149.58  24
  -2   5 -11 7136.68 1006.96  12
  -2   5 -11 8881.45 1229.26  23
   2   5  11 7271.24 1109.34  11
  -2   5 -11 7400.36 1056.28  16
   2  -5 -11 6503.74 1048.40   2
  -2  -5  12 42583.0 2831.13  13
  -2   5 -12 46146.1 2496.49  12
  -2   5 -12 41915.7 2608.33  23
  -2  -5  12 41986.2 2667.52  24
   2   5  12 45814.6 2743.31  11
   2  -5 -12 42019.0 2497.36   2
  -2   5 -12 44928.1 2508.13  16
   2  -5 -12 40886.3 2812.23   8
  -2   5 -13 22375.4 1815.78  12
  -2   5 -13 19992.7 1833.70  23
  -2  -5  13 18812.4 1909.44  24
   2   5  13 20571.7 1948.18  11
  -2   5 -13 18771.9 1640.30  16
   2  -5 -13 19704.9 1789.27   2
  -2  -5  13 22138.4 2132.06  13
   2  -5 -13 19751.2 1971.70   8
  -2  -5  14 13549.6 1643.52  24
  -2  -5  14 13172.3 1679.32  13
  -2   5 -14 13280.4 1586.95  23
  -2   5 -14 13551.9 1455.02  12
   2   5  14 11188.9 1548.19  11
   2   5  14 13432.2 1455.68  19
   2  -5 -14 10882.3 1513.33   8
   2  -5 -14 12066.4 1448.89   2
   2  -5 -15 3654.22 909.029   8
  -2  -5  15 5388.31 1169.86  24
  -2   5 -15 5153.60 1053.84  23
  -2   5 -15 4899.36 872.767  17
  -2  -5  16 30959.8 2455.29  24
  -2   5 -16 33309.0 2378.12  23
  -2   5 -16 31321.4 1981.73  17
   2  -5 -16 30405.2 2406.19   8
  -2  -5  17 6322.74 1184.80  24
  -2   5 -17 5927.25 935.373  17
   2  -5 -17 4833.34 1088.46   8
  -2   5 -17 6406.95 1138.70  23
  -2   5 -18 28963.0 2118.74  23
  -2   5 -18 28807.2 1793.16  17
   2  -5 -18 29250.6 2202.23   8
  -2  -5  18 32890.1 2394.28  24
  -2  -5  19 1352.11 666.107  24
  -2   5 -19 1227.32 599.567  23
  -2   5 -19 1373.17 519.398  17
   2  -5 -19 713.686 549.916   8
   2  -5 -20 5883.60 914.077   8
  -2  -5  20 7492.80 1145.94  24
  -2   5 -20 7311.10 1008.52  23
   2  -5 -21 5553.27 824.934   8
  -2  -5  21 5176.03 890.610  24
  -2   5 -22 4533.69 720.045   8
  -2  -5  22 2865.57 652.367  24
   2  -5 -22 4936.58 719.058   8
  -2  -5  23 729.356 338.649  24
  -2   5 -23 401.530 320.565   8
   2  -5 -23 391.107 243.684   8
  -2   6  22 7382.72 841.230  24
  -2  -6 -22 6694.00 703.153  15
  -2  -6 -21 2732.66 504.899   8
  -2   6  21 3060.41 681.231  24
  -2   6  20 20537.5 1726.47  24
  -2  -6 -20 18729.5 1246.09   6
  -2  -6 -20 17221.1 1313.82   8
  -2   6  19 10213.7 1360.68  24
   2  -6  19 12870.3 1269.20  24
  -2  -6 -19 10553.4 1053.68   6
  -2  -6 -19 9476.47 1072.14   8
  -2  -6 -18-531.268 433.281   6
  -2   6  18 630.474 675.239  24
   2  -6  18 695.988 572.981  24
  -2  -6 -18 100.572 355.026   8
  -2  -6 -17 467.850 552.850   6
  -2   6  17-893.799 700.087  24
  -2  -6 -17 684.221 483.786   8
   2  -6  17 274.562 625.537  24
  -2   6  16 42868.0 3092.35  24
   2  -6  16 43409.6 2705.71  24
  -2  -6 -16 43483.8 2513.13   6
  -2  -6 -16 39725.0 2508.16   8
  -2  -6 -15 1080.77 681.832   6
  -2   6  15 606.639 835.900  24
   2  -6  15 360.621 500.523  24
  -2  -6 -15 1031.00 524.453   8
  -2   6  14 16481.4 1998.12  24
  -2  -6 -14 18225.6 1753.64   6
  -2  -6 -14 16921.4 1771.98   8
  -2   6  13 27347.4 2450.90  21
   2   6 -13 29038.8 2018.60  20
   2  -6  13 25098.6 2239.27  19
  -2   6  13 26229.2 2430.27  24
   2  -6  13 26103.2 2460.95   9
  -2  -6 -13 25247.3 2104.14   6
  -2  -6 -13 22243.5 2055.72   8
   2   6 -12 11999.9 1285.21  14
  -2  -6 -12 10710.5 1443.68   6
  -2   6  12 13680.7 1733.06  21
  -2   6  12 11561.9 1685.85  24
   2   6 -12 14018.4 1375.52  20
   2  -6  12 11708.1 1578.24  19
   2  -6  12 13336.0 1730.91   9
  -2  -6 -12 10039.2 1476.81   8
   2   6 -11 8787.08 1066.33  14
  -2  -6 -11 8213.64 1159.74   6
  -2   6  11 9577.88 1418.60  21
  -2   6  11 10804.9 1502.92  24
  -2  -6 -11 8756.55 1355.54   8
   2   6 -11 11437.6 1243.79  20
   2  -6  11 9549.80 1372.04  19
   2  -6  11 10132.4 1469.78   9
   2  -6  11 11704.1 1249.51  18
   2   6 -10 15787.9 1435.29  14
  -2   6  10 15651.3 1746.01  24
  -2   6  10 11682.8 1467.87  21
  -2   6  10 13165.0 1305.82  11
   2   6 -10 15242.6 1377.29  20
   2  -6  10 14201.9 1619.49  19
   2  -6  10 13437.0 1647.36   9
   2  -6  10 16511.7 1455.45  18
   2   6  -9 13635.5 1334.07  14
  -2   6   9 12855.4 1570.75  24
  -2   6   9 12505.9 1468.54  21
   2   6  -9 13433.6 1246.56  20
   2  -6   9 10420.8 1337.47  19
   2  -6   9 13797.7 1576.04   9
   2  -6   9 13803.7 1373.16  18
  -2   6   9 11491.9 1204.19  11
   2  -6   8 4719.61 985.455   8
  -2   6   8 4474.47 847.048  14
  -2   6   8 4182.16 908.459  24
  -2   6   8 3692.93 836.283  21
  -2   6   8 4464.79 733.841  11
   2   6  -8 4254.10 767.262  20
   2   6  -8 4266.24 831.883  14
   2  -6   8 3765.91 797.089  19
   2  -6   8 3233.49 851.283   9
   2   6  -7 10450.7 1161.73  14
  -2   6   7 9220.14 1128.57  14
  -2   6   7 10980.4 1060.87  11
  -2   6   7 8476.73 1139.43  21
   2   6  -7 9914.56 978.015  20
   2  -6   7 9259.72 1165.01  19
   2  -6   7 8956.85 1205.76   9
  -2   6   7 9184.65 1275.57  24
   2  -6   7 10123.8 1294.64   8
   2   6  -6 38009.8 2140.57  14
  -2   6   6 34976.1 2109.84  14
  -2   6   6 34827.8 1790.92  11
  -2   6   6 33261.3 2068.17  21
   2   6  -6 32719.7 1658.72  20
   2  -6   6 33843.2 2087.66  19
   2  -6   6 33895.0 2218.37   9
   2   6  -5 3515.12 735.720  14
  -2   6   5 3900.27 650.892  11
  -2   6   5 2847.19 671.392  21
  -2   6   5 3260.46 766.213  14
   2  -6   5 3658.18 791.297  19
   2  -6   5 3524.86 797.402   9
   2   6  -4 64028.1 2709.87  14
  -2   6   4 59248.0 2724.53  14
  -2   6   4 61064.8 2639.68  21
   2  -6   4 58731.2 2550.32  19
   2  -6   4 59935.9 2871.31   9
   2   6  -3 1181.72 540.101  14
  -2   6   3 1401.43 567.863  14
  -2   6   3 953.885 504.041  21
   2  -6   3 735.999 494.090  19
   2  -6   3 562.648 535.739   9
   2   6  -2 8576.05 1002.19  14
  -2   6   2 9642.68 1151.88  14
  -2   6   2 8511.03 990.721  21
   2  -6   2 8388.08 976.402  19
   2  -6   2 8972.76 1184.27   9
   2   6  -1 31635.5 1824.60  14
  -2   6   1 36504.1 2102.14  14
  -2   6   1 33627.2 1850.89  21
   2  -6   1 30803.5 1781.29  19
   2  -6   1 33892.9 2128.73   9
   2   6   0 14031.6 1212.41  14
  -2  -6   0 15194.3 1306.06   1
  -2   6   0 15139.8 1392.66  14
  -2   6   0 16759.3 1302.27  21
   2  -6   0 15676.3 1290.14   2
   2  -6   0 15738.7 1281.28  19
   2   6   1 32475.7 1789.56  14
  -2   6  -1 34883.5 2036.74  14
   2  -6  -1 31756.3 1798.96   2
  -2   6  -1 26967.7 1411.70  12
  -2   6  -1 33951.2 1818.77  21
  -2  -6   1 33605.8 1930.06   1
   2  -6  -1 34558.8 1845.72  19
   2   6   2 10466.6 1054.13  14
  -2   6  -2 10179.4 1112.29  14
  -2   6  -2 9221.52 905.932  12
  -2   6  -2 7257.06 865.007  21
  -2  -6   2 9357.43 1069.04   1
   2  -6  -2 8887.97 975.275  19
   2  -6  -2 9005.23 1000.79   2
  -2   6  -3 988.495 411.258  14
  -2   6  -3 1213.61 448.371  12
  -2   6  -3 1312.83 447.303  21
   2  -6  -3 1201.98 502.937   2
  -2  -6   3 692.796 340.068  10
   2  -6  -3 552.094 415.006  19
   2   6   3 591.546 370.307  14
  -2  -6   3 822.051 473.584   1
   2   6   4 65220.4 2448.03  14
  -2   6  -4 64662.4 2645.62  14
   2  -6  -4 68269.9 2640.51   2
  -2   6  -4 65510.1 2462.21  21
  -2   6  -4 62134.1 2445.36  12
  -2  -6   4 63097.8 2732.23   1
  -2  -6   4 62297.7 2476.97  10
  -2   6  -5 3150.22 589.721  12
   2   6   5 3399.35 632.948  14
  -2   6  -5 4471.57 720.821  14
  -2   6  -5 3175.18 605.038  21
  -2  -6   5 3202.12 709.276   1
   2  -6  -5 4289.08 775.104   2
  -2  -6   5 2832.46 614.810  10
   2   6   6 37324.4 1815.21  14
  -2   6  -6 37010.5 1925.90  14
  -2   6  -6 35826.6 1968.54  12
  -2   6  -6 38199.1 1942.20  21
   2  -6  -6 34264.8 1982.50   2
   2   6   6 35619.6 2091.67  11
  -2  -6   6 32073.8 1842.64  10
  -2   6  -7 10377.1 1015.81  14
   2  -6  -7 10968.6 998.697  20
  -2   6  -7 11739.2 1163.87  12
  -2   6  -7 9209.81 1171.06  23
   2   6   7 11545.1 1219.11  11
   2  -6  -7 11187.2 1155.53   2
  -2   6  -7 10343.6 1075.90  21
  -2  -6   7 8468.23 1009.05  10
  -2  -6   7 9367.87 1144.55  18
   2  -6  -7 9437.71 1280.66   8
  -2  -6   8 4709.96 787.495  22
  -2   6  -8 4261.26 830.321  23
  -2   6  -8 4020.00 745.079  12
  -2   6  -8 4394.17 750.742  21
   2   6   8 4450.71 832.477  11
  -2  -6   8 3282.60 666.044  10
  -2  -6   8 5487.66 960.891  18
   2  -6  -8 4290.29 858.189   2
   2  -6  -8 3618.37 852.840   8
  -2   6  -9 12535.6 1416.73  23
  -2   6  -9 12155.6 1238.16  12
   2   6   9 13845.5 1439.56  11
   2  -6  -9 10319.4 1240.38   2
  -2  -6   9 11247.7 1383.29  18
  -2   6  -9 11813.2 1253.95  16
   2  -6  -9 11982.5 1537.75   8
  -2   6 -10 16480.3 1515.58  12
  -2   6 -10 14100.3 1531.53  23
   2   6  10 15374.6 1581.62  11
   2  -6 -10 14601.1 1502.97   2
  -2   6 -10 17175.8 1543.50  16
   2  -6 -10 13422.6 1659.72   8
  -2  -6  11 10143.8 1378.71  24
  -2   6 -11 10348.5 1232.13  12
  -2   6 -11 9676.24 1348.65  23
   2   6  11 9552.25 1311.20  11
   2  -6 -11 10385.8 1496.04   8
  -2   6 -11 8956.47 1171.55  16
   2  -6 -11 7974.32 1198.41   2
  -2  -6  12 10557.7 1417.24  24
  -2   6 -12 13503.8 1410.28  12
  -2   6 -12 12387.4 1556.12  23
   2   6  12 10817.8 1466.72  11
   2  -6 -12 10743.8 1378.50   2
  -2   6 -12 11783.0 1338.61  16
   2  -6 -12 12052.7 1630.75   8
  -2   6 -13 28811.8 2082.35  12
  -2   6 -13 29630.7 2275.64  23
   2   6  13 30187.7 2427.65  11
  -2  -6  13 25534.3 2131.47  24
  -2   6 -13 28986.6 2028.17  16
   2  -6 -13 26115.3 2076.51   2
   2  -6 -13 26450.3 2349.23   8
  -2  -6  14 21038.2 2032.46  24
  -2   6 -14 19843.8 1917.55  23
   2  -6 -14 18299.7 1944.71   8
   2  -6 -15 1137.14 695.743   8
  -2   6 -15 792.783 601.940  23
  -2   6 -15 1741.27 587.785  17
  -2  -6  15 396.558 632.033  24
  -2  -6  16 46018.5 2883.52  24
  -2   6 -16 45967.1 2760.54  23
  -2   6 -16 46127.1 2265.48  17
   2  -6 -16 46423.9 2870.40   8
   2  -6 -17 391.116 492.989   8
  -2   6 -17-134.068 555.498  23
  -2   6 -17 718.534 407.795  17
  -2  -6  17 1160.33 647.812  24
   2  -6 -18 785.704 548.404   8
  -2  -6  18 1073.01 692.639  24
  -2   6 -18 770.234 571.225  23
  -2   6 -18 797.665 395.122  17
  -2   6 -19 9714.85 1171.13  23
  -2   6 -19 9265.28 868.933  17
  -2  -6  19 8707.60 1199.37  24
   2  -6 -19 9639.32 1188.28   8
  -2  -6  20 20262.4 1602.54  24
  -2   6 -20 20372.3 1530.55  23
   2  -6 -20 21979.2 1599.71   8
  -2  -6  21 2671.30 623.382  24
   2  -6 -21 3229.31 628.590   8
  -2   6 -22 7021.66 742.472   8
  -2  -6  22 6792.09 757.466  24
   2  -6 -22 5635.02 686.798   8
  -2  -7 -21 1176.35 372.671  15
  -2   7  21 1380.64 451.658  24
  -2  -7 -20 527.121 337.593  15
  -2  -7 -20 657.577 311.253   8
   2  -7  20 796.926 381.629  24
  -2   7  20 54.4009 386.766  24
  -2  -7 -19 2038.55 527.494   8
  -2   7  19 2795.67 778.121  24
   2  -7  19 3554.16 669.144  24
  -2   7  18 6223.11 1108.26  24
  -2  -7 -18 7614.60 947.530   8
  -2  -7 -17 3569.71 736.830   8
  -2   7  17 3430.61 993.976  24
   2  -7  16 13486.0 1454.21  24
  -2   7  16 10555.9 1571.79  24
  -2  -7 -15 1883.68 629.603   8
   2  -7  15 658.265 605.702  24
  -2   7  15 495.158 829.896  24
  -2   7  14 2599.49 989.802  24
  -2  -7 -14 4516.18 885.504   8
  -2  -7 -13 1171.80 416.224   8
   2  -7  13 1269.67 506.132  18
  -2  -7 -12 711.293 541.777   8
  -2   7  12 2814.12 1022.72  24
   2  -7  12 3387.18 744.597  18
   2   7 -11 809.838 467.307  14
  -2   7  11 226.762 543.282  21
  -2  -7 -11-324.306 404.352   8
  -2   7  11 537.188 647.194  24
   2  -7  11 208.279 733.992  19
   2  -7  11 797.358 470.783  18
   2  -7  11 70.7513 357.491   9
   2   7 -10 47565.2 2589.17  14
  -2   7  10 48508.3 2999.19  21
  -2   7  10 47536.2 3125.70  24
   2  -7  10 43332.5 2861.94  19
   2  -7  10 45822.1 3033.83   9
   2  -7  10 52433.5 2696.41  18
   2   7  -9 8550.21 1158.80  14
  -2   7   9 7822.98 1278.38  21
  -2   7   9 7787.74 1283.54  24
   2  -7   9 6617.68 1182.47  19
   2  -7   9 7412.73 1032.83  18
   2  -7   9 7311.56 1289.93   9
   2   7  -8 24420.0 1893.21  14
  -2   7   8 23895.0 1930.89  14
  -2   7   8 24122.1 2126.00  24
  -2   7   8 22180.8 1877.39  21
   2  -7   8 22217.3 1963.48  19
   2  -7   8 22750.9 2038.99   9
   2  -7   8 23218.4 1804.77  18
   2  -7   8 24988.0 2072.07   8
   2   7  -7 31740.3 2127.61  14
  -2   7   7 34810.7 2284.51  14
  -2   7   7 33028.2 2453.21  24
  -2   7   7 35109.5 2015.57  11
  -2   7   7 32601.1 2223.64  21
   2  -7   7 33346.6 2291.82  19
   2  -7   7 32572.3 2355.36   9
   2  -7   7 36201.3 2462.48   8
   2   7  -6 9933.18 1213.65  14
   2  -7   6 7935.19 1175.23   8
  -2   7   6 9573.76 1233.75  14
  -2   7   6 10491.3 1397.77  24
  -2   7   6 9339.29 1048.28  11
  -2   7   6 9644.96 1214.74  21
   2  -7   6 9332.74 1216.53  19
   2  -7   6 10781.1 1392.90   9
   2   7  -5 12342.8 1346.37  14
  -2   7   5 12217.2 1368.78  14
  -2   7   5 13259.9 1220.80  11
  -2   7   5 11623.0 1246.41  21
  -2   7   5 14733.3 1587.08  24
   2  -7   5 13081.9 1384.53  19
   2  -7   5 15398.1 1584.14   8
   2  -7   5 12536.6 1470.77   9
   2  -7   4 8417.97 1241.61   8
  -2   7   4 5924.37 1030.93  14
  -2   7   4 7532.63 1189.35  24
  -2   7   4 5016.32 878.987  21
   2   7  -4 5764.03 917.461  14
   2  -7   4 5955.47 970.714  19
   2  -7   4 5766.81 1050.48   9
   2  -7   3 2267.67 595.085   8
  -2   7   3 1954.33 640.313  14
  -2   7   3 2101.70 662.773  21
   2   7  -3 2776.56 729.715  14
   2  -7   3 1826.20 600.214  19
  -2   7   3 2064.78 616.279  24
   2  -7   3 2473.51 769.106   9
   2  -7   2 23373.8 1710.54  19
   2   7  -2 22200.5 1706.27  14
  -2   7   2 25020.9 1911.37  14
   2  -7   2 23475.8 1674.68   2
  -2   7   2 24091.1 1694.40  21
  -2   7   2 25202.1 1968.31  24
   2  -7   2 27278.3 2064.95   8
   2   7  -1 7775.78 1021.19  14
   2  -7   1 7356.29 1128.34   8
  -2   7   1 6171.47 1007.18  14
   2  -7   1 6940.96 948.520   2
  -2   7   1 6984.63 904.107  21
  -2   7   1 6683.24 1054.41  24
   2  -7   1 8586.81 1090.89  19
   2   7   0 31402.4 1961.30  14
  -2   7   0 35813.2 2273.99  14
   2  -7   0 32307.4 1934.50   2
  -2  -7   0 33942.1 2123.33  22
  -2   7   0 35284.8 1959.03  21
  -2   7   0 33732.4 2351.09  24
   2  -7   0 33975.1 2024.06  19
   2  -7   0 34457.1 2314.03   8
   2   7   1 7159.14 956.355  14
  -2   7  -1 8481.83 1148.44  14
   2  -7  -1 9099.04 1221.40   8
  -2  -7   1 8540.76 1093.90   1
  -2   7  -1 7430.67 1178.89  24
  -2   7  -1 7309.45 1052.24  23
  -2  -7   1 8495.48 1074.77  22
  -2   7  -1 6063.99 851.862  21
   2  -7  -1 7368.95 970.054   2
   2  -7  -1 7579.29 1048.36  19
   2   7   2 23294.3 1639.88  14
  -2   7  -2 23943.2 1839.73  14
  -2   7  -2 25961.9 1970.04  24
   2  -7  -2 24790.9 1707.27   2
   2  -7  -2 23122.7 1668.18  19
  -2   7  -2 22849.3 1772.90  23
  -2   7  -2 24778.6 1599.49  21
  -2  -7   2 25594.6 1848.52   1
  -2  -7   2 26489.2 1873.90  22
   2  -7  -2 26834.2 2108.98   8
  -2   7  -3 2432.45 674.968  14
  -2   7  -3 2523.91 596.849  12
  -2  -7   3 2551.41 663.823  22
  -2   7  -3 2285.60 547.708  21
   2   7   3 2739.21 664.298  14
   2  -7  -3 2100.71 623.548   2
   2  -7  -3 2680.97 726.604   8
  -2  -7   3 2451.10 670.094   1
  -2   7  -3 3401.84 800.358  23
   2   7   4 7719.54 947.974  14
  -2   7  -4 7265.95 1008.24  14
   2  -7  -4 8026.75 1244.49   8
  -2  -7   4 7574.12 1083.86   1
   2  -7  -4 8259.46 1045.85   2
  -2   7  -4 6348.15 998.883  23
  -2   7  -4 5545.31 818.835  12
  -2   7  -4 8289.96 965.969  21
  -2  -7   4 6383.62 933.325  22
  -2  -7   4 7373.09 1055.71  18
  -2   7  -5 13172.4 1449.19  23
   2   7   5 14225.0 1279.39  14
  -2   7  -5 13727.3 1349.88  14
  -2   7  -5 14806.9 1304.65  12
   2  -7  -5 14292.0 1347.57   2
  -2  -7   5 13375.5 1431.13  18
  -2  -7   5 13859.3 1327.37  22
   2  -7  -5 13189.7 1522.89   8
  -2  -7   5 12660.4 1387.28   1
   2   7   6 9361.11 1031.31  14
  -2   7  -6 10177.8 1144.77  14
  -2   7  -6 10614.0 1171.48  12
  -2   7  -6 12133.7 1421.82  23
   2   7   6 10888.7 1293.45  11
   2  -7  -6 9251.85 1137.35   2
  -2  -7   6 10858.4 1327.38  18
  -2  -7   6 9706.94 1263.80   1
  -2  -7   6 10536.0 1140.14  22
   2  -7  -6 10585.4 1446.40   8
  -2   7  -7 37524.6 2070.98  14
  -2   7  -7 37934.2 2187.25  12
  -2   7  -7 33640.5 2311.31  23
  -2  -7   7 31589.8 2220.18   1
  -2  -7   7 30728.5 1936.52  22
   2   7   7 34044.0 2235.43  11
   2  -7  -7 35857.5 2200.52   2
  -2  -7   7 29784.3 2168.84  18
   2  -7  -7 35644.9 2609.06   8
  -2   7  -8 26280.2 1869.74  12
  -2   7  -8 25679.6 2048.07  23
  -2  -7   8 23463.3 1702.08  22
   2   7   8 24908.9 1951.40  11
  -2  -7   8 23060.8 1973.17   1
   2  -7  -8 25087.5 1899.98   2
  -2  -7   8 21440.3 1888.12  18
  -2   7  -8 23433.8 1751.54  16
   2  -7  -8 26603.4 2354.72   8
  -2   7  -9 7534.69 1068.58  12
  -2   7  -9 7958.60 1216.24  23
  -2  -7   9 6345.87 1117.96   1
   2  -7  -9 6643.32 1256.10   8
   2   7   9 6395.21 1045.87  11
  -2  -7   9 7900.44 1216.01  18
   2  -7  -9 5767.51 953.847   2
  -2   7  -9 7284.94 1028.99  16
  -2   7 -10 43757.9 2711.57  23
  -2   7 -10 46053.0 2525.60  12
  -2  -7  10 52416.9 3089.67   1
   2   7  10 47144.4 2820.80  11
   2  -7 -10 43816.8 2647.52   2
  -2  -7  10 39331.6 2626.72  18
  -2   7 -10 46242.1 2494.89  16
   2  -7 -10 41504.8 2926.39   8
   2  -7 -11 322.063 455.825   2
  -2   7 -11 637.585 578.781  23
  -2  -7  11 582.830 538.609  24
  -2   7 -11 596.387 415.467  12
   2  -7 -11 157.541 663.131   8
  -2  -7  11 886.003 721.428   1
   2   7  11-36.6720 441.707  11
  -2   7 -11 346.764 359.873  16
  -2  -7  12 1070.06 682.217  24
   2  -7 -12 2245.61 887.090   8
  -2   7 -12 1446.99 661.920  23
  -2   7 -12 1254.38 413.164  16
  -2  -7  13 3008.05 877.891  24
  -2   7 -13 2330.36 796.875  23
   2  -7 -13 2741.30 959.632   8
  -2  -7  14 3363.04 906.895  24
  -2   7 -14 2314.72 801.715  23
   2  -7 -14 3275.23 942.599   8
  -2   7 -14 3570.52 666.370  17
   2  -7 -15 230.082 576.882   8
  -2  -7  15 1888.74 851.760  24
  -2   7 -15 816.006 596.949  23
  -2   7 -15 809.736 402.228  17
  -2  -7  16 10875.0 1383.65  24
  -2   7 -16 12449.8 1419.13  23
   2  -7 -16 12541.8 1512.89   8
   2  -7 -17 2572.69 727.651   8
  -2  -7  17 4657.59 935.776  24
  -2   7 -17 4842.65 916.369  23
  -2  -7  18 9050.76 1136.50  24
  -2   7 -18 8181.53 1053.10  23
   2  -7 -18 9072.89 1178.43   8
   2  -7 -19 1905.97 567.654   8
  -2  -7  19 2891.75 693.424  24
  -2   7 -19 2183.66 600.592  23
  -2  -7  20 498.480 432.158  24
  -2   7 -20 264.699 338.827  23
   2  -7 -20 508.296 364.238   8
  -2  -7  21 1592.83 422.246  24
   2  -7 -21 1150.94 354.068   8
  -2  -8 -20 724.047 299.171  15
  -2   8  20-429.849 317.153  24
  -2  -8 -19 2266.11 512.084  15
  -2   8  19 1950.80 557.659  24
   2  -8  19 2423.59 538.048  24
  -2  -8 -18 292.247 358.271  15
  -2   8  18 28.0937 447.170  24
   2  -8  18 253.459 370.263  24
   2  -8  17 797.377 458.771  24
  -2   8  17 621.909 518.243  24
  -2  -8 -17 182.040 295.202   8
   2  -8  16 12373.9 1356.06  24
  -2   8  16 11850.0 1505.34  24
  -2  -8 -16 9260.94 1037.93   8
  -2  -8 -15 2835.96 670.120   8
   2  -8  15 2996.57 819.025  24
  -2   8  15 3186.53 1008.17  24
  -2  -8 -14 6498.50 977.850   8
  -2   8  14 8750.04 1447.92  24
   2  -8  14 6311.96 912.506  18
  -2   8  13 1250.48 853.973  24
  -2  -8 -13 1111.75 550.925   8
   2  -8  13 586.872 387.315  18
  -2   8  12 25166.0 2326.41  24
   2  -8  12 26832.7 1966.40  18
  -2  -8 -12 21994.6 1955.14   8
  -2   8  11 2371.00 968.808  24
   2  -8  11 3330.09 815.372  18
  -2   8  10 557.530 761.115  24
   2  -8  10 971.362 586.742  18
   2   8  -9 75082.8 3416.27  14
  -2   8   9 69399.6 3705.97  24
  -2  -8  -9 69329.0 2855.54  22
  -2   8   9 69889.3 3513.25  21
   2  -8   9 69232.9 3180.63  18
   2  -8   9 66770.9 3672.21   9
   2   8  -8 54068.5 2926.64  14
  -2   8   8 50711.2 2925.18  14
  -2   8   8 50360.9 3138.84  24
  -2  -8  -8 50650.3 2524.08  22
  -2   8   8 48098.9 2830.96  21
   2  -8   8 50514.7 3054.89  19
   2  -8   8 57318.5 2876.06  18
   2  -8   8 48540.0 3088.93   9
   2  -8   8 52776.3 3113.46   8
   2   8  -7 13318.1 1499.15  14
  -2   8   7 14600.5 1606.82  14
  -2   8   7 13389.3 1696.23  24
  -2  -8  -7 13585.2 1376.95  22
  -2   8   7 11793.4 1437.79  21
   2  -8   7 12774.8 1557.03  19
   2  -8   7 12773.1 1399.17  18
   2  -8   7 12172.0 1585.92   9
   2  -8   7 13430.2 1616.52   8
   2   8  -6 11041.0 1355.00  14
  -2   8   6 12749.7 1480.74  14
  -2   8   6 14232.9 1484.63  21
   2  -8   6 12045.8 1477.15  19
   2  -8   6 13274.6 1626.00   9
   2  -8   6 12730.9 1521.86   8
  -2   8   6 11952.6 1621.54  24
  -2  -8  -6 12798.1 1476.80  15
   2   8  -5 21761.7 1877.51  14
  -2   8   5 21910.3 1946.35  14
  -2   8   5 20702.9 1913.37  24
  -2   8   5 21605.6 1793.85  21
   2  -8   5 22613.8 1925.26  19
   2  -8   5 21352.0 1952.12   8
  -2  -8  -5 21315.4 1784.87  15
   2   8  -4 8383.75 1191.70  14
   2  -8   4 9346.31 1338.20   8
  -2   8   4 9777.44 1353.27  14
  -2   8   4 8134.32 1277.94  24
   2  -8   4 8628.35 1109.39   2
  -2   8   4 7644.54 1051.56  21
   2  -8   4 7881.88 1170.61  19
   2  -8   3 3309.86 835.214   8
  -2   8   3 1884.37 735.253  14
  -2   8   3 1567.89 648.782  24
   2  -8   3 3579.39 791.442   2
  -2   8   3 2283.31 577.996  21
   2  -8   3 2240.81 660.472  19
   2   8  -3 1752.52 692.189  14
   2   8  -2 18668.5 1680.70  14
  -2   8   2 18405.1 1805.06  14
  -2   8   2 20559.9 1919.50  24
  -2   8   2 16248.7 1612.43  23
  -2  -8  -2 17274.9 1682.69  22
   2  -8   2 17951.0 1635.83  19
   2  -8   2 16709.4 1753.81   8
  -2   8   2 18621.0 1559.93  21
   2  -8   2 16040.4 1463.62   2
   2  -8   1 1851.55 539.875   8
   2   8  -1 1974.51 663.965  14
  -2   8   1 1551.06 709.433  14
  -2   8   1 1503.22 745.596  24
  -2   8   1 2055.74 675.913  23
  -2  -8  -1 1183.51 577.303  22
   2  -8   1 759.543 482.824   2
   2  -8   1 2132.11 683.765  19
   2  -8   0 2540.77 795.432   8
   2   8   0 2694.74 717.628  14
  -2   8   0 3508.28 812.220  14
  -2   8   0 4055.59 981.359  24
  -2   8   0 3736.06 841.342  23
  -2  -8   0 3285.12 787.584  22
   2  -8   0 2538.18 686.056   2
   2  -8   0 2511.07 725.196  19
   2   8   1 1405.94 588.493  14
  -2  -8   1 1499.62 567.313  22
  -2   8  -1 1480.24 627.749  14
  -2   8  -1 1423.09 694.432  24
  -2   8  -1 1180.82 644.953  23
   2  -8  -1 1100.88 657.854   8
   2  -8  -1 1153.23 487.523   2
   2  -8  -1 1627.67 614.083  19
   2   8   2 18157.5 1594.85  14
  -2   8  -2 18145.0 1734.76  14
   2  -8  -2 20562.0 1622.53   2
  -2   8  -2 20088.9 1768.18  23
  -2  -8   2 17421.5 1648.43  22
  -2  -8   2 16335.4 1503.77  18
   2  -8  -2 18816.1 1903.54   8
   2   8   3 3892.51 792.910  14
   2  -8  -3 1428.44 623.810   8
  -2   8  -3 3016.26 805.600  14
  -2  -8   3 4092.86 890.847   1
  -2   8  -3 2178.68 671.554  23
   2  -8  -3 1938.16 570.855   2
  -2  -8   3 1914.08 605.217  22
  -2  -8   3 2741.18 734.776  18
   2   8   4 8975.50 1102.75  14
  -2   8  -4 8810.26 1214.06  14
   2  -8  -4 9223.40 1420.59   8
  -2   8  -4 10178.9 1300.30  23
  -2  -8   4 7685.38 1097.36  22
  -2  -8   4 8180.15 1165.78   1
  -2  -8   4 7924.62 1178.29  18
   2  -8  -4 10008.2 1202.20   2
   2   8   5 23079.5 1741.63  14
  -2   8  -5 24321.9 1899.23  14
  -2   8  -5 20465.0 1619.18  12
  -2   8  -5 21260.7 1875.65  23
   2   8   5 21502.2 1861.86  11
   2  -8  -5 21460.5 1711.82   2
  -2  -8   5 22298.8 1911.03   1
  -2  -8   5 22452.6 1920.62  18
  -2  -8   5 21788.5 1738.32  22
   2  -8  -5 22187.6 2113.87   8
  -2   8  -6 17752.3 1567.71  14
  -2   8  -6 14727.1 1374.43  12
  -2  -8   6 14712.3 1567.93   1
  -2   8  -6 15462.1 1651.11  23
  -2  -8   6 14112.0 1410.23  22
   2   8   6 17022.1 1657.68  11
   2  -8  -6 14102.0 1429.08   2
  -2  -8   6 13381.1 1546.20  18
   2  -8  -6 17212.7 1921.60   8
  -2  -8   7 12566.3 1507.33   1
  -2   8  -7 12039.0 1289.71  12
  -2   8  -7 13632.1 1630.57  23
   2   8   7 12985.3 1470.30  11
  -2  -8   7 13378.8 1543.96  18
   2  -8  -7 11682.6 1329.27   2
   2  -8  -7 13170.9 1715.88   8
  -2  -8   7 12917.8 1338.07  22
  -2  -8   8 52595.0 3027.31   1
  -2   8  -8 52779.2 2691.66  12
  -2   8  -8 50513.0 2958.36  23
   2   8   8 54669.9 3069.75  11
  -2  -8   8 50088.4 2552.44  22
   2  -8  -8 54966.2 2870.04   2
  -2  -8   8 49044.4 2931.75  18
   2  -8  -8 51631.8 3282.07   8
  -2   8  -9 67471.0 3095.73  12
  -2   8  -9 72191.3 3554.93  23
   2   8   9 73385.5 3548.91  11
  -2  -8   9 62189.0 3336.36  18
   2  -8  -9 66726.8 3801.32   8
   2  -8 -10 1233.91 879.146   8
  -2   8 -10 970.153 586.112  23
   2  -8 -11 4959.97 1185.80   8
  -2  -8  11 4037.20 984.952  24
  -2   8 -11 3356.74 904.399  23
  -2  -8  12 24336.1 2010.17  24
  -2   8 -12 28351.2 2253.91  23
   2  -8 -12 23328.6 2206.28   8
   2  -8 -13 423.460 584.585   8
  -2  -8  13 660.844 475.619  24
  -2   8 -13 717.034 637.841  23
  -2  -8  14 10872.1 1367.56  24
  -2   8 -14 8866.18 1312.77  23
   2  -8 -14 10242.2 1425.79   8
  -2   8 -15 2616.61 824.800  23
   2  -8 -15 1302.14 668.109   8
  -2  -8  15 3287.24 848.985  24
  -2  -8  16 11496.3 1323.39  24
  -2   8 -16 14673.1 1427.36  23
   2  -8 -16 14201.5 1493.72   8
  -2  -8  17 1056.24 563.835  24
  -2   8 -17 546.872 509.229  23
   2  -8 -17 601.900 463.551   8
  -2  -8  18-82.3994 388.065  24
  -2   8 -18 502.883 365.058  23
   2  -8 -18 257.188 411.959   8
   2  -8 -19 1711.07 485.427   8
  -2  -8  19 2369.79 492.496  24
  -2   8 -19 2416.19 533.915  23
   2  -8 -20 480.942 296.659   8
  -2  -8  20 1052.79 355.624  24
  -2   8 -20 319.948 251.121  23
   2  -9  18 12432.3 890.502  24
  -2   9  18 12008.2 1012.45  24
  -2  -9 -18 10700.9 860.756  15
  -2  -9 -17 1264.50 413.610  15
   2  -9  17 162.003 287.737  24
  -2   9  17 451.387 445.650  24
  -2  -9 -16 4028.69 696.650  15
  -2   9  16 3085.08 737.026  24
   2  -9  16 3511.12 680.519  24
  -2  -9 -15 4562.94 800.063  15
  -2   9  15 4135.23 905.490  24
   2  -9  15 4254.72 822.882  24
  -2  -9 -14 2598.10 688.751  15
  -2   9  14 3058.76 825.037  24
   2  -9  14 3015.54 669.709  18
  -2  -9 -13-94.4553 456.529  15
  -2   9  13 449.702 584.037  24
   2  -9  13 33.9143 361.174  18
  -2  -9 -12-102.221 444.079  15
  -2   9  12 265.095 653.237  24
   2  -9  12 821.634 434.616  18
  -2  -9 -11 6199.34 1116.42  15
  -2   9  11 9647.00 1462.14  24
   2  -9  11 9279.95 1179.69  18
  -2   9  10 48585.0 3111.30  24
  -2  -9 -10 48007.0 2274.27  22
   2  -9  10 49491.9 2640.13  18
  -2  -9 -10 41792.6 2656.60  15
  -2  -9  -9 8382.59 1248.24  15
  -2   9   9 9496.06 1529.29  24
  -2  -9  -9 8737.28 1060.21  22
   2  -9   9 8357.00 1178.25  18
  -2  -9  -8 30216.1 1964.06  22
   2  -9   8 24727.8 1971.99  18
  -2   9   8 27982.5 2412.61  24
  -2  -9  -8 27222.5 2141.23  15
  -2  -9  -7 16262.1 1508.33  22
   2  -9   7 13621.0 1488.93  18
   2  -9   7 15236.9 1761.23   8
  -2   9   7 14830.1 1720.44  24
  -2  -9  -7 13886.4 1514.51  15
   2  -9   6 2964.21 885.164   8
  -2   9   6 2324.31 878.262  24
  -2  -9  -6 4659.86 895.232  22
   2  -9   6 4015.14 849.838  18
   2  -9   5 916.219 634.511   8
  -2   9   5 379.758 688.051  24
  -2   9   5 380.416 452.703  23
  -2  -9  -5 598.511 460.407  22
   2   9  -4 20261.4 1900.31  14
  -2   9   4 23884.6 2118.83  14
  -2   9   4 20381.2 1863.57  23
  -2  -9  -4 19060.4 1785.10  22
   2  -9   4 19702.1 1887.77  19
   2  -9   4 19044.9 1895.62   8
  -2   9   4 19983.5 2014.62  24
   2   9  -3 13615.2 1591.36  14
  -2   9   3 16619.7 1826.67  14
  -2   9   3 15747.1 1805.82  24
  -2   9   3 12682.0 1545.00  23
  -2  -9  -3 12974.3 1522.30  22
   2  -9   3 12201.3 1446.33  19
   2  -9   3 12419.0 1558.19   8
   2   9  -2 46570.9 2798.38  14
  -2   9   2 44704.3 2870.29  14
  -2   9   2 41806.5 2764.47  24
  -2   9   2 45005.7 2691.94  23
  -2  -9  -2 42728.7 2711.30  22
   2  -9   2 42416.1 2661.61  19
   2  -9   2 47354.8 2929.06   8
  -2  -9  -1 5364.24 1028.68  22
   2  -9   1 5887.26 1223.00   8
   2   9  -1 5529.90 1031.48  14
  -2   9   1 7595.90 1299.05  14
  -2   9   1 8194.81 1224.33  23
  -2   9   1 6124.94 1131.07  24
   2  -9   1 5307.13 1067.65  19
   2   9   0 15694.3 1665.00  14
  -2   9   0 16426.0 1771.92  14
  -2   9   0 15458.0 1651.28  23
   2   9   0 13539.9 1371.14  23
  -2  -9   0 14097.7 1592.47  22
   2  -9   0 13905.2 1720.12   8
   2  -9  -1 3611.84 1004.03   8
   2   9   1 6353.46 1114.65  14
  -2   9  -1 4397.94 1023.42  14
  -2   9  -1 4943.62 991.973  23
   2   9   1 5500.84 938.426  23
  -2  -9   1 4841.19 988.597  22
   2   9   2 45543.9 2654.57  14
  -2   9  -2 43818.5 2794.44  14
  -2   9  -2 42421.5 2651.61  23
  -2  -9   2 45042.5 2698.18  22
   2   9   2 43108.4 2461.05  23
  -2  -9   2 43059.3 2568.79  18
   2  -9  -2 43715.6 2990.34   8
   2   9   3 14968.9 1509.45  14
  -2   9  -3 14445.0 1637.57  14
  -2   9  -3 13959.6 1613.07  23
  -2  -9   3 14873.9 1598.61  22
  -2  -9   3 13234.3 1470.94  18
   2  -9  -3 15905.4 1849.78   8
   2   9   4 20933.2 1770.46  14
  -2   9  -4 23384.5 1997.64  14
  -2   9  -4 22757.3 1996.80  23
  -2  -9   4 20367.8 1768.68  22
  -2  -9   4 20949.4 1867.50  18
   2  -9  -4 21987.9 2185.75   8
   2  -9  -5 192.861 579.067   8
  -2   9  -5-82.2253 366.463  14
  -2   9  -5 451.710 506.805  23
  -2  -9   5 396.521 492.696  22
   2   9   5 481.315 573.658  11
  -2  -9   5 1242.47 601.096  18
   2  -9  -6 1257.71 771.534   8
  -2   9  -6 3568.56 1010.17  23
  -2  -9   6 2649.44 755.108  22
  -2  -9   6 2479.54 783.895  18
  -2   9  -7 16370.6 1770.66  23
  -2  -9   7 17017.0 1541.13  22
  -2  -9   7 13404.9 1568.68  18
   2  -9  -7 16510.1 1942.93   8
  -2   9  -8 30112.4 2317.52  23
  -2  -9   8 26480.3 2180.94  18
   2  -9  -8 28948.4 2579.15   8
   2  -9  -9 8117.10 1454.17   8
  -2  -9   9 7927.24 1240.39  18
  -2   9  -9 7742.13 1227.64  23
  -2   9 -10 50521.9 2951.65  23
  -2  -9  10 44966.1 2625.35  24
   2  -9 -10 45062.7 3097.30   8
   2  -9 -11 10202.1 1518.26   8
  -2  -9  11 8228.52 1178.34  24
  -2   9 -11 9910.49 1377.69  23
   2  -9 -12 290.800 577.970   8
  -2  -9  12 536.256 542.994  24
  -2   9 -12 485.097 620.432  23
   2  -9 -13 310.983 585.362   8
  -2  -9  13 396.201 534.446  24
  -2   9 -13 584.719 550.577  23
   2  -9 -14 2832.61 829.920   8
  -2  -9  14 1819.82 650.455  24
  -2   9 -14 1547.89 643.455  23
   2  -9 -15 2765.75 748.807   8
  -2  -9  15 3692.54 705.167  24
   2  -9 -16 2963.99 685.172   8
  -2  -9  16 3441.27 689.143  24
  -2   9 -16 2945.38 647.090  23
   2  -9 -17 813.414 459.149   8
  -2   9 -17 603.511 371.852  23
  -2  -9  17 769.943 378.931  24
  -2  -9  18 12978.9 934.244  24
  -2   9 -18 12213.0 947.967  23
   2  -9 -18 12415.2 996.227   8
  -2  10  16 9017.55 894.502  24
  -2 -10 -16 7805.57 683.898  15
   2 -10  16 9567.56 840.167  24
  -2 -10 -15 3404.59 532.221  15
  -2  10  15 1755.28 562.706  24
   2 -10  15 4211.01 688.205  24
  -2  10  15 1634.54 422.246  23
  -2 -10 -14 1617.84 433.798  15
  -2  10  14 1458.56 513.957  24
   2 -10  14 1384.03 506.889  24
  -2  10  14 996.894 452.874  23
  -2 -10 -13 3904.51 672.471  15
  -2  10  13 3765.65 745.397  23
  -2  10  13 5261.91 953.371  24
   2 -10  13 5531.95 814.736  18
  -2 -10 -12 4523.41 745.190  15
  -2  10  12 2954.28 760.379  23
   2 -10  12 4135.76 707.015  18
  -2  10  12 3653.26 814.631  24
  -2 -10 -11 4596.25 833.085  15
  -2  10  11 5232.29 1050.27  24
  -2  10  11 5246.55 948.125  23
   2 -10  11 6647.83 949.387  18
  -2 -10 -10 4533.67 847.322  15
  -2  10  10 6192.38 1054.69  23
  -2  10  10 7838.64 1282.08  24
  -2 -10 -10 5803.56 778.975  22
   2 -10  10 6456.01 965.162  18
  -2  10   9 3735.76 868.058  23
  -2  10   9 9366.72 1423.78  24
   2 -10   9 2923.89 689.769  18
  -2 -10  -9 7193.30 921.499  22
  -2  10   8 432.078 544.400  23
   2 -10   8 633.536 458.460  18
  -2  10   8 704.911 684.120  24
  -2 -10  -8 1045.40 509.546  22
  -2  10   7 666.933 670.771  24
  -2  10   7 2088.31 726.098  23
  -2 -10  -7 2127.34 643.750  22
   2 -10   7 1769.81 664.327  18
   2 -10   6 7858.76 1230.90   8
  -2  10   6 7725.44 1221.16  23
  -2  10   6 8104.03 1349.85  24
  -2 -10  -6 7722.68 1097.07  22
   2 -10   6 7762.11 1118.11  18
   2 -10   5 2702.43 853.375   8
  -2  10   5 3980.28 1069.61  24
  -2  10   5 3660.70 880.624  23
  -2 -10  -5 4154.25 918.988  22
   2 -10   5 3855.52 866.170  18
  -2  10   4 68289.3 3575.88  24
  -2  10   4 70643.3 3387.27  23
  -2 -10  -4 74654.7 3435.45  22
   2 -10   4 72270.3 3538.52   8
   2 -10   3 2914.30 937.965   8
  -2  10   3 2857.26 824.418  23
  -2 -10  -3 3521.16 904.196  22
  -2  10   3 2406.53 934.872  24
   2 -10   2 190.613 659.946   8
  -2  10   2 754.083 648.713  23
  -2 -10  -2 403.896 587.595  22
   2 -10   1 255.567 610.625   8
   2  10  -1 1037.34 504.993  23
  -2  10   1 832.688 700.031  23
  -2 -10  -1 96.6850 593.402  22
  -2  10   0 34269.0 2386.23  23
   2  10   0 35300.4 2148.59  23
  -2 -10   0 31903.6 2375.42  22
   2 -10   0 38671.6 2745.51   8
   2 -10  -1 1237.86 798.073   8
   2  10   1 864.428 621.421  23
  -2  10  -1 1169.01 599.331  23
  -2 -10   1-227.085 564.994  22
   2 -10  -2 762.010 586.959   8
  -2  10  -2 1604.92 654.081  23
   2  10   2 602.541 430.319  23
  -2 -10   2 1626.94 774.490  22
  -2 -10   2 789.989 488.480  18
   2 -10  -3 3280.07 959.658   8
  -2  10  -3 3388.96 850.630  23
   2  10   3 4317.66 819.288  23
  -2 -10   3 3110.53 842.735  22
  -2 -10   3 2455.46 756.912  18
  -2  10  -4 73872.7 3506.32  23
   2  10   4 67501.7 3044.33  23
  -2 -10   4 76025.5 3384.91  22
  -2 -10   4 70150.9 3399.36  18
   2 -10  -4 70418.4 3797.39   8
   2 -10  -5 3230.72 1005.81   8
  -2  10  -5 4424.49 1006.68  23
  -2 -10   5 5323.85 1011.24  22
  -2 -10   5 3787.65 874.864  18
  -2  10  -6 8827.26 1271.49  23
   2 -10  -6 6784.23 1252.00   8
  -2 -10   6 6014.55 1050.91  18
  -2 -10   6 6516.80 975.827  22
   2 -10  -7 1746.08 821.617   8
  -2  10  -7 2592.81 773.582  23
  -2 -10   7 2903.65 868.404  18
   2 -10  -8 1218.66 795.932   8
  -2  10  -8 1162.49 660.342  23
   2 -10  -9 7508.22 1323.77   8
  -2 -10   9 5610.96 870.850  24
  -2  10  -9 8936.11 1271.69  23
   2 -10 -10 6138.82 1215.20   8
  -2  10 -10 7834.54 1162.05  23
  -2 -10  10 6894.19 1035.84  24
   2 -10 -11 4968.94 1066.64   8
  -2 -10  11 3908.94 760.356  24
  -2  10 -11 5164.44 992.997  23
  -2 -10  12 3677.84 742.281  24
  -2  10 -12 5405.79 918.005  23
   2 -10 -12 3872.83 866.326   8
  -2 -10  13 5648.18 843.409  24
   2 -10 -13 5378.30 945.577   8
  -2  10 -13 6268.76 943.137  23
   2 -10 -14 1995.76 594.084   8
  -2  10 -14 1743.15 509.221  23
  -2 -10  14 1268.73 448.704  24
  -2  10 -15 3410.96 603.468  23
  -2 -10  15 3359.76 584.444  24
   2 -10 -15 3243.12 648.752   8
  -2 -10  16 8371.32 731.255  24
  -2  10 -16 8089.46 785.880  23
   2 -10 -16 10150.8 928.572   8
   2 -10 -17 3007.29 461.027   8
  -2  10 -17 2173.54 368.855  23
   2 -11  14 3656.10 555.622  24
   2 -11  13 1845.99 463.293  24
  -2  11  13 1317.18 417.346  23
  -2  11  12 3142.43 701.741  24
  -2  11  12 2377.72 546.853  23
   2 -11  12 2711.95 517.800  18
  -2  11  11 7505.17 951.661  23
  -2  11  11 9796.51 1161.28  24
   2 -11  11 7740.70 907.343  18
  -2  11  10 2140.92 629.277  23
  -2 -11 -10 2836.11 479.295  22
  -2  11  10 3482.78 799.678  24
   2 -11  10 1963.44 544.821  18
  -2  11   9 1688.73 686.596  24
  -2  11   9 2159.84 667.364  23
  -2 -11  -9 1730.59 452.377  22
   2 -11   9 2092.63 590.458  18
  -2  11   8 5850.11 977.205  23
  -2 -11  -8 5051.82 757.477  22
  -2  11   8 5860.41 1077.67  24
   2 -11   8 4827.79 797.215  18
  -2  11   7 2905.36 764.339  23
  -2 -11  -7 3900.35 754.578  22
   2 -11   7 2964.16 717.733  18
  -2  11   6 1231.26 635.923  23
  -2 -11  -6 967.647 515.486  22
   2 -11   6 1006.19 563.773  18
   2 -11   5 3411.49 854.373   8
  -2  11   5 3840.10 822.988  23
  -2 -11  -5 3250.08 748.000  22
   2 -11   5 4099.89 842.782  18
   2 -11   4 275.339 517.233   8
  -2  11   4 629.704 571.720  23
  -2 -11  -4 246.813 453.021  22
   2 -11   4 609.148 501.330  18
  -2  11   3 17621.1 1611.06  23
  -2 -11  -3 18725.6 1723.75  22
   2 -11   3 18660.7 1675.48  18
   2 -11   3 18486.8 1779.98   8
  -2  11   2 13384.0 1451.73  23
  -2 -11  -2 13223.1 1497.92  22
   2 -11   2 13325.3 1528.36   8
  -2 -11  -1 20988.7 1895.12  22
   2 -11   1 19719.1 1878.73   8
  -2  11   1 19266.4 1711.93  23
   2 -11   0 1188.67 624.614   8
  -2  11   0 1226.86 735.506  23
   2  11   0 1300.84 493.004  23
  -2 -11   0 923.138 556.033  22
  -2  11  -1 20290.6 1796.25  23
  -2 -11   1 20199.4 1846.39  22
   2  11   1 17368.3 1406.15  23
   2 -11  -1 19084.6 1920.41   8
  -2  11  -2 16312.6 1614.15  23
   2  11   2 12674.1 1215.50  23
  -2 -11   2 10878.7 1214.99  18
  -2 -11   2 13952.4 1489.42  22
   2 -11  -2 13038.9 1588.23   8
  -2  11  -3 19194.3 1744.05  23
   2  11   3 14546.0 1319.36  23
  -2 -11   3 13140.2 1423.21  22
  -2 -11   3 15302.2 1467.04  18
   2 -11  -3 17259.9 1848.72   8
   2 -11  -4 894.287 856.958   8
  -2  11  -4 830.755 646.106  23
   2  11   4 2117.08 645.003  23
  -2 -11   4 1364.50 662.485  22
  -2 -11   4 1661.92 628.257  18
   2 -11  -5 4010.39 1009.93   8
  -2  11  -5 3877.07 961.253  23
   2  11   5 5131.63 840.942  23
  -2 -11   5 4814.79 836.505  22
  -2 -11   5 3654.42 829.098  18
   2 -11  -6 1451.44 804.748   8
  -2  11  -6 1030.15 566.346  23
   2  11   6 1040.96 429.608  23
   2 -11  -7 3037.28 886.260   8
   2  11   7 2791.13 651.685  23
  -2  11  -7 3972.49 908.284  23
   2 -11  -8 4961.33 989.677   8
  -2  11  -8 5496.64 911.334  23
   2  11   8 4022.75 724.014  23
   2 -11  -9 1801.06 724.227   8
  -2  11  -9 1065.47 567.999  23
   2  11   9 1306.86 437.970  23
   2 -11 -10 1961.12 709.027   8
  -2 -11  10 1119.41 392.213  24
  -2  11 -10 2741.83 684.900  23
   2  11  10 1635.66 462.561  23
  -2  11 -11 8872.95 1051.82  23
  -2 -11  11 9156.63 908.824  24
   2 -11 -11 8524.30 1093.29   8
   2  11  11 7088.21 862.636  23
   2 -11 -12 3466.74 701.216   8
  -2 -11  12 3641.09 618.142  24
  -2  11 -12 2805.54 600.148  23
   2  11  12 2257.43 487.700  23
   2 -11 -13 2394.41 556.304   8
  -2  11 -13 2451.35 505.804  23
   2  11  13 917.170 337.031  23
   2 -11 -14 4271.95 599.989   8
  -2  11 -14 3504.33 520.852  23
   2  11  14 3483.19 473.707  23
   2 -12  11 12479.5 940.527  24
   2 -12  10 471.255 253.644  18
  -2  12  10 905.691 341.144  23
  -2  12   9 11813.6 1041.61  23
   2 -12   9 15303.4 1126.73  18
  -2  12   8 627.120 426.953  23
  -2 -12  -8 340.732 241.857  22
   2 -12   8 718.407 342.264  18
  -2  12   7 9127.76 1038.96  23
  -2 -12  -7 10526.5 924.955  22
   2 -12   7 10423.8 1031.55  18
  -2  12   6 4638.42 785.538  23
  -2 -12  -6 3200.76 595.209  22
   2 -12   6 3226.07 629.782  18
  -2 -12  -5 981.898 442.159  22
  -2  12   5 2156.20 619.744  23
   2 -12   5 1404.18 540.389  18
  -2  12   4 668.069 410.950  23
  -2 -12  -4 1159.47 461.698  22
   2 -12   4 497.666 433.497  18
   2 -12   3 97.8493 423.130   8
  -2 -12  -3-76.7986 428.979  22
  -2  12   3-120.148 399.956  23
   2 -12   3 49.6853 423.660  18
  -2  12   2 1412.51 484.194  23
   2 -12   2 1526.52 588.051   8
  -2 -12  -2 1740.58 588.292  22
   2 -12   2 1287.83 547.830  18
  -2  12   1 12000.1 1238.19  23
   2 -12   1 14587.2 1343.33  18
   2 -12   1 13011.2 1362.92   8
  -2 -12  -1 14180.3 1387.23  22
   2 -12   0 670.883 637.859   8
  -2  12   0 825.964 518.939  23
  -2 -12   0 1742.77 665.941  22
   2 -12   0-191.862 415.377  18
  -2  12  -1 14634.9 1332.22  23
  -2 -12   1 13929.0 1321.18  22
   2 -12  -1 13387.3 1292.71  18
   2 -12  -1 13908.0 1424.67   8
   2 -12  -2 1838.61 643.990   8
  -2 -12   2 2643.58 688.640  22
   2 -12  -2 1971.87 598.687  18
  -2  12  -2 2677.09 658.572  23
   2 -12  -3-595.742 543.699   8
  -2  12  -3-458.045 464.089  23
   2  12   3 401.435 402.047  23
  -2 -12   3 28.5675 388.304  22
   2 -12  -4 995.763 553.424   8
  -2  12  -4 943.722 487.658  23
   2  12   4 1342.06 374.605  23
   2 -12  -5 995.434 538.499   8
   2  12   5 1163.40 375.934  23
  -2  12  -5 1612.57 573.817  23
   2 -12  -6 3545.65 771.475   8
   2  12   6 2699.65 485.060  23
  -2  12  -6 3070.46 678.794  23
  -2  12  -7 10854.6 1074.60  23
   2  12   7 9805.15 876.354  23
   2 -12  -7 11464.4 1242.10   8
   2 -12  -8 1461.79 542.427   8
   2  12   8 972.007 293.167  23
  -2  12  -8 682.275 387.578  23
   2 -12  -8 856.073 270.662  18
  -2  12  -9 13169.2 1080.76  23
   2  12   9 10674.6 840.241  23
   2 -12  -9 14569.5 1226.66   8
   2 -12 -10 1121.06 397.538   8
  -2  12 -10 829.400 326.495  23
   2  12  10 72.2765 164.368  23
  -2  12 -11 13078.4 912.593  23
   2 -12 -11 13232.7 977.054   8
   2 -13   7 7287.69 675.850  18
  -2  13   6 2958.79 466.243  23
   2 -13   6 3552.89 531.081  18
  -2  13   5 1564.69 392.845  23
   2 -13   5 1824.85 424.844  18
   2 -13   4 512.723 272.516  18
  -2  13   4 888.410 372.390  23
  -2  13   3 6622.15 757.450  23
   2 -13   3 6688.99 755.393  18
  -2  13   2 5175.32 689.273  23
   2 -13   2 6590.34 761.367  18
  -2  13   1 2519.25 509.023  23
   2 -13   1 1274.97 375.628  22
   2 -13   1 2739.84 530.689  18
   2 -13   0 3168.03 592.036   8
  -2  13   0 2601.52 524.538  23
   2 -13   0 2822.24 490.251  22
   2 -13   0 3305.87 569.696  18
   2 -13  -1 1447.34 440.871   8
  -2  13  -1 1227.15 402.111  23
   2 -13  -1 1405.60 411.585  22
   2 -13  -1 1326.95 430.327  18
   2 -13  -2 5646.94 751.953   8
  -2  13  -2 5347.92 693.115  23
   2 -13  -2 5650.08 667.745  18
  -2  13  -3 6783.46 745.410  23
   2 -13  -3 5270.54 601.255  18
   2 -13  -3 6009.41 772.154   8
   2 -13  -4 221.880 276.030   8
   2 -13  -4 121.293 213.143  18
   2 -13  -5 1058.59 339.202   8
  -2  13  -5 808.576 329.126  23
   2 -13  -6 3427.12 533.256   8
  -2  13  -6 4185.27 544.177  23
  -2  13  -7 7671.91 664.607  23
   2 -13  -7 7791.22 707.085   8
  -3   0   0 248.271 299.967  13
  -3   0   0 153.645 361.733  12
   3   0   0-65.4612 324.724   2
  -3   0   0 80.1099 322.214  21
  -3   0   0 309.589 361.305  10
   3   0   0 181.540 295.094  19
   3   0   0 340.511 233.991   9
  -3   0  -1 4751.44 497.944  13
  -3   0   1 4011.35 575.061  13
  -3   0   1 4034.25 617.889  12
   3   0  -1 3758.87 575.713   2
  -3   0  -1 4783.54 632.364  21
  -3   0   1 4364.65 609.192  21
   3   0   1 5161.63 599.453  19
   3   0  -1 4112.13 457.332  19
  -3   0  -1 3967.95 639.246  10
   3   0   1 4899.35 526.431   9
  -3   0  -1 4379.87 674.308  12
  -3   0   2 822.337 269.581   3
  -3   0   2 1042.80 425.245  13
  -3   0  -2 739.334 250.102  13
  -3   0  -2 884.909 499.800  12
  -3   0   2 708.279 427.809  12
  -3   0  -2 827.353 416.087  21
  -3   0   2 950.115 432.918  21
   3   0  -2 984.717 388.856   2
  -3   0  -2 1050.62 416.722  10
   3   0   2 925.001 414.599  19
   3   0  -2 977.979 273.901  19
   3   0  -3 79468.0 2073.80   2
  -3   0  -3 80232.5 2562.45  12
  -3   0   3 81448.6 2243.85  12
   3   0   3 73199.6 2217.22  19
   3   0  -3 79564.7 1420.72  19
  -3   0   3 76957.1 2258.56  21
  -3   0   3 81144.4 2549.73  13
  -3   0   3 79562.7 1937.06   3
  -3   0  -3 79096.3 2274.01  21
  -3   0   4 35764.2 1832.96  13
  -3   0  -4 34890.3 1758.36  12
   3   0  -4 37179.6 1500.21   2
  -3   0  -4 39023.4 1680.43  21
  -3   0   4 37197.8 1613.13  21
   3   0  -4 35517.4 1572.82  20
   3   0   4 38562.1 1173.14  11
   3   0   4 35099.2 1655.25  19
  -3   0   4 38329.8 1492.01   3
  -3   0   5 19781.2 1523.02  13
  -3   0  -5 20084.0 1443.65  12
  -3   0  -5 20381.5 1271.30  21
  -3   0   5 19190.9 1207.18  21
   3   0  -5 19294.9 1137.65   2
   3   0  -5 19329.7 1272.67  20
   3   0   5 19305.3 982.238  11
   3   0   5 17734.3 1291.56  19
  -3   0   5 20187.7 1223.23   3
  -3   0  -6 282717. 5317.62  12
  -3   0  -6 310638. 5070.45  21
  -3   0   6 281558. 4593.60  21
   3   0  -6 290217. 4865.61  20
   3   0   6 288241. 4164.65  11
   3   0  -6 296613. 4547.69   2
   3   0   6 282489. 5041.53  19
  -3   0   6 296290. 5014.98   3
  -3   0   6 263829. 5501.47  13
  -3   0   7 6067.57 854.482   3
  -3   0  -7 8631.16 996.347  21
  -3   0   7 7283.60 1118.61  13
  -3   0  -7 6889.24 976.673  12
  -3   0   7 4634.78 690.734  21
   3   0  -7 7323.67 899.064  20
   3   0   7 5938.18 749.917  11
   3   0  -7 5518.32 763.929   2
   3   0   7 5483.06 840.566  19
  -3   0   8 3593.46 802.678   3
  -3   0  -8 4968.35 820.917  12
  -3   0   8 4191.46 711.257  21
   3   0  -8 5226.50 814.651  20
   3   0   8 3445.97 629.896  11
   3   0   8 5234.20 847.980  19
   3   0  -8 4786.13 754.408   2
  -3   0   8 5234.28 997.694  13
  -3   0   9 10287.0 1370.70  13
  -3   0  -9 8771.62 1112.31  12
  -3   0   9 6179.39 870.904  21
   3   0  -9 7322.62 966.392  20
   3   0   9 6305.64 867.176  11
   3   0   9 8778.70 1076.86  19
  -3   0   9 7353.16 1127.07   3
   3   0  -9 7458.01 916.591   2
  -3   0  10 386.860 552.636   3
   3   0 -10-57.8617 412.336   2
  -3   0 -10 115.637 409.586  12
  -3   0  10 245.642 374.910  21
  -3   0  10-141.506 542.437  13
   3   0 -10 349.618 413.834  20
   3   0  10-236.224 359.670  11
   3   0  10 192.650 455.297  19
  -3   0  11 1957.18 786.552   3
   3   0 -11 2088.01 569.977   2
  -3   0  11 739.178 593.398  13
  -3   0 -11 1895.69 650.167  12
  -3   0  11 1362.11 561.511  21
   3   0 -11 3359.34 725.254  20
   3   0  11 1588.46 585.003  11
   3   0  11 2058.15 700.990  19
   3   0 -12 109240. 3489.70   2
  -3   0 -12 109991. 3817.39  12
  -3   0  12 109496. 4387.80  13
  -3   0  12 89849.9 3738.62  24
  -3   0 -12 94294.8 3303.29  23
  -3   0  12 99569.0 3782.93  21
   3   0  12 99531.9 3848.50  11
   3   0 -12 109213. 3657.99  20
   3   0  12 104271. 3717.96  19
  -3   0  12 104572. 4445.86   3
   3   0 -13 16471.4 1430.57   2
  -3   0 -13 15250.8 1459.90  12
  -3   0  13 12694.9 1542.69  24
  -3   0  13 14226.8 1723.63  13
  -3   0 -13 12280.6 1286.15  23
  -3   0  13 13362.7 1476.22  21
   3   0  13 13853.3 1525.92  11
   3   0 -13 15946.7 1489.10  20
   3   0  13 13439.1 1422.56  19
  -3   0  13 14413.4 1768.46   3
  -3   0 -13 16491.8 1487.03  17
  -3   0  14 52850.8 3029.54  21
  -3   0  14 60284.2 3289.87  24
  -3   0 -14 64049.4 3014.65  12
   3   0  14 59667.5 3289.78  11
   3   0 -14 66301.9 2950.75  20
   3   0 -14 67283.4 2944.11   2
  -3   0  14 60104.9 3429.82  13
   3   0  14 61257.1 3019.04  19
  -3   0  14 60438.4 3646.09   3
  -3   0 -14 67409.5 2959.16  17
  -3   0  15-345.557 599.333   3
  -3   0  15-245.424 662.655  24
  -3   0  15-534.687 584.783  13
   3   0 -15-260.422 478.932   2
  -3   0 -15 1143.56 566.003  12
   3   0 -15 518.914 458.017  20
   3   0  15-1783.36 741.339  11
   3   0  15 595.162 488.027  19
  -3   0 -15 391.167 504.710  17
  -3   0  16-9.66696 545.547  24
  -3   0  16 2767.16 883.489  13
  -3   0 -16-682.496 429.326   8
  -3   0 -16 224.342 469.147  12
   3   0  16-491.082 602.242  11
   3   0  16-2743.63 776.740  19
  -3   0 -16 839.707 550.922  17
  -3   0  17 1903.26 828.521  24
  -3   0 -17 672.489 411.631   8
  -3   0 -17 1072.69 530.976  17
  -3   0  18 714.828 661.179  24
  -3   0 -18 1857.68 661.274   8
  -3   0 -18 1543.68 624.755  17
  -3   0  19 3622.63 994.803  24
  -3   0 -19 4047.59 855.010   8
  -3   0 -20 11094.0 1309.33   8
  -3   0  20 9967.13 1363.32  24
  -3   0 -21-179.316 386.989   8
  -3   0  21 200.216 551.804  24
  -3   0 -22 9788.89 1037.14   8
  -3   0  22 12182.8 1297.21  24
  -3   0 -22 13403.5 1292.08   6
  -3   0 -23 16135.7 1157.76   8
  -3   0  23 15349.3 1293.60  24
  -3   0 -23 18020.5 1307.89   6
  -3   0 -24 2587.06 462.704   6
  -3   0  24 2729.83 528.008  24
  -3  -1 -24 790.033 342.635   6
  -3   1  24 1248.19 394.682  24
  -3  -1 -23-206.134 351.767   6
  -3  -1 -23 83.9116 227.729   8
  -3  -1 -22 1115.41 556.334   6
  -3  -1 -22-96.5600 317.813   8
  -3   1  22-80.0506 509.361  24
  -3   1  21 1940.49 717.058  24
  -3  -1 -21 1133.29 424.489   8
  -3  -1 -20 17269.2 1522.49   8
  -3   1  20 16955.5 1762.88  24
  -3   1  19 3661.27 946.796  24
  -3  -1 -19 6118.20 993.921   8
  -3  -1 -18 27756.4 2037.80   8
  -3   1  18 28588.6 2418.06  24
  -3  -1 -17 4129.87 887.309   8
  -3   1  17 5307.67 1187.36  24
  -3  -1 -17 4851.80 891.846  17
  -3  -1 -16 17288.2 1650.40   8
  -3   1  16 16469.0 1922.86  24
  -3  -1 -16 16031.3 1500.30  17
  -3   1  16 16471.7 1904.41  13
  -3  -1 -15 20403.4 1772.14   8
  -3   1  15 17707.7 1979.20  24
  -3  -1 -15 20850.2 1753.78  12
  -3   1  15 21356.2 2052.70  13
  -3   1  15 18609.9 1971.79  21
   3   1 -15 22608.8 1772.25  20
   3  -1  15 18823.2 2007.88  11
   3   1 -15 23329.8 1779.26   2
   3  -1  15 21827.3 1873.41  19
  -3   1  15 20122.7 2166.17   3
  -3  -1 -15 19371.5 1656.21  17
  -3   1  14 6629.41 1299.73   3
  -3   1  14 5487.09 1084.05  24
  -3   1  14 4995.41 1000.77  13
   3   1 -14 7044.31 1025.98   2
  -3  -1 -14 5650.58 958.068   8
  -3  -1 -14 8227.80 1152.98  12
  -3   1  14 5571.03 1194.88  21
   3   1 -14 6512.82 973.058  20
   3  -1  14 4640.41 1092.38  11
   3  -1  14 4780.48 952.493  19
  -3  -1 -14 6202.44 939.255  17
  -3   1  13 4691.20 1101.03   3
  -3   1  13 6640.77 1136.66  24
  -3   1  13 5800.18 1180.51  13
  -3  -1 -13 5667.10 957.910  12
  -3   1  13 4212.92 976.849  21
   3  -1  13 4777.65 1032.62  11
   3  -1  13 5766.11 987.818  19
   3   1 -13 7668.39 1032.25  20
  -3  -1 -13 6376.73 889.156  17
   3   1 -13 6604.15 910.493   2
   3   1 -12 34999.4 1903.05   2
  -3   1  12 28086.1 2185.38  24
  -3   1  12 33432.3 2491.96  13
  -3  -1 -12 36031.1 2230.86  12
  -3   1  12 29779.7 2203.13  21
   3   1 -12 34718.4 2034.85  20
   3  -1  12 29498.0 2107.49  11
   3  -1  12 35111.2 2242.83  19
  -3   1  12 32600.3 2534.17   3
  -3  -1 -12 30748.5 1844.60  17
   3   1 -11 42480.7 1989.64   2
  -3   1  11 42920.9 2736.94  13
  -3  -1 -11 39212.9 2289.43  12
  -3   1  11 38875.7 2370.19  21
   3   1 -11 42378.2 2199.91  20
   3  -1  11 38336.0 2278.11  11
   3  -1  11 39338.6 2305.11  19
  -3   1  11 39433.6 2642.83   3
   3   1 -10 10096.3 980.551   2
  -3   1  10 10155.0 1430.93  13
  -3  -1 -10 9782.87 1202.75  12
  -3   1  10 9295.25 1161.18  21
   3   1 -10 11353.1 1132.00  20
   3  -1  10 7712.75 1076.41  11
   3  -1  10 9779.73 1182.16  19
  -3   1  10 10596.3 1375.35   3
  -3   1   9 6325.44 1163.68  13
  -3  -1  -9 5720.12 949.999  12
   3   1  -9 6013.96 828.683  20
   3  -1   9 4918.86 842.369  11
   3  -1   9 5261.10 880.369  19
  -3   1   9 6528.11 929.018  21
   3   1  -9 5355.38 711.124   2
  -3   1   9 5732.99 984.355   3
  -3  -1  -8 130325. 3893.54  12
  -3   1   8 125904. 3636.07  21
   3   1  -8 127563. 3482.08  20
   3  -1   8 130006. 3358.04  11
   3  -1   8 131367. 3755.21  19
   3   1  -8 126067. 3050.74   2
   3   1  -7 3101.34 521.793   2
  -3  -1  -7 5881.07 910.822  12
  -3   1   7 5579.70 834.261  21
   3   1  -7 7290.12 896.473  20
   3  -1   7 6244.07 732.807  11
   3  -1   7 5733.23 849.409  19
  -3  -1  -6 20532.2 1533.98  12
  -3   1   6 18617.3 1318.99  21
   3   1  -6 18442.8 1259.06  20
   3  -1   6 19063.2 1068.65  11
   3  -1   6 17748.8 1310.68  19
   3   1  -6 17655.7 1062.22   2
  -3  -1  -5 30258.8 1764.40  12
  -3  -1  -5 29238.0 1474.03  21
  -3   1   5 25279.6 1458.05  21
   3   1  -5 28107.8 1471.68  20
   3  -1   5 26845.7 1141.28  11
   3   1  -5 27539.2 1250.15   2
   3  -1   5 25007.0 1463.56  19
  -3  -1  -4 57276.2 2316.21  12
  -3   1   4 55554.1 1682.43  12
  -3  -1  -4 54410.8 1890.59  21
  -3   1   4 56701.3 2141.87  21
   3   1  -4 51532.8 1844.71  20
   3   1  -4 54922.1 1649.81   2
   3  -1   4 49300.2 1884.69  19
  -3  -1  -3 28678.2 1587.48  12
  -3   1   3 31313.5 1315.44  12
  -3  -1  -3 28775.0 1344.74  21
   3   1  -3 29535.8 1169.53   2
  -3   1   3 29843.1 1557.47  21
   3   1  -3 29015.7 1353.59  20
   3   1  -3 30651.4 999.291  19
   3  -1   3 30266.8 1418.51  19
  -3   1   3 29886.6 1238.70   3
   3  -1   3 29758.7 1394.63   9
  -3  -1  -2 33751.5 1659.38  12
   3   1  -2 33164.5 1170.46   2
  -3   1   2 30963.4 1338.97  12
  -3  -1  -2 32456.1 1146.78  13
  -3  -1  -2 31157.5 1332.63  21
  -3   1   2 33253.7 1604.65  21
   3  -1   2 31345.7 1343.84  19
  -3  -1  -2 29581.9 1590.00  10
  -3   1   2 31801.4 1106.56   3
   3  -1   2 32561.2 1399.45   9
  -3  -1  -1 34308.0 1262.20  13
   3   1  -1 35003.9 1180.37   2
  -3   1   1 36186.2 1447.84  12
  -3  -1  -1 32212.5 1590.99  12
  -3  -1  -1 33431.5 1334.95  21
  -3   1   1 35123.0 1655.15  21
   3  -1   1 35030.9 1336.65  19
  -3  -1  -1 34850.7 1682.17  10
   3  -1   1 35092.3 1371.08   9
   3   1   0 79934.8 1799.05   2
  -3   1   0 81148.4 2203.49  12
  -3  -1   0 81297.9 2064.53  13
  -3  -1   0 80795.8 2031.90  21
  -3   1   0 84587.5 2456.04  21
   3  -1   0 81647.9 1898.26  19
  -3  -1   0 79503.8 2604.37  10
  -3   1   0 83093.2 2337.59  10
   3  -1   0 86538.0 2002.17   9
  -3  -1   0 84116.3 2447.27  12
   3   1   1 34486.1 1188.77   2
  -3  -1   1 34855.0 1437.49  13
  -3   1  -1 34586.9 1532.25  12
  -3  -1   1 34843.5 1625.05  12
  -3  -1   1 37034.8 1371.40  21
  -3   1  -1 37024.6 1640.51  21
   3  -1  -1 35399.0 1503.85   2
   3  -1  -1 35336.8 1182.89  19
  -3   1  -1 34079.9 1466.34  10
   3  -1  -1 36232.9 1202.19   9
  -3  -1   2 30146.8 1426.99  13
   3  -1  -2 31756.7 1444.82   2
  -3   1  -2 30202.0 1483.01  12
  -3  -1   2 31658.9 1536.29  12
  -3   1  -2 28466.1 1066.28  13
  -3   1  -2 31696.5 1539.64  21
  -3  -1   2 29758.4 1253.89  21
   3  -1  -2 31015.1 1046.57  19
  -3   1  -2 31265.0 1382.29  10
  -3  -1   3 32357.5 1578.05  13
   3  -1  -3 30744.9 1423.26   2
  -3   1  -3 30693.2 1590.39  12
  -3  -1   3 30239.8 1550.95  12
  -3   1  -3 32757.5 1575.61  21
  -3  -1   3 30836.9 1295.51  21
   3   1   3 29521.6 1043.73  11
   3  -1  -3 30969.3 940.653  19
  -3  -1   3 31288.8 1304.43   3
   3  -1  -4 58390.4 1992.26   2
  -3  -1   4 57445.7 2243.06  13
  -3   1  -4 50025.3 2065.13  12
  -3  -1   4 54939.7 1754.09  21
   3   1   4 51687.5 1563.64  11
  -3   1  -4 56577.2 2078.60  21
  -3  -1   4 53866.4 1822.22   3
   3  -1  -5 30862.8 1541.29   2
  -3   1  -5 29680.8 1613.70  21
  -3  -1   5 29012.6 1323.61  21
   3   1   5 27304.6 1286.08  11
  -3  -1   5 28023.0 1716.30  13
   3   1   5 29024.0 1625.73  19
  -3   1  -5 30169.1 1733.61  12
  -3  -1   5 27188.3 1408.17   3
  -3  -1   6 19316.0 1531.75  13
  -3   1  -6 19352.6 1453.11  12
  -3   1  -6 20812.2 1413.29  21
  -3  -1   6 20801.9 1161.89  21
   3  -1  -6 20626.6 1354.04   2
   3   1   6 19780.7 1198.73  11
   3  -1  -6 20588.3 1371.92  20
   3   1   6 23297.1 1521.55  19
  -3  -1   6 20605.5 1377.38   3
  -3  -1   7 5911.04 977.303  13
  -3   1  -7 6574.94 952.054  12
  -3   1  -7 7582.27 924.310  21
  -3  -1   7 6081.02 682.257  21
   3   1   7 8276.90 887.668  11
   3  -1  -7 7152.95 911.538  20
   3  -1  -7 7065.32 862.423   2
   3   1   7 6835.11 932.133  19
  -3  -1   7 7526.30 951.722   3
  -3  -1   8 123121. 4103.15  13
  -3   1  -8 132847. 3859.19  12
  -3   1  -8 138615. 3822.03  21
  -3  -1   8 128180. 3189.84  21
   3   1   8 122686. 3350.47  11
   3  -1  -8 136636. 3688.01  20
   3  -1  -8 139318. 3642.05   2
   3   1   8 138536. 3832.43  19
  -3  -1   8 127722. 3840.01   3
  -3  -1   9 4191.77 783.193   3
  -3  -1   9 4856.47 1018.81  13
  -3   1  -9 5826.11 930.910  12
  -3  -1   9 4080.60 664.865  21
   3   1   9 6165.77 898.835  11
   3  -1  -9 4250.66 772.064  20
   3   1   9 5089.36 885.551  19
   3  -1  -9 4881.88 862.136   2
  -3  -1  10 9076.80 1302.71  13
  -3   1 -10 8417.29 1113.33  12
  -3  -1  10 7848.23 940.031  21
   3   1  10 8289.09 1074.59  11
   3  -1 -10 8524.25 1055.18  20
   3   1  10 9182.87 1120.37  19
   3  -1 -10 9653.33 1118.04   2
  -3  -1  10 8771.87 1230.41   3
  -3  -1  11 40072.2 2661.45  13
  -3   1 -11 43148.5 2359.47  12
   3   1  11 40206.6 2350.12  11
   3  -1 -11 39498.7 2221.43  20
   3   1  11 40298.0 2286.09  19
  -3  -1  11 38358.5 2607.39   3
   3  -1 -11 43055.9 2295.27   2
  -3   1 -11 43436.3 2372.34  16
  -3  -1  12 30984.7 2251.82  24
  -3  -1  12 35893.2 2619.05  13
  -3   1 -12 34346.1 2054.75  23
  -3   1 -12 35373.3 1964.89   7
   3   1  12 34065.0 2252.00  11
   3  -1 -12 33925.7 2076.86  20
   3   1  12 35150.7 2218.84  19
  -3   1 -12 37832.7 2262.73  12
  -3  -1  12 30548.8 2446.12   3
   3  -1 -12 36154.2 2148.78   2
  -3  -1  13 5389.97 1152.73   3
   3  -1 -13 4420.92 811.241   2
  -3  -1  13 5773.76 1058.62  24
  -3  -1  13 4618.28 1024.17  13
  -3   1 -13 5545.81 927.043  12
  -3   1 -13 5155.67 830.438  23
   3  -1 -13 5861.71 942.720  20
   3   1  13 4458.17 1038.39  11
   3   1  13 5029.16 936.196  19
   3  -1 -14 8328.74 1120.27   2
  -3  -1  14 3821.59 1104.03   3
  -3  -1  14 5476.20 1086.42  24
  -3   1 -14 6850.88 1049.11  23
  -3  -1  14 9533.44 1571.74  13
  -3   1 -14 8456.36 1159.42  12
   3  -1 -14 8680.19 1135.28  20
   3   1  14 4528.16 1024.92  11
   3   1  14 7696.19 1135.83  19
  -3   1 -14 7820.58 1161.06  17
  -3   1 -15 22722.0 1877.23  12
   3  -1 -15 23841.5 1902.35   2
  -3  -1  15 19924.1 2029.34  13
  -3   1 -15 18317.8 1695.78  23
  -3  -1  15 20737.6 2024.95  24
   3   1  15 19558.8 1973.11  11
   3  -1 -15 21922.8 1753.26  20
   3   1  15 22447.8 1852.01  19
  -3  -1  15 20933.2 2266.37   3
  -3   1 -15 21689.2 1804.32  17
  -3  -1  16 18910.9 1957.99  24
  -3   1 -16 16801.7 1620.24  23
  -3   1 -16 17714.9 1672.06  12
   3   1  16 18461.1 1929.39  11
  -3   1 -16 20533.5 1757.09  17
  -3  -1  16 17776.0 1960.72  13
  -3  -1  17 5440.18 1130.71  24
  -3   1 -17 4331.21 912.709  17
  -3   1 -18 28614.4 2146.98   8
  -3  -1  18 26783.2 2239.79  24
  -3   1 -18 28947.9 2019.70  17
  -3  -1  19 5023.51 1086.24  24
  -3   1 -19 5348.69 1012.13   8
  -3   1 -19 4467.29 871.603  17
  -3   1 -20 18774.2 1642.50   8
  -3  -1  20 15432.9 1671.54  24
  -3  -1  21 2702.97 812.903  24
  -3   1 -21 1714.24 569.967   8
  -3   1 -22 21.7675 344.691   6
  -3  -1  22 385.792 514.534  24
  -3   1 -22 511.216 368.112   8
  -3   1 -23 469.152 410.536   6
  -3  -1  23 484.005 444.800  24
  -3   1 -23-158.496 326.948   8
  -3  -1  24 933.735 372.579  24
  -3   2  24 5433.22 663.956  24
  -3  -2 -24 5254.64 607.165   6
  -3   2  23 8114.85 962.644  24
  -3  -2 -23 7826.30 867.395   6
  -3   2  22 9025.04 1127.84  24
  -3  -2 -22 9120.88 1092.31   6
  -3  -2 -22 8592.42 893.170   8
  -3  -2 -21 7321.95 1079.42   6
  -3  -2 -21 4704.58 789.054   8
  -3   2  21 5204.92 1074.79  24
  -3   2  20 5262.86 1147.06  24
  -3  -2 -20 1900.11 568.769   8
  -3  -2 -19 2029.39 556.891  15
  -3   2  19 1570.06 822.311  24
  -3  -2 -19 1187.05 516.936   8
  -3  -2 -18 1218.68 571.891   8
  -3   2  18 687.776 623.138  24
  -3  -2 -17 9374.75 1237.31   8
  -3   2  17 7739.46 1399.24  24
  -3   2  16 8707.15 1476.32  24
  -3  -2 -16 5364.85 1018.30   8
  -3   2  15 3899.08 1064.18  13
  -3  -2 -15 1794.80 598.017   8
  -3  -2 -15 427.398 366.296  12
  -3   2  15 3593.18 1044.14  21
   3   2 -15 1870.18 600.001  20
   3  -2  15 914.272 658.182  11
   3  -2  15 2552.61 809.406  19
   3  -2  15 2479.95 919.816   9
  -3  -2 -15 2061.05 629.150  17
  -3   2  15 3037.47 994.478  24
  -3   2  15 3029.70 1052.24   3
  -3   2  14 11379.9 1555.23  13
  -3   2  14 9075.83 1429.96  24
  -3  -2 -14 12142.1 1317.89  12
  -3   2  14 9799.22 1521.10  21
   3   2 -14 13000.6 1329.67  20
   3  -2  14 10911.1 1449.19  11
   3  -2  14 10754.1 1377.59  19
  -3   2  14 12025.1 1655.85   3
  -3  -2 -14 9834.41 1092.57  17
  -3   2  13 8244.48 1348.63  24
   3   2 -13 9877.95 1079.63   2
  -3   2  13 9199.83 1387.01  13
  -3  -2 -13 8266.30 1123.59  12
  -3   2  13 8410.69 1315.16  21
   3   2 -13 11583.5 1246.85  20
   3  -2  13 9135.33 1275.65  11
   3  -2  13 10422.5 1333.00  19
  -3  -2 -13 7056.28 923.208  17
  -3   2  13 7385.45 1326.82   3
  -3   2  12 10832.1 1456.39  13
   3   2 -12 11730.1 1120.54   2
  -3  -2 -12 11492.2 1284.76  12
  -3   2  12 9241.10 1340.28  21
   3   2 -12 12497.5 1237.03  20
  -3   2  12 10774.4 1514.52  24
   3  -2  12 7129.65 1078.90  11
   3  -2  12 10272.5 1286.38  19
  -3  -2 -12 10645.4 1079.63  17
  -3   2  11 23614.4 1997.48  24
   3   2 -11 26821.0 1555.90   2
  -3  -2 -11 26155.8 1904.13  12
  -3   2  11 26936.8 2064.23  21
   3   2 -11 24586.2 1646.18  20
   3  -2  11 22759.4 1765.24  11
   3  -2  11 25288.5 1903.75  19
  -3  -2 -11 23497.7 1506.45  17
   3   2 -10 5638.62 728.427   2
  -3  -2 -10 5489.07 915.477  12
  -3   2  10 4720.70 888.931  21
   3   2 -10 6353.22 853.289  20
   3  -2  10 5201.96 859.010  11
   3  -2  10 5204.19 917.737  19
   3   2  -9 20415.3 1221.28   2
  -3  -2  -9 17094.8 1539.87  12
  -3   2   9 17957.1 1556.90  21
   3   2  -9 20121.0 1401.22  20
   3  -2   9 18793.9 1408.74  11
   3  -2   9 17213.4 1497.22  19
   3   2  -8 24084.4 1253.76   2
  -3  -2  -8 22329.6 1681.54  12
  -3   2   8 23905.8 1681.04  21
   3   2  -8 23385.0 1460.29  20
   3  -2   8 21088.3 1397.04  11
   3  -2   8 23706.2 1663.88  19
   3   2  -7 1362.93 364.161   2
  -3  -2  -7 783.935 570.609  12
  -3   2   7 863.828 514.594  21
   3   2  -7 1393.60 529.875  20
   3  -2   7 285.379 324.066  11
   3  -2   7 530.259 440.526  19
   3  -2   7 365.912 413.412   9
  -3  -2  -6 193293. 4584.19  12
  -3   2   6 187595. 4276.08  21
   3   2  -6 172295. 3638.06  20
   3  -2   6 176060. 3992.68  19
   3  -2   6 179235. 4154.40   9
   3   2  -6 190576. 3059.02   2
  -3  -2  -5 79113.7 2863.21  12
  -3   2   5 74980.0 2670.41  21
   3   2  -5 71645.4 2250.24  20
   3  -2   5 76422.5 2509.64  19
   3  -2   5 76223.9 2587.49   9
   3   2  -5 75964.7 1826.99   2
   3   2  -4 17062.3 1088.70  20
   3  -2   4 19119.2 1262.70  19
   3  -2   4 17444.7 1232.32   9
  -3   2   4 19055.7 1341.26  21
   3   2  -4 16974.6 832.291   2
  -3  -2  -4 20652.1 1484.78  12
  -3  -2  -3 8296.74 997.175  12
  -3   2   3 8897.28 678.312  12
  -3  -2  -3 8527.69 714.084  21
  -3   2   3 7579.32 945.556  21
   3   2  -3 7085.36 709.163  20
   3  -2   3 7870.35 787.845  19
   3   2  -3 7582.98 523.040   2
   3  -2   3 7658.58 848.895   9
  -3  -2  -2 3895.66 490.729  13
  -3   2   2 3424.49 498.664  12
  -3  -2  -2 3339.71 727.357  12
  -3  -2  -2 3637.69 480.461  21
  -3   2   2 2622.72 583.860  21
   3   2  -2 3517.74 520.503  20
  -3  -2  -2 2902.86 655.125  10
   3  -2   2 4044.47 590.393  19
   3  -2   2 3809.97 639.248   9
  -3   2   1 13768.8 895.200  12
  -3  -2  -1 13245.7 1112.67  12
  -3  -2  -1 14343.7 806.670  21
  -3   2   1 13900.4 1128.72  21
   3   2  -1 15013.2 890.543  20
   3  -2   1 14721.5 936.989  19
  -3  -2  -1 13412.8 1155.15  10
   3  -2   1 14313.8 1018.23   9
  -3  -2  -1 13839.7 909.508  13
  -3  -2   0 16001.9 1027.97  13
  -3   2   0 13498.6 912.867  12
  -3  -2   0 15409.7 1182.40  12
  -3  -2   0 13730.8 767.113  21
  -3   2   0 12854.8 1093.17  21
   3   2   0 12768.7 801.501  20
   3  -2   0 12877.9 840.810  19
  -3  -2   0 14592.1 1239.72  10
  -3   2   0 14051.1 927.251  10
   3  -2   0 14748.3 998.714   9
  -3  -2   0 13987.9 744.940   1
   3  -2  -1 13468.4 1037.36   2
  -3  -2   1 13723.3 996.949  13
  -3   2  -1 13571.8 981.578  12
  -3  -2   1 13455.1 1089.69  12
  -3   2  -1 12686.6 1043.98  21
   3   2   1 14765.8 715.356  11
   3  -2  -1 13601.1 828.989  19
  -3   2  -1 13598.0 883.652  10
  -3  -2   1 13984.9 1218.18  10
   3  -2  -1 13699.5 926.991   9
  -3  -2   1 12689.6 708.994  21
  -3   2  -2 3531.82 628.370  12
  -3  -2   2 4387.42 775.583  12
  -3  -2   2 4646.26 461.528  21
   3   2   2 5077.54 491.096  11
   3  -2  -2 4297.46 644.239   2
  -3   2  -2 4128.30 699.505  21
  -3  -2   2 5042.35 710.450  13
   3  -2  -2 4880.31 510.669  19
  -3  -2   3 8491.36 868.740  13
   3  -2  -3 8659.73 895.055   2
  -3   2  -3 9358.03 928.364  12
  -3   2  -3 9486.06 962.162  21
  -3  -2   3 8188.01 575.006  21
   3   2   3 8503.80 665.552  11
   3  -2  -3 8759.03 598.368  19
   3   2   4 22650.5 1047.33  14
   3  -2  -4 20944.6 1318.16   2
  -3   2  -4 22162.3 1455.69  12
  -3   2  -4 22092.4 1392.18  21
  -3  -2   4 20062.2 899.557  21
   3   2   4 21373.8 1104.80  11
  -3  -2   4 21860.6 1437.24  13
   3   2   5 74929.9 1756.23  14
  -3  -2   5 75004.0 2729.63  13
  -3   2  -5 75990.9 2684.50  12
  -3   2  -5 74634.7 2550.54  21
   3   2   5 75541.0 2194.51  11
  -3  -2   5 74521.8 2453.30   3
   3  -2  -5 76875.8 2503.28   2
  -3  -2   6 186947. 4531.33  13
  -3   2  -6 181346. 4279.78  12
  -3   2  -6 186788. 4099.96  21
   3  -2  -6 185470. 4006.81   2
   3   2   6 178830. 3666.03  11
   3  -2  -6 191667. 4082.22  20
  -3  -2   6 183064. 4064.27   3
  -3  -2   7 1050.13 491.685   3
  -3  -2   7 127.846 512.222  13
  -3   2  -7 632.924 503.259  21
  -3   2  -7 421.041 475.651  12
   3  -2  -7 870.185 513.834  20
   3   2   7 228.286 372.139  11
   3  -2  -7 1179.13 522.613   2
  -3   2  -8 22878.7 1656.21  12
  -3   2  -8 23622.2 1613.75  21
   3   2   8 20784.9 1468.41  11
   3  -2  -8 22874.3 1565.63  20
   3  -2  -8 23038.4 1591.41   2
  -3  -2   8 21463.4 1768.55  13
  -3  -2   8 22927.3 1715.13   3
  -3  -2   9 20518.6 1800.34  13
  -3   2  -9 21972.4 1653.18  12
  -3   2  -9 19998.5 1556.36  21
   3   2   9 19549.3 1511.61  11
   3  -2  -9 20675.0 1546.46  20
   3   2   9 21965.0 1656.75  19
   3  -2  -9 20556.3 1591.07   2
  -3  -2   9 21264.5 1718.85   3
  -3  -2  10 5640.12 1024.17   3
  -3  -2  10 2995.23 819.044  13
  -3   2 -10 5448.13 898.442  12
   3  -2 -10 5962.69 910.864  20
   3   2  10 5823.16 913.536  11
   3   2  10 4507.20 829.573  19
   3  -2 -10 5124.67 903.392   2
  -3  -2  11 25670.7 2183.32  13
  -3   2 -11 26612.6 1784.64  23
  -3   2 -11 26613.5 1910.49  12
   3   2  11 23380.6 1810.10  11
   3  -2 -11 23210.8 1719.99  20
   3   2  11 27141.0 1914.33  19
   3  -2 -11 24629.3 1865.39   2
  -3  -2  11 22080.5 2003.78   3
  -3   2 -11 26608.4 1949.79  16
  -3  -2  12 8749.86 1358.45   3
  -3  -2  12 11988.6 1397.92  24
  -3   2 -12 11623.4 1252.84  23
  -3   2 -12 11494.3 1312.27  12
   3   2  12 11384.3 1384.73  11
   3  -2 -12 10333.6 1211.64  20
   3   2  12 10647.2 1267.12  19
   3  -2 -12 9752.59 1215.63   2
  -3  -2  12 12786.3 1613.03  13
  -3   2 -12 11069.1 1333.82  16
  -3  -2  13 9209.95 1323.97  24
  -3  -2  13 10563.6 1518.64  13
  -3   2 -13 9898.80 1225.77  23
  -3   2 -13 8841.79 1199.26  12
  -3   2 -13 10552.5 1202.13   7
   3  -2 -13 9228.10 1150.05  20
   3   2  13 8222.76 1288.89  11
   3   2  13 11650.8 1345.58  19
  -3  -2  13 12297.8 1704.81   3
   3  -2 -13 11891.2 1353.32   2
  -3  -2  14 9030.21 1557.96   3
  -3  -2  14 8171.84 1320.78  24
  -3  -2  14 10927.5 1613.86  13
  -3   2 -14 8339.06 1155.44  23
  -3   2 -14 9784.16 1248.61  12
  -3   2 -14 9951.19 1132.93   7
   3  -2 -14 8442.85 1101.07  20
   3   2  14 7681.49 1279.80  11
   3   2  14 9543.88 1259.30  19
   3  -2 -14 9828.62 1251.65   2
  -3  -2  15 2850.11 1018.07   3
  -3  -2  15 1594.13 937.790  24
  -3  -2  15 5234.12 1218.73  13
  -3   2 -15 2119.43 678.064  12
   3  -2 -15 3274.51 820.943   2
   3  -2 -15 1774.12 493.283  20
   3   2  15 1688.56 680.610  11
  -3   2 -15 2482.96 763.419  23
   3   2  15 1601.38 675.829  19
  -3   2 -15 1889.27 714.603  17
  -3  -2  16 7467.30 1284.52  24
  -3   2 -16 6985.26 1122.09  23
  -3   2 -16 6766.42 1079.38  17
  -3  -2  17 8614.07 1365.79  24
  -3   2 -17 8623.98 1246.14  23
  -3   2 -17 9198.49 1228.10  17
  -3  -2  18 380.717 558.157  24
  -3   2 -18 803.320 630.990  17
  -3  -2  19 923.210 603.750  24
  -3   2 -19 1832.91 639.505   8
  -3   2 -19 1963.53 603.837  17
  -3  -2  20 3264.63 851.775  24
  -3   2 -20 4878.45 891.458   8
  -3   2 -20 3909.20 776.330  17
  -3  -2  21 4512.06 913.787  24
  -3   2 -21 5093.04 846.324   8
  -3   2 -22 9643.37 1013.71   8
  -3  -2  22 8599.96 1059.75  24
  -3   2 -22 8346.58 913.724   6
  -3   2 -23 8208.05 826.368   8
  -3  -2  23 8226.94 902.690  24
  -3   2 -23 8052.70 763.454   6
  -3  -3 -23 1219.97 424.181   6
  -3   3  23 705.632 397.095  24
  -3  -3 -22 2247.91 538.692   6
  -3   3  22 1506.71 597.412  24
  -3   3  21 14513.8 1470.21  24
  -3  -3 -21 13547.9 1323.92   6
  -3  -3 -21 11775.8 1017.59  15
  -3  -3 -21 11058.4 1039.40   8
  -3   3  20 10711.8 1405.89  24
  -3  -3 -20 11979.9 1161.55  15
  -3  -3 -20 12584.2 1387.36   6
  -3  -3 -20 9436.35 1039.18   8
  -3  -3 -19 6818.41 956.038   8
  -3   3  19 7818.32 1299.48  24
  -3  -3 -19 9917.86 1318.60   6
  -3  -3 -18 14863.3 1474.45   8
  -3   3  18 16343.8 1873.81  24
  -3  -3 -17 13615.2 1437.23   8
  -3   3  17 14561.5 1834.29  24
  -3   3  16 3873.22 1071.51  24
  -3  -3 -16 2688.76 675.406   8
  -3   3  15 25894.5 2346.29  24
  -3   3  15 26590.5 2383.95  13
   3  -3  15 23352.1 2018.95  19
   3  -3  15 27106.6 2564.77   9
   3   3 -14 7181.49 1002.37  14
  -3   3  14 6411.07 1310.85  24
  -3   3  14 10020.9 1503.43  13
  -3   3  14 7857.10 1425.15  21
   3   3 -14 7849.08 1036.66  20
   3  -3  14 7414.21 1171.31  19
   3  -3  14 8141.69 1430.47   9
   3   3 -13 13725.7 1310.73  14
  -3  -3 -13 13140.6 1367.08  12
  -3   3  13 14055.2 1785.00  21
   3   3 -13 14317.6 1365.11  20
  -3   3  13 12952.3 1652.36  24
   3  -3  13 13591.0 1568.74  19
   3  -3  13 11766.2 1649.70   9
  -3  -3 -13 11836.0 1140.31  17
   3   3 -12 13031.3 1248.58  14
  -3   3  12 11769.6 1561.53  24
  -3  -3 -12 15411.2 1494.41  12
  -3   3  12 14121.7 1696.90  21
   3   3 -12 12011.6 1226.76  20
   3  -3  12 14419.5 1584.95  19
   3  -3  12 11768.8 1581.19   9
  -3  -3 -12 12824.7 1133.89  17
  -3   3  11 27814.4 2184.81  24
  -3  -3 -11 30342.4 2062.77  12
  -3   3  11 27527.0 2188.29  21
   3   3 -11 29524.2 1782.48  20
   3  -3  11 29702.0 2140.46  19
   3  -3  11 25984.6 2216.72   9
  -3   3  10 40983.4 2544.70  24
  -3  -3 -10 38886.5 2302.01  12
  -3   3  10 40937.5 2502.93  21
   3   3 -10 40675.1 2007.62  20
   3  -3  10 37801.8 2333.93  19
   3  -3  10 38895.1 2513.99   9
  -3  -3  -9 11457.5 1282.20  12
  -3   3   9 12458.7 1362.57  21
   3   3  -9 12306.9 1097.98  20
   3  -3   9 10952.3 1283.70  19
   3  -3   9 12206.8 1371.41   9
  -3  -3  -8 43980.8 2408.19  12
  -3   3   8 44678.9 2400.84  21
   3   3  -8 46867.9 2008.54  20
   3  -3   8 40770.8 2225.51  19
   3  -3   8 44021.4 2443.69   9
  -3  -3  -7 221035. 5198.23  12
  -3   3   7 222884. 5076.73  21
   3   3  -7 218774. 4109.97  20
   3  -3   7 212832. 4767.14  19
   3  -3   7 230034. 5173.69   9
  -3  -3  -6 39408.7 2179.74  12
  -3   3   6 40000.5 2157.76  21
   3   3  -6 39279.2 1724.03  20
   3  -3   6 41734.0 2056.50  19
   3  -3   6 38862.4 2074.56   9
  -3  -3  -5 9410.53 1127.40  12
  -3   3   5 8597.26 1055.59  21
   3   3  -5 8685.34 827.571  20
   3  -3   5 8032.86 922.462  19
   3  -3   5 8209.69 990.606   9
  -3  -3  -4 73870.7 2816.04  12
  -3   3   4 73066.9 2722.49  21
   3  -3   4 70718.1 2401.66  19
   3  -3   4 70231.7 2601.78   9
  -3  -3  -3 1519.90 589.748  12
  -3   3   3 1952.28 604.319  21
   3   3  -3 2256.85 452.360  20
   3  -3   3 1393.48 479.776  19
   3  -3   3 1526.91 581.659   9
  -3  -3  -2 20357.9 1456.58  12
  -3   3   2 21199.4 1467.14  21
   3   3  -2 18415.2 1030.01  20
   3  -3   2 19933.7 1205.69  19
   3  -3   2 19414.0 1353.01   9
  -3  -3  -1 13921.3 993.710  13
  -3   3   1 13940.3 865.516  12
  -3   3   1 14943.9 1241.75  21
   3   3  -1 13573.4 832.879  20
  -3  -3  -1 14011.8 1256.58  12
  -3  -3  -1 14197.4 1273.85  10
   3  -3   1 13956.0 976.703  19
   3  -3   1 14351.5 1160.56   9
  -3  -3   0 3057.70 576.913  13
  -3   3   0 4448.92 578.560  12
  -3  -3   0 3261.63 488.774   1
  -3  -3   0 4085.09 787.199  12
  -3   3   0 3697.78 705.219  21
   3   3   0 4265.55 475.044  20
  -3  -3   0 4016.60 776.899  10
   3  -3   0 3570.74 549.688  19
   3  -3   0 3352.53 651.587   9
   3   3   1 12739.7 976.801  14
   3  -3  -1 13578.6 1124.86   2
  -3  -3   1 12840.2 1013.08  13
  -3   3  -1 14687.3 1017.10  12
  -3  -3   1 14439.2 1225.39  12
  -3   3  -1 14390.4 1178.80  21
  -3  -3   1 13101.4 917.748   1
   3  -3  -1 13148.7 925.639  19
  -3  -3   1 12752.4 1235.90  10
   3  -3  -1 13708.5 1068.67   9
   3   3   2 18346.5 1108.79  14
  -3  -3   2 17850.2 1237.72  13
  -3   3  -2 18533.7 1198.65  12
   3   3   2 20290.3 1040.12  11
  -3   3  -2 20754.8 1410.04  21
   3  -3  -2 20489.2 1087.89  19
  -3  -3   2 20025.8 1515.25  10
   3  -3  -2 20790.9 1371.12   2
   3   3   3 1743.04 443.961  14
  -3  -3   3 2025.15 548.825  13
  -3   3  -3 1280.58 490.251  12
  -3   3  -3 2928.55 635.260  21
   3  -3  -3 1361.65 550.735   2
   3   3   3 2004.31 448.147  11
   3  -3  -3 1317.32 341.664  19
   3   3   4 74881.3 2035.59  14
  -3  -3   4 72816.3 2627.37  13
   3  -3  -4 71533.2 2495.09   2
  -3   3  -4 74205.4 2584.65  12
  -3   3  -4 72381.0 2542.10  21
   3   3   4 76362.1 2196.01  11
   3   3   5 7927.72 673.098  14
  -3   3  -5 6882.11 917.829  12
   3  -3  -5 7664.66 930.520   2
  -3   3  -5 7109.48 922.333  21
   3   3   5 7619.40 770.788  11
  -3  -3   5 8226.13 1035.97  13
  -3  -3   6 40126.2 2202.63  13
  -3   3  -6 36740.5 1991.08  12
   3  -3  -6 39667.7 1989.98   2
  -3   3  -6 41892.2 2034.33  21
   3   3   6 42954.6 1861.48  11
  -3   3  -7 209713. 4810.04  12
  -3   3  -7 226115. 4818.35  21
   3  -3  -7 223388. 4783.33   2
   3   3   7 227996. 4534.97  11
   3  -3  -7 225698. 4616.55  20
  -3  -3   7 228646. 5416.65  13
  -3   3  -8 46357.5 2330.17  12
  -3   3  -8 46322.8 2259.87  21
   3   3   8 45709.5 2195.57  11
   3  -3  -8 44831.5 2160.57  20
   3  -3  -8 46584.3 2298.36   2
  -3  -3   8 45579.4 2409.57   3
  -3  -3   8 42206.2 2512.84  13
  -3  -3   9 10764.4 1348.28  13
  -3   3  -9 13301.1 1339.04  12
  -3   3  -9 10964.4 1204.94  21
   3   3   9 12386.2 1236.38  11
   3  -3  -9 12465.9 1221.61  20
   3  -3  -9 11203.3 1243.02   2
  -3  -3   9 13551.1 1453.76   3
  -3  -3  10 41089.9 2681.92  13
  -3   3 -10 45292.3 2349.08  23
  -3   3 -10 44987.4 2419.59  12
   3   3  10 42885.3 2354.90  11
   3  -3 -10 40322.7 2174.67  20
   3  -3 -10 40905.3 2384.50   2
  -3   3 -10 41591.6 2359.89  16
  -3  -3  10 45108.3 2706.40   3
  -3  -3  11 27960.2 2064.38  24
  -3   3 -11 30409.8 2029.68  23
  -3   3 -11 30557.4 2059.16  12
  -3  -3  11 28020.7 2318.00  13
   3   3  11 25194.0 1947.41  11
   3  -3 -11 28275.1 1873.92  20
   3   3  11 27880.5 1967.75  19
   3  -3 -11 26590.9 1974.53   2
  -3   3 -11 28503.6 2031.33  16
  -3  -3  11 31739.6 2430.50   3
  -3  -3  12 12765.5 1483.10  24
  -3   3 -12 15166.5 1476.06  23
  -3   3 -12 14816.7 1482.68  12
   3   3  12 11804.7 1467.82  11
   3  -3 -12 10988.8 1233.37  20
   3   3  12 13505.0 1420.95  19
  -3  -3  12 14160.5 1715.48  13
   3  -3 -12 12412.3 1438.89   2
  -3   3 -12 14330.6 1503.48  16
  -3  -3  12 12689.7 1660.51   3
  -3  -3  13 14186.7 1599.84  24
  -3  -3  13 16905.9 1966.25  13
  -3   3 -13 13545.6 1448.17  23
  -3   3 -13 14864.3 1513.88  12
   3   3  13 15918.0 1697.00  11
   3  -3 -13 13738.1 1399.60  20
   3   3  13 14214.0 1480.24  19
  -3   3 -13 14093.5 1497.62  16
   3  -3 -13 14308.3 1525.45   2
  -3  -3  13 13226.0 1761.06   3
  -3  -3  14 8459.69 1413.92   3
  -3  -3  14 8966.33 1337.25  24
  -3  -3  14 11673.9 1642.15  13
  -3   3 -14 8272.00 1197.32  23
  -3   3 -14 9764.64 1270.27  12
   3  -3 -14 7505.36 1011.95  20
   3   3  14 8462.37 1279.56  11
   3   3  14 7424.99 1148.77  19
   3  -3 -14 10158.5 1323.10   2
  -3  -3  15 26747.8 2258.57  24
  -3   3 -15 30282.7 2200.50  23
  -3   3 -15 27897.0 2098.12  12
  -3  -3  15 26846.4 2416.89  13
  -3   3 -15 29305.8 1961.48   7
   3   3  15 23454.3 2147.20  11
   3  -3 -15 27117.1 1880.20  20
   3   3  15 26747.8 2047.94  19
   3  -3 -15 26205.9 2100.52   8
  -3  -3  16 2324.25 792.615  24
   3  -3 -16 3849.74 895.066   8
  -3   3 -16 2892.26 858.084  23
  -3   3 -16 2289.55 713.430  17
  -3  -3  17 12976.2 1619.17  24
  -3   3 -17 14825.0 1590.68  23
  -3   3 -17 14619.7 1460.01  17
   3  -3 -17 13377.8 1437.03   8
  -3  -3  18 18957.1 1848.12  24
  -3   3 -18 17806.7 1678.43  23
  -3   3 -18 17715.2 1553.55  17
   3  -3 -18 18641.3 1620.99   8
  -3  -3  19 8267.13 1200.22  24
  -3   3 -19 8912.33 1065.02  17
  -3   3 -20 11799.7 1291.14   8
  -3  -3  20 10846.3 1286.80  24
  -3   3 -20 11339.2 1113.37  17
  -3   3 -21 14692.0 1313.79   8
  -3  -3  21 11939.1 1238.72  24
  -3   3 -21 12348.6 1105.38   6
  -3  -3  22 932.296 504.179  24
  -3   3 -22 2028.63 522.033   8
  -3  -3  23 869.232 339.497  24
  -3   3 -23 343.366 266.537   8
  -3   4  23 3231.41 541.568  24
  -3   4  22 7097.46 921.917  24
  -3  -4 -22 9275.70 908.044   6
  -3  -4 -22 7094.75 675.679  15
  -3   4  21 10350.2 1276.15  24
  -3  -4 -21 10522.9 1088.74   6
  -3  -4 -21 9531.16 926.621  15
  -3  -4 -20 6594.16 966.715   6
  -3   4  20 6485.00 1138.27  24
  -3  -4 -20 7462.93 943.044  15
  -3   4  19 14674.2 1715.27  24
  -3  -4 -19 17401.4 1643.97   6
  -3  -4 -18 1743.03 719.145   6
  -3   4  18 833.048 718.085  24
  -3  -4 -17 8346.24 1333.03   6
  -3   4  17 10801.6 1581.70  24
  -3   4  16 2712.28 1053.85  24
  -3  -4 -16 2456.19 944.397   6
  -3   4  15 2648.65 985.840  24
  -3  -4 -15 2491.73 930.320   6
  -3  -4 -14 9951.88 1548.62   6
  -3   4  14 10309.9 1588.55  24
  -3   4  14 12780.1 1833.73  21
   3   4 -14 10933.1 1243.83  20
   3  -4  14 13375.9 1655.28  19
   3  -4  14 9877.41 1619.20   9
   3   4 -13 9382.30 1119.87  14
  -3  -4 -13 7415.38 1376.55   6
  -3   4  13 9606.13 1460.61  24
  -3   4  13 10845.1 1559.96  21
   3   4 -13 11809.1 1266.91  20
   3  -4  13 12367.6 1577.71  19
   3  -4  13 10066.8 1573.31   9
   3   4 -12 40132.3 2256.81  14
  -3   4  12 39065.2 2787.74  24
  -3  -4 -12 42156.9 2438.83  12
  -3   4  12 42606.1 2927.70  21
   3   4 -12 42253.7 2237.97  20
   3  -4  12 38014.4 2587.77  19
   3  -4  12 42588.0 2959.90   9
  -3  -4 -12 37803.7 2792.65   6
   3   4 -11 1776.37 575.137  14
  -3  -4 -11 284.822 632.714   6
  -3   4  11 956.700 638.557  24
  -3  -4 -11 1607.98 607.964  12
  -3   4  11 1695.18 693.363  21
   3   4 -11 1053.09 521.840  20
   3  -4  11 989.519 648.489  19
   3  -4  11 1640.42 750.169   9
   3   4 -10 7571.41 993.934  14
  -3   4  10 7636.32 1230.29  24
  -3  -4 -10 4899.96 910.987  12
  -3  -4 -10 7691.16 1329.63   6
  -3   4  10 8016.71 1235.02  21
   3   4 -10 7025.83 879.387  20
   3  -4  10 5978.57 1058.42  19
   3  -4  10 6934.23 1207.41   9
   3   4  -9 40837.1 2188.72  14
  -3   4   9 44132.3 2650.94  24
  -3  -4  -9 37840.3 2303.91  12
  -3   4   9 43116.2 2588.11  21
   3   4  -9 42199.8 1993.53  20
   3  -4   9 34187.4 2241.28  19
   3  -4   9 39551.9 2544.09   9
  -3  -4  -9 39630.8 2628.60   6
   3   4  -8 76877.1 2933.73  14
  -3  -4  -8 65431.3 2992.50  12
  -3   4   8 72440.1 3249.72  21
   3   4  -8 74029.6 2538.16  20
   3  -4   8 67549.4 2995.49  19
   3  -4   8 70956.5 3212.44   9
   3   4  -7 23180.8 1626.26  14
  -3   4   7 23482.7 1817.18  21
  -3  -4  -7 21871.4 1720.19  12
   3   4  -7 24498.4 1411.85  20
   3  -4   7 23507.6 1719.12  19
   3  -4   7 21816.2 1759.73   9
   3   4  -6 32475.3 1893.80  14
  -3  -4  -6 29768.2 1980.89  12
  -3   4   6 31843.2 1989.07  21
   3   4  -6 33165.8 1593.64  20
   3  -4   6 31046.7 1865.98  19
   3  -4   6 30873.1 2021.32   9
   3   4  -5 12404.1 1177.19  14
  -3  -4  -5 11629.0 1244.38  12
  -3   4   5 12854.4 1292.64  21
   3   4  -5 12815.9 958.474  20
   3  -4   5 11418.3 1132.06  19
   3  -4   5 10369.4 1175.82   9
   3   4  -4 13719.7 1196.92  14
  -3  -4  -4 13936.1 1351.34  12
  -3   4   4 14818.6 1346.42  21
   3   4  -4 14974.5 964.420  20
   3  -4   4 12557.9 1119.07  19
   3  -4   4 12825.6 1263.54   9
   3   4  -3 7589.42 912.750  14
  -3  -4  -3 8083.06 1065.19  12
  -3   4   3 7421.05 992.520  21
   3   4  -3 6421.50 608.805  20
   3  -4   3 6072.12 771.710  19
   3  -4   3 7542.92 1023.69   9
   3   4  -2 14107.6 1183.91  14
  -3   4   2 15345.4 1341.36  21
   3  -4   2 14614.6 1131.39  19
   3  -4   2 14751.6 1334.16   9
  -3  -4  -2 17313.8 1414.06  12
   3   4  -1 68708.4 2454.87  14
  -3   4   1 78282.9 2886.99  21
  -3  -4  -1 73646.2 2824.68  12
  -3  -4  -1 75419.8 2966.24  10
   3  -4   1 72091.0 2354.50  19
   3  -4   1 75529.1 2811.98   9
   3   4   0 37929.6 1797.36  14
  -3   4   0 36362.2 1973.92  14
  -3   4   0 35143.9 1428.72  12
  -3   4   0 38328.9 2025.10  21
  -3  -4   0 38287.0 1655.17   1
  -3  -4   0 35193.4 2025.87  10
   3  -4   0 36820.8 1659.93  19
   3  -4   0 35340.9 1895.61   9
   3   4   1 75307.8 2454.33  14
  -3   4  -1 68304.2 2605.11  14
   3  -4  -1 76447.2 2744.97   2
  -3  -4   1 71707.5 2528.16  13
  -3   4  -1 74346.9 2227.79  12
  -3   4  -1 77817.7 2799.54  21
  -3  -4   1 74412.0 2947.71  10
   3  -4  -1 72118.2 2238.15  19
  -3  -4   1 76303.1 2409.45   1
   3   4   2 14700.8 1067.67  14
  -3   4  -2 13998.5 1183.07  14
   3  -4  -2 13200.2 1178.76   2
  -3  -4   2 14598.4 1210.04  13
  -3   4  -2 11823.4 988.739  12
  -3   4  -2 14881.6 1287.01  21
  -3  -4   2 12953.4 1069.17   1
  -3  -4   2 14312.9 1337.40  10
   3  -4  -2 15480.1 1043.12  19
   3   4   3 6270.74 721.734  14
  -3   4  -3 7378.20 846.948  14
  -3  -4   3 7206.85 917.723  13
  -3   4  -3 6275.12 829.701  12
  -3   4  -3 4946.13 804.490  21
   3  -4  -3 5798.04 904.499   2
   3   4   3 3587.69 539.447  11
   3  -4  -3 6386.91 676.498  19
  -3  -4   3 5544.87 895.854  10
   3   4   4 14017.4 992.379  14
  -3   4  -4 14793.2 1124.55  14
  -3  -4   4 14543.1 1265.77  13
   3  -4  -4 13663.5 1208.11   2
  -3   4  -4 15139.9 1245.67  12
  -3   4  -4 13751.5 1223.98  21
   3   4   4 15185.8 1108.84  11
  -3  -4   4 12514.6 1264.89  10
   3   4   5 11740.3 888.954  14
   3  -4  -5 14230.2 1267.29   2
  -3  -4   5 13177.9 1275.40  13
  -3   4  -5 11702.8 1141.38  12
  -3   4  -5 13202.9 1201.84  21
   3   4   5 13092.8 1073.93  11
  -3  -4   6 37408.4 2184.33  13
  -3   4  -6 32528.3 1958.51  12
  -3   4  -6 32101.1 1853.78  21
   3  -4  -6 32648.9 1897.27   2
   3   4   6 34448.7 1784.65  11
  -3  -4   7 23671.9 1824.59  13
  -3   4  -7 23082.3 1683.88  12
  -3   4  -7 21601.1 1565.60  21
   3  -4  -7 22082.6 1620.27   2
   3   4   7 23302.3 1550.24  11
   3  -4  -7 21194.5 1507.28  20
  -3  -4   8 72415.1 3337.14  13
  -3   4  -8 76126.4 3049.10  12
  -3   4  -8 76308.1 2988.96  21
   3   4   8 75894.5 2904.37  11
   3  -4  -8 75732.5 2837.08  20
   3  -4  -8 74235.3 3013.33   2
  -3  -4   9 36233.1 2497.01  13
  -3   4  -9 41747.6 2346.70  23
  -3   4  -9 43312.7 2356.15  12
  -3   4  -9 38764.7 2220.30  21
   3   4   9 41655.5 2287.36  11
   3  -4  -9 35822.7 2010.95  20
   3  -4  -9 38925.4 2299.70   2
  -3   4  -9 42413.6 2341.67  16
  -3  -4  10 6252.39 1190.63  13
  -3   4 -10 7518.88 1078.68  12
  -3   4 -10 7161.09 1058.44  23
   3  -4 -10 5654.51 890.802  20
   3   4  10 6920.24 1073.84  11
   3  -4 -10 7513.43 1151.34   2
  -3   4 -10 7649.80 1134.42  16
   3  -4 -11 2709.95 852.910   8
  -3  -4  11 3111.79 778.262  24
  -3  -4  11 1324.52 708.613  13
  -3   4 -11 2006.59 623.252  23
  -3   4 -11 797.812 469.499  12
   3  -4 -11 1213.22 476.538  20
   3   4  11 1736.89 665.503  11
  -3   4 -11 1681.90 670.156  16
   3  -4 -11 605.169 652.313   2
  -3  -4  12 40306.5 2587.01  24
  -3  -4  12 42328.3 2945.09  13
  -3   4 -12 42705.8 2589.13  23
  -3   4 -12 46946.7 2618.33  12
   3   4  12 40990.6 2611.40  11
   3  -4 -12 40729.9 2300.53  20
   3   4  12 39716.5 2507.64  19
   3  -4 -12 39861.4 2503.55   2
  -3   4 -12 40935.5 2479.47  16
   3  -4 -12 38175.7 2481.77   8
  -3  -4  13 14304.8 1814.36  13
  -3  -4  13 10370.6 1406.53  24
  -3   4 -13 9978.75 1268.83  12
  -3   4 -13 8840.35 1233.95  23
   3  -4 -13 9233.67 1127.61  20
   3   4  13 10210.4 1416.42  11
   3   4  13 10809.2 1349.40  19
   3  -4 -13 9837.62 1319.30   2
  -3   4 -13 8738.11 1209.07  16
   3  -4 -13 9883.66 1385.86   8
  -3  -4  14 10401.2 1418.50  24
  -3  -4  14 11806.7 1671.05  13
  -3   4 -14 10455.4 1383.09  23
  -3   4 -14 10657.0 1356.13  12
   3   4  14 8965.80 1327.60  11
   3   4  14 10795.1 1376.45  19
   3  -4 -14 10867.4 1376.34   2
   3  -4 -14 11028.1 1449.81   8
   3  -4 -15 2891.46 874.790   8
  -3  -4  15 749.298 726.342  24
  -3   4 -15 1958.24 732.933  23
  -3  -4  16 2159.44 725.733  24
  -3   4 -16 2441.13 709.175  23
  -3   4 -16 3192.41 737.342   7
  -3   4 -16 3182.05 808.884  17
   3  -4 -16 2990.37 777.488   8
  -3  -4  17 7044.26 1188.81  24
  -3   4 -17 7116.14 1162.27  23
  -3   4 -17 8387.95 1139.12  17
   3  -4 -17 9238.58 1223.96   8
   3  -4 -18 1513.92 592.044   8
  -3  -4  18 772.274 618.996  24
  -3   4 -18 2520.12 708.590  23
  -3   4 -18 1199.30 536.793  17
  -3  -4  19 13364.3 1416.23  24
  -3   4 -19 14720.4 1465.32  23
  -3   4 -19 13964.3 1256.59  17
   3  -4 -19 15104.2 1367.03   8
   3  -4 -20 7476.44 904.081   8
  -3  -4  20 6282.88 969.776  24
  -3   4 -20 5343.58 780.359  17
  -3   4 -21 10048.2 1037.66   8
  -3  -4  21 8789.01 1011.73  24
  -3   4 -22 8776.76 883.169   8
  -3  -4  22 7313.42 836.397  24
  -3   5  22 5743.11 737.718  24
  -3  -5 -21 4176.70 603.633  15
  -3  -5 -21 4386.63 650.566   6
  -3   5  21 4669.30 831.030  24
  -3   5  20 8437.63 1185.00  24
  -3  -5 -20 9240.48 1018.35   6
  -3  -5 -20 8255.12 952.558  15
  -3  -5 -19 2552.44 637.662  15
  -3  -5 -19 3705.81 732.693   6
  -3   5  19 3491.28 963.572  24
  -3  -5 -18 334.606 531.273   6
  -3   5  18 285.625 676.580  24
  -3   5  17 12017.4 1719.54  24
  -3  -5 -17 8722.65 1261.57   6
  -3  -5 -16 3364.30 929.181   6
  -3   5  16 3614.25 1081.44  24
  -3  -5 -15 6133.84 1212.04   6
  -3   5  15 5000.21 1290.72  24
  -3  -5 -14 5328.11 1115.47   6
  -3   5  14 7849.21 1535.29  24
   3   5 -13 50129.5 2596.07  14
  -3   5  13 58519.7 3564.84  24
   3   5 -13 53051.1 2613.96  20
   3  -5  13 51384.9 3447.62   9
  -3  -5 -13 47496.5 3098.40   6
  -3  -5 -12 4777.18 1247.62   6
   3   5 -12 4702.29 888.922  14
  -3   5  12 4277.86 1139.08  24
  -3   5  12 5400.13 1149.43  21
   3   5 -12 2828.08 662.544  20
   3  -5  12 4360.35 977.251  19
   3  -5  12 3604.74 1030.95   9
   3   5 -11 14477.4 1424.93  14
  -3   5  11 17597.2 1936.68  24
  -3   5  11 16841.2 1844.70  21
   3   5 -11 15317.5 1368.57  20
   3  -5  11 14048.0 1665.24  19
   3  -5  11 16676.4 1902.87   9
  -3  -5 -11 15962.3 1880.03   6
   3   5 -10 8845.23 1129.34  14
  -3  -5 -10 7099.65 1294.49   6
  -3   5  10 8446.62 1359.14  24
  -3  -5 -10 9075.70 1193.50  12
  -3   5  10 9896.63 1429.93  21
   3   5 -10 8365.97 994.247  20
   3  -5  10 7063.69 1174.41  19
   3  -5  10 7691.72 1312.10   9
  -3  -5  -9 6380.43 1185.93   6
   3   5  -9 4940.96 939.925  14
  -3   5   9 6255.26 1140.29  24
  -3  -5  -9 4103.32 866.766  12
  -3   5   9 3957.10 977.244  21
   3   5  -9 4634.20 729.313  20
   3  -5   9 3114.05 813.057  19
   3  -5   9 4647.83 1022.51   9
   3   5  -8 18156.5 1559.78  14
  -3   5   8 15888.1 1668.03  24
  -3  -5  -8 15036.7 1515.55  12
  -3   5   8 14843.8 1574.04  21
   3   5  -8 14724.4 1209.25  20
   3  -5   8 16189.0 1577.94  19
   3  -5   8 13863.4 1548.72   9
  -3  -5  -8 15233.7 1668.85   6
   3   5  -7 6939.14 995.671  14
   3  -5   7 9015.27 1207.32   8
  -3  -5  -7 6707.50 1068.44   6
  -3   5   7 7183.76 1133.21  24
  -3  -5  -7 6361.50 1037.10  12
  -3   5   7 6701.22 1056.10  21
   3   5  -7 7277.88 827.006  20
   3  -5   7 7280.05 1057.66  19
   3  -5   7 5397.87 1029.64   9
   3   5  -6 16284.2 1433.72  14
  -3  -5  -6 16610.7 1546.51  12
  -3   5   6 15658.9 1537.75  21
   3   5  -6 16291.4 1176.88  20
   3  -5   6 15885.4 1456.95  19
   3  -5   6 15301.3 1523.55   9
  -3  -5  -5 13572.3 1403.36  12
   3   5  -5 12915.8 1289.20  14
  -3   5   5 14528.9 1413.62  21
   3  -5   5 14653.7 1330.09  19
   3  -5   5 14519.7 1475.71   9
   3   5  -4 325.628 384.171  14
  -3  -5  -4 332.265 496.655  12
  -3   5   4 336.826 449.181  21
   3  -5   4 149.443 395.267  19
   3  -5   4 628.287 542.871   9
   3   5  -3 32002.9 1905.91  14
  -3   5   3 32697.8 2119.49  14
  -3   5   3 34323.0 2080.89  21
   3  -5   3 30989.5 1782.30  19
   3  -5   3 37325.1 2220.10   9
   3   5  -2 64276.6 2619.03  14
  -3   5   2 61633.4 2846.82  14
  -3   5   2 66864.8 2852.25  21
   3  -5   2 58704.4 2357.54  19
   3  -5   2 65194.0 2879.50   9
   3   5  -1 22617.6 1532.56  14
  -3   5   1 21076.4 1672.21  14
  -3   5   1 20805.3 1602.20  21
   3  -5   1 21199.7 1434.21  19
   3  -5   1 21201.6 1686.72   9
   3   5   0 10625.2 1052.13  14
  -3   5   0 12262.9 1251.56  14
   3  -5   0 12214.2 1230.48   2
  -3   5   0 12158.4 1270.10  21
   3  -5   0 12123.6 1087.35  19
   3  -5   0 13729.5 1355.94   9
  -3  -5   0 12885.3 1118.69   1
   3   5   1 20888.4 1419.67  14
  -3   5  -1 18121.2 1498.95  14
   3  -5  -1 21074.6 1590.88   2
  -3  -5   1 20540.2 1428.48   1
  -3   5  -1 20958.7 1568.46  21
  -3  -5   1 19127.7 1584.49  10
   3  -5  -1 18366.0 1333.23  19
  -3  -5   2 61549.0 2490.60   1
   3   5   2 61732.4 2347.95  14
  -3   5  -2 62226.0 2621.33  14
   3  -5  -2 65095.0 2707.29   2
  -3   5  -2 63687.1 2328.48  12
  -3   5  -2 64924.2 2691.47  21
  -3  -5   2 60274.6 2749.18  10
   3  -5  -2 63863.3 2319.81  19
   3   5   3 35807.0 1760.54  14
  -3   5  -3 36984.6 1971.12  14
  -3  -5   3 32986.2 1956.88  13
   3  -5  -3 36623.0 2057.90   2
  -3   5  -3 36660.3 1886.01  12
  -3   5  -3 33958.3 1974.11  21
  -3  -5   3 31587.1 1999.77  10
  -3  -5   3 35862.7 1966.66   1
   3   5   4 649.794 325.122  14
  -3   5  -4 769.156 382.018  14
  -3  -5   4 456.901 483.803  13
  -3   5  -4 1203.76 577.862  12
  -3  -5   4 138.509 332.931   1
  -3   5  -4 202.957 417.151  21
   3   5   4 921.947 414.600  11
   3  -5  -4-75.1653 414.710   2
  -3  -5   4 728.347 488.212  10
  -3   5  -5 14986.7 1199.55  14
  -3  -5   5 15308.4 1428.66  13
  -3   5  -5 14794.5 1324.61  12
   3  -5  -5 16163.5 1402.93   2
  -3   5  -5 16264.3 1399.10  21
   3   5   5 15908.2 1265.46  11
  -3  -5   5 13493.5 1361.36  10
  -3  -5   6 18201.7 1607.46  13
  -3   5  -6 17677.9 1479.00  12
   3  -5  -6 18796.0 1550.70   2
  -3   5  -6 17011.6 1440.17  21
   3   5   6 19671.7 1477.26  11
  -3  -5   6 18400.9 1619.37  10
  -3  -5   7 7043.42 1072.01  13
  -3   5  -7 7105.16 1014.87  12
  -3   5  -7 5654.16 855.843  23
   3   5   7 8112.97 1019.13  11
  -3   5  -7 6464.53 932.153  21
   3  -5  -7 7258.66 920.856  20
  -3  -5   7 5987.42 958.272  10
   3  -5  -7 6808.47 1020.23   2
  -3  -5   8 14286.7 1550.26  13
  -3   5  -8 13287.6 1409.54  23
  -3   5  -8 15116.5 1453.17  12
  -3   5  -8 14314.1 1394.44  21
   3   5   8 14283.7 1361.18  11
   3  -5  -8 13398.0 1246.22  20
   3  -5  -8 15327.7 1488.36   2
   3  -5  -8 13028.9 1475.05   8
   3  -5  -9 3950.32 928.710   8
  -3  -5   9 4742.80 1033.19  13
  -3   5  -9 4859.58 867.141  23
  -3   5  -9 5376.23 957.520  12
  -3   5  -9 4519.05 873.403  21
   3  -5  -9 4170.92 744.237  20
   3   5   9 3760.19 774.992  11
   3  -5  -9 5258.42 974.813   2
  -3   5  -9 4407.24 863.033  16
  -3  -5  10 9998.04 1434.71  13
  -3   5 -10 9064.35 1211.38  23
  -3   5 -10 9508.70 1203.51  12
   3  -5 -10 6460.45 953.694  20
   3   5  10 7631.26 1143.07  11
   3  -5 -10 8963.47 1246.57   2
   3  -5 -10 7540.11 1223.63   8
  -3   5 -10 8997.82 1230.34  16
  -3  -5  11 17812.9 1807.99  24
  -3  -5  11 13813.8 1750.15  13
  -3   5 -11 14522.7 1605.63  23
  -3   5 -11 17198.4 1613.73  12
   3   5  11 16136.7 1716.53  11
   3  -5 -11 16002.2 1427.63  20
   3  -5 -11 16713.9 1662.41   2
  -3   5 -11 16998.2 1627.08  16
   3  -5 -11 16648.4 1716.65   8
   3  -5 -12 3499.30 911.330   8
  -3  -5  12 2380.97 762.930  24
  -3  -5  12 5538.73 1231.04  13
  -3   5 -12 4571.34 989.117  23
  -3   5 -12 3484.06 844.791  12
   3   5  12 3409.27 908.086  11
  -3   5 -12 4171.74 960.921  16
   3  -5 -12 2515.95 820.711   2
  -3  -5  13 52704.2 3034.33  24
  -3  -5  13 56869.5 3526.36  13
  -3   5 -13 55971.5 3036.86  23
  -3   5 -13 54888.8 2934.27  12
   3   5  13 55431.9 3229.10  11
  -3   5 -13 49753.8 2800.25  16
   3  -5 -13 52946.1 3087.36   8
   3  -5 -14 6572.70 1201.94   8
  -3  -5  14 6754.41 1186.18  24
  -3   5 -14 6569.58 1127.83  23
   3  -5 -15 4964.15 979.198   8
  -3  -5  15 6883.24 1148.48  24
  -3   5 -15 6435.63 1131.80  23
   3  -5 -16 4824.12 964.697   8
  -3  -5  16 3748.65 932.165  24
  -3   5 -16 5672.57 1071.23  23
  -3   5 -16 3755.51 816.468  17
   3  -5 -17 8440.38 1148.33   8
  -3   5 -17 11224.0 1327.64  23
  -3   5 -17 9224.05 1089.96   7
  -3   5 -17 8651.32 1072.97  17
   3  -5 -18 648.716 453.373   8
  -3  -5  18 250.102 502.259  24
  -3   5 -18 845.487 491.291  23
  -3   5 -18 743.682 479.448  17
   3  -5 -19 3255.18 692.334   8
  -3  -5  19 1476.69 546.955  24
  -3   5 -19 2384.44 611.720  23
  -3   5 -19 2167.34 538.511  17
  -3  -5  20 9494.64 1044.80  24
  -3   5 -20 8878.94 844.751  17
   3  -5 -20 8237.78 877.213   8
  -3  -5  21 4650.49 687.812  24
  -3   5 -21 4834.70 695.948   8
  -3   5 -22 5903.05 645.474   8
  -3  -5  22 5204.94 608.711  24
  -3   6  21 5095.22 733.226  24
  -3  -6 -21 5708.48 634.428  15
  -3  -6 -20 4067.32 598.652   6
  -3   6  20 4635.97 833.739  24
  -3  -6 -20 6045.40 767.303  15
  -3   6  19 9007.25 1217.27  24
  -3  -6 -19 8031.81 891.201   6
  -3  -6 -19 7991.14 984.970  15
  -3  -6 -18 7134.00 918.982   6
  -3   6  18 8571.46 1281.69  24
  -3  -6 -18 7360.27 1009.96  15
  -3   6  17 24172.7 2177.28  24
  -3  -6 -17 22880.4 1724.23   6
  -3  -6 -17 21850.8 1788.97  15
  -3  -6 -16 1479.71 576.860   6
  -3   6  16 2493.04 947.049  24
  -3  -6 -15 2259.76 743.557   6
  -3   6  15 2777.05 955.042  24
  -3  -6 -14 974.035 552.769   6
  -3   6  14 1173.27 881.130  24
  -3  -6 -13 124.256 529.458   6
  -3   6  13 132.734 676.155  24
  -3  -6 -12 3217.75 967.049   6
  -3   6  12 3507.52 1130.70  24
   3   6 -11 23747.5 1874.51  14
  -3   6  11 28377.1 2442.45  24
  -3   6  11 25346.1 2303.09  21
   3  -6  11 22653.2 2144.39  19
   3  -6  11 21758.1 2252.43   9
  -3  -6 -11 22094.7 2111.21   6
   3   6 -10 12557.4 1385.10  14
  -3  -6 -10 10699.2 1485.20   6
  -3   6  10 9579.49 1488.80  24
  -3   6  10 10877.5 1518.35  21
   3  -6  10 9761.67 1413.61  19
   3  -6  10 9912.99 1472.43   9
   3   6  -9 17658.0 1593.69  14
  -3   6   9 15583.7 1798.79  24
  -3   6   9 18792.3 1897.52  21
   3  -6   9 16370.5 1730.49  19
   3  -6   9 16355.9 1808.67   9
  -3  -6  -9 16910.9 1812.53   6
  -3  -6  -8 2861.31 908.664   6
   3   6  -8 5087.18 893.833  14
  -3   6   8 5036.97 1041.20  24
  -3   6   8 4202.32 929.610  21
   3  -6   8 4126.62 916.313  19
   3  -6   8 4605.06 989.866   9
   3   6  -7 10931.2 1254.54  14
  -3  -6  -7 11329.1 1446.38   6
  -3   6   7 10703.8 1390.61  24
  -3   6   7 10682.2 1368.87  21
  -3  -6  -7 10748.2 1182.94   7
   3  -6   7 11667.8 1352.15  19
   3  -6   7 9359.61 1375.32   9
   3  -6   7 11751.2 1399.39   8
  -3  -6  -7 11536.4 1538.57  15
  -3  -6  -6 7602.99 1213.68  15
  -3  -6  -6 6322.83 1068.14   6
   3  -6   6 6475.13 1093.16   8
   3   6  -6 5890.79 960.858  14
  -3   6   6 7118.48 1162.83  24
  -3  -6  -6 8051.45 979.611  22
  -3   6   6 5505.19 1009.81  21
  -3  -6  -6 6081.05 944.719   7
   3  -6   6 6032.12 982.708  19
   3  -6   6 5326.07 985.530   9
   3   6  -5 12643.3 1363.36  14
  -3   6   5 10877.7 1373.81  24
  -3  -6  -5 12828.8 1254.01  22
  -3   6   5 13436.0 1445.70  21
  -3  -6  -5 9034.32 1116.99   7
   3  -6   5 12618.1 1351.23  19
   3  -6   5 10785.5 1348.65   9
   3  -6   5 12980.3 1450.64   8
  -3  -6  -5 12530.2 1413.01   6
  -3  -6  -5 10147.0 1286.35  15
   3   6  -4 19960.2 1649.07  14
  -3   6   4 19470.5 1785.27  14
  -3   6   4 20845.4 1801.26  24
  -3  -6  -4 18882.8 1691.76   7
  -3  -6  -4 24851.0 1758.76  22
  -3   6   4 22955.0 1835.33  21
   3  -6   4 21246.6 1648.32  19
   3  -6   4 22671.2 1913.10   9
   3  -6   4 22004.0 1817.34   8
  -3  -6  -4 23663.2 1853.64   6
  -3  -6  -4 21064.1 1759.68  15
  -3  -6  -3 1475.04 553.753  15
   3  -6   3-45.0851 529.552   8
   3   6  -3 762.639 466.494  14
  -3   6   3 131.119 457.446  14
  -3   6   3 1691.45 702.857  24
  -3  -6  -3 122.196 352.692  22
  -3   6   3-192.088 368.168  21
  -3  -6  -3 14.3813 430.839   7
   3  -6   3 799.983 491.660  19
   3  -6   3 527.939 519.901   9
   3   6  -2 8355.66 1076.26  14
  -3   6   2 7920.27 1117.32  14
  -3   6   2 10081.3 1254.67  24
  -3  -6  -2 8184.75 1079.57  22
  -3   6   2 9655.14 1203.30  21
  -3  -6  -2 9084.35 1230.02   7
   3  -6   2 6918.41 994.207  19
   3  -6   2 7692.92 1140.08   9
   3   6  -1 23148.3 1672.66  14
  -3   6   1 22983.2 1869.79  14
   3  -6   1 24350.6 1819.97   2
  -3  -6  -1 27980.1 2047.46   7
  -3  -6  -1 25523.3 1859.08  22
  -3   6   1 28406.3 1953.54  21
   3  -6   1 23269.7 1648.71  19
   3   6   0 301.482 374.809  14
  -3   6   0-368.892 424.788  14
  -3  -6   0-264.142 339.782  22
   3  -6   0-551.618 677.848   2
  -3   6   0 559.611 409.268  21
   3  -6   0-16.7882 369.757  19
   3   6   1 28271.9 1781.74  14
  -3   6  -1 23280.3 1810.25  14
   3  -6  -1 27215.9 1901.95   2
  -3  -6   1 27772.2 1933.22  22
  -3   6  -1 24342.2 1763.26  21
   3  -6  -1 26583.3 1699.56  19
  -3  -6   1 28581.1 1839.63   1
   3   6   2 9979.39 1052.45  14
  -3   6  -2 8280.40 1078.29  14
   3  -6  -2 9419.59 1165.68   2
  -3  -6   2 9416.51 1173.41  22
  -3   6  -2 9556.89 1136.51  21
  -3  -6   2 9542.78 1110.07   1
   3  -6  -2 9686.40 1050.02  19
   3   6   3 552.225 376.566  14
  -3   6  -3 172.692 340.708  14
  -3  -6   3 477.873 448.396   1
  -3  -6   3 571.426 393.315  22
  -3   6  -3-3.16256 377.160  21
   3  -6  -3-144.588 493.019   2
  -3  -6   3 132.322 458.921  10
   3   6   4 23354.9 1525.85  14
  -3   6  -4 22380.3 1649.25  14
  -3   6  -4 22039.9 1600.14  12
  -3   6  -4 21864.1 1698.35  23
   3  -6  -4 23886.3 1783.44   2
  -3  -6   4 24653.3 1825.65  22
  -3   6  -4 22136.2 1656.70  21
   3   6   4 22412.0 1621.53  11
  -3  -6   4 19097.2 1633.52  10
  -3  -6   4 21337.0 1679.01   1
   3  -6  -4 23824.9 1995.24   8
  -3   6  -5 13788.7 1263.55  14
   3  -6  -5 12293.3 1430.31   8
  -3   6  -5 11897.0 1237.18  12
  -3   6  -5 13332.1 1392.90  23
   3  -6  -5 11712.5 1290.82   2
  -3   6  -5 12470.8 1292.82  21
   3   6   5 12330.7 1246.97  11
  -3  -6   5 11065.7 1260.16  10
  -3  -6   5 11671.0 1282.31   1
   3  -6  -6 5848.04 1070.47   8
  -3   6  -6 5837.70 999.246  23
  -3   6  -6 4743.85 846.615  12
  -3   6  -6 6125.40 977.068  21
   3   6   6 7458.04 1023.10  11
  -3  -6   6 4501.68 879.023   1
   3  -6  -6 5632.03 956.109   2
  -3  -6   6 5637.10 972.055  10
   3  -6  -7 10395.6 1384.81   8
  -3  -6   7 11737.4 1434.76  13
  -3   6  -7 11982.6 1293.70  12
  -3   6  -7 9920.69 1237.25  23
  -3  -6   7 10175.0 1289.93   1
  -3   6  -7 10107.2 1197.62  21
   3   6   7 10182.1 1216.73  11
   3  -6  -7 9799.13 1219.48   2
   3  -6  -7 10764.8 1173.90  20
  -3  -6   7 9659.02 1239.18  10
  -3  -6   8 5418.57 1092.23  13
  -3   6  -8 4269.20 912.373  23
  -3   6  -8 5083.30 946.756  12
  -3   6  -8 4732.78 831.514  21
   3   6   8 6307.19 1000.03  11
   3  -6  -8 4506.45 782.253  20
  -3  -6   8 3974.58 913.603  10
   3  -6  -8 4619.55 1084.18   8
   3  -6  -8 4153.79 901.067   2
  -3  -6   9 18006.1 1873.15  13
  -3   6  -9 18193.4 1739.08  23
  -3   6  -9 17766.6 1641.77  12
  -3   6  -9 17432.1 1597.14  21
   3   6   9 17517.9 1694.74  11
   3  -6  -9 15516.0 1618.04   2
  -3  -6   9 16619.8 1665.23  10
  -3   6  -9 18097.9 1679.63  16
   3  -6  -9 16530.8 1793.22   8
  -3  -6  10 8003.18 1368.70  13
  -3   6 -10 11552.5 1451.85  23
  -3   6 -10 11303.8 1367.49  12
   3   6  10 10566.7 1398.79  11
  -3  -6  10 8778.91 1298.24  10
   3  -6 -10 8424.21 1364.51   8
   3  -6 -10 7460.00 1184.86   2
  -3   6 -10 10635.2 1336.50  16
  -3  -6  11 27424.8 2174.00  24
  -3  -6  11 23363.0 2269.19  13
  -3   6 -11 25789.2 2129.24  23
  -3   6 -11 26539.4 2040.85  12
   3   6  11 26743.8 2219.26  11
   3  -6 -11 22813.2 2050.14   2
  -3   6 -11 25947.3 2027.50  16
   3  -6 -11 21952.7 2053.64   8
   3  -6 -12 4997.35 1041.55   8
  -3  -6  12 3849.01 955.153  24
  -3   6 -12 4242.25 917.192  23
  -3   6 -12 4614.17 1020.06  16
   3  -6 -13 569.034 568.988   8
  -3  -6  13 959.147 621.367  24
  -3   6 -13 2038.46 729.959  23
  -3   6 -13 1049.96 599.430  16
   3  -6 -14 1545.59 701.045   8
  -3  -6  14 934.989 569.204  24
  -3   6 -14 1207.81 583.303  23
   3  -6 -15 1510.68 651.488   8
  -3  -6  15 3275.92 832.267  24
  -3   6 -15 3135.27 840.903  23
  -3  -6  16 2985.43 816.365  24
  -3   6 -16 3051.91 823.374  23
   3  -6 -16 2252.71 676.222   8
  -3   6 -16 2380.99 696.972  17
  -3  -6  17 20989.1 1686.20  24
  -3   6 -17 23980.8 1811.83  23
  -3   6 -17 22612.9 1547.73   7
  -3   6 -17 21707.7 1504.74  17
   3  -6 -17 21435.2 1700.60   8
  -3  -6  18 8230.77 1055.02  24
  -3   6 -18 7732.43 1023.99  23
  -3   6 -18 7516.79 846.797  17
   3  -6 -18 7737.75 993.703   8
  -3  -6  19 7063.86 899.604  24
  -3   6 -19 7558.00 956.627  23
  -3   6 -19 9307.01 869.257  17
   3  -6 -19 9900.93 982.149   8
   3  -6 -20 4956.91 644.589   8
  -3  -6  20 5175.05 689.659  24
  -3   6 -21 4720.88 612.252   8
  -3  -7 -20 2587.02 453.562  15
  -3   7  20 3420.52 625.363  24
  -3  -7 -19 2258.97 504.163  15
  -3   7  19 2297.64 636.420  24
  -3  -7 -18 2156.93 581.151  15
  -3   7  18 2467.87 723.261  24
  -3  -7 -17 454.701 422.588  15
  -3   7  17 488.018 612.614  24
  -3  -7 -16-159.883 462.651  15
  -3  -7 -16 288.422 388.222   6
  -3   7  16-401.886 718.870  24
  -3   7  15 19355.0 2025.24  24
  -3  -7 -15 23901.3 1734.44   6
  -3  -7 -15 23524.3 1939.91  15
  -3  -7 -14-136.186 617.076  15
  -3   7  14 687.794 742.417  24
   3  -7  14-139.599 364.966  24
  -3   7  13 33032.1 2731.08  24
  -3  -7 -13 29489.6 2171.30   6
  -3  -7 -13 32863.1 2509.62  15
  -3   7  12 20137.2 2148.50  24
  -3  -7 -12 15878.3 1648.95   6
  -3  -7 -12 14605.7 1777.26  15
  -3  -7 -11 2506.90 798.492  15
  -3  -7 -11 3018.30 824.966   6
  -3   7  11 3395.93 1070.59  24
  -3  -7 -10 7038.90 1297.96  15
  -3  -7 -10 6514.64 1090.04   6
  -3   7  10 9536.42 1471.17  24
  -3  -7  -9 5257.61 1185.66  15
  -3  -7  -9 5393.97 1016.95   6
   3   7  -9 6104.68 986.365  14
  -3   7   9 5938.01 1162.57  21
   3  -7   9 6855.00 1182.14  19
   3  -7   9 5752.69 921.784  18
   3  -7   9 3233.86 931.282   9
  -3   7   9 5333.62 1210.62  24
  -3  -7  -8 5255.79 950.414   6
  -3  -7  -8 7492.33 1353.83  15
   3   7  -8 5550.19 960.803  14
  -3   7   8 5578.20 1082.87  21
   3  -7   8 5659.88 1049.97  19
   3  -7   8 5317.02 931.152  18
   3  -7   8 4480.11 1047.79   9
  -3   7   8 4667.07 1161.31  24
   3   7  -7 22700.6 1918.29  14
  -3   7   7 24887.4 2186.99  24
  -3  -7  -7 21691.0 1611.30  22
  -3   7   7 23382.3 2011.16  21
   3  -7   7 23644.5 2028.40  19
   3  -7   7 25750.0 2230.48   9
   3  -7   7 23062.8 2058.75   8
  -3  -7  -7 23791.8 1990.99   6
  -3  -7  -7 21085.0 2014.79  15
  -3  -7  -6 3368.82 838.479   6
  -3  -7  -6 3342.71 866.291  15
   3  -7   6 4853.80 1013.58   8
   3   7  -6 3865.67 890.860  14
  -3   7   6 4021.55 925.583  24
  -3  -7  -6 5155.72 896.517  22
  -3   7   6 4350.78 911.208  21
   3  -7   6 4677.60 893.551  19
   3  -7   6 3718.19 953.999   9
   3   7  -5 114804. 4188.68  14
  -3   7   5 116781. 4564.01  24
  -3   7   5 111770. 3834.54  23
  -3  -7  -5 127485. 4105.97  22
  -3   7   5 118987. 4302.50  21
   3  -7   5 114744. 4153.08  19
   3  -7   5 118187. 4562.40   9
   3  -7   5 125569. 4513.77   8
  -3  -7  -5 111423. 4293.90  15
   3   7  -4 37026.4 2359.37  14
  -3   7   4 32861.4 2416.76  14
  -3   7   4 34825.8 2430.35  24
  -3   7   4 32087.7 2077.31  23
  -3  -7  -4 37892.4 2304.50  22
  -3   7   4 35057.3 2311.38  21
   3  -7   4 33759.9 2205.98  19
   3  -7   4 36983.7 2598.24   9
   3  -7   4 35797.3 2439.83   8
  -3  -7  -4 34735.6 2335.30  15
  -3  -7  -3 155.235 291.476  15
   3  -7   3-71.3171 572.904   8
   3   7  -3 618.723 557.500  14
  -3   7   3 399.647 551.578  14
  -3   7   3-30.0465 519.051  24
   3  -7   3 503.222 582.500   2
  -3   7   3 1209.54 497.424  23
  -3  -7  -3 408.920 351.705  22
  -3   7   3 832.879 501.392  21
   3  -7   3-314.226 426.579  19
   3  -7   3 568.449 534.649   9
   3   7  -2 7484.39 1075.49  14
   3  -7   2 10329.9 1311.60   8
  -3   7   2 7464.43 1208.03  14
  -3   7   2 8920.30 1110.64  23
  -3  -7  -2 7646.60 1126.65  22
   3  -7   2 8118.76 1159.82   2
  -3   7   2 8762.73 1184.32  21
  -3   7   2 8842.86 1240.30  24
   3  -7   2 7926.24 1108.75  19
  -3  -7  -2 9122.55 1131.12  15
  -3  -7  -1 2885.61 655.224  15
   3  -7   1 5129.62 999.199   8
   3   7  -1 4730.17 883.506  14
  -3   7   1 4330.99 937.865  14
  -3   7   1 4049.83 912.910  24
  -3   7   1 4529.18 853.286  23
  -3  -7  -1 4129.59 881.743  22
   3  -7   1 3136.41 828.081   2
  -3   7   1 5016.37 890.934  21
   3  -7   1 2789.09 753.124  19
   3   7   0 9302.80 1171.02  14
   3  -7   0 7992.70 1156.54   8
  -3   7   0 8007.87 1203.03  14
  -3   7   0 8637.43 1084.36  23
  -3  -7   0 10154.8 1302.91  22
  -3   7   0 8871.47 1157.50  21
   3  -7   0 9327.05 1222.04   2
  -3   7   0 10093.3 1429.76  24
   3  -7   0 8534.39 1125.94  19
  -3  -7   0 8252.09 1070.71  15
   3  -7  -1 3249.34 762.304   8
   3   7   1 4890.11 848.995  14
  -3   7  -1 3716.20 859.631  14
  -3   7  -1 6676.91 1055.82  24
  -3   7  -1 5009.01 835.174  23
  -3  -7   1 4697.01 942.952  22
  -3   7  -1 4968.80 884.629  21
   3  -7  -1 4844.68 901.987   2
   3  -7  -1 3378.20 706.728  19
   3   7   2 8105.15 1038.07  14
   3  -7  -2 8723.76 1264.68   8
  -3  -7   2 10218.1 1233.52   1
  -3   7  -2 7414.04 1109.34  14
  -3   7  -2 9788.13 1224.81  23
  -3  -7   2 7885.35 1215.19  22
  -3   7  -2 9947.82 1234.85  21
   3  -7  -2 8680.03 1168.64   2
   3   7   3 239.515 300.554  14
   3  -7  -3-348.503 588.297   8
  -3   7  -3 249.970 359.231  14
  -3  -7   3 1317.40 608.648   1
  -3   7  -3 165.224 395.321  23
  -3  -7   3 1053.60 596.578  22
  -3   7  -3 491.024 446.936  21
   3  -7  -3 187.385 537.188   2
   3   7   4 38162.2 2121.28  14
  -3   7  -4 35701.6 2227.96  14
  -3   7  -4 35309.1 2269.85  23
   3  -7  -4 36237.1 2305.18   2
  -3  -7   4 37336.0 2355.79  22
  -3  -7   4 37037.1 2320.27   1
  -3   7  -4 36093.1 2201.07  21
   3   7   4 39821.3 2320.92  11
   3  -7  -4 37748.5 2628.74   8
  -3   7  -5 121468. 3922.72  14
  -3   7  -5 118610. 4231.32  23
  -3  -7   5 118822. 4129.41  22
   3  -7  -5 123216. 4246.60   2
  -3   7  -5 126303. 4080.60  21
   3   7   5 127177. 4197.62  11
   3  -7  -5 127527. 4823.83   8
  -3  -7   6 3940.96 912.537   1
   3  -7  -6 3052.98 921.736   8
  -3   7  -6 3541.49 877.381  23
  -3   7  -6 4967.47 877.590  12
  -3   7  -6 3700.58 793.159  21
   3   7   6 4545.79 919.954  11
  -3  -7   6 3396.44 715.953  10
   3  -7  -6 5097.91 955.616   2
  -3   7  -7 25052.5 1920.54  12
  -3   7  -7 23769.5 1963.28  23
  -3   7  -7 28886.8 2028.59  21
   3   7   7 23868.9 1909.28  11
   3  -7  -7 25069.6 2028.22   2
  -3  -7   7 22138.7 1925.57   1
   3  -7  -7 22981.6 2153.78   8
   3  -7  -8 6794.87 1257.04   8
  -3   7  -8 5272.49 990.537  23
  -3   7  -8 7141.89 1073.78  12
   3   7   8 7850.93 1194.95  11
   3  -7  -8 8068.53 1227.96   2
  -3  -7   8 4640.55 935.334   1
   3  -7  -9 5481.67 1170.55   8
  -3   7  -9 7210.13 1161.70  23
  -3   7  -9 4089.56 853.007  12
   3   7   9 5768.00 1070.13  11
  -3  -7   9 5782.86 1118.19   1
   3  -7  -9 3538.78 949.601   2
  -3   7  -9 6635.28 1088.62  16
   3  -7 -10 8473.15 1360.43   8
  -3   7 -10 8968.68 1328.31  23
  -3   7 -10 9516.20 1328.29  16
  -3   7 -11 3855.14 921.489  23
  -3   7 -11 4115.17 914.158  16
   3  -7 -11 3398.92 939.695   8
  -3  -7  12 17425.1 1706.29  24
  -3   7 -12 16713.8 1720.76  23
  -3   7 -12 17730.7 1638.63  16
   3  -7 -12 15928.6 1794.56   8
  -3  -7  13 36084.2 2369.67  24
  -3   7 -13 34181.4 2376.04  23
  -3   7 -13 34656.4 2201.30  16
   3  -7 -13 30130.1 2392.44   8
  -3  -7  14-85.2744 453.477  24
  -3   7 -14 913.902 549.892  23
   3  -7 -14-461.330 618.171   8
  -3  -7  15 21146.6 1692.40  24
  -3   7 -15 27418.1 1990.94  23
  -3   7 -15 26614.5 1690.98  17
   3  -7 -15 22175.7 1843.45   8
  -3  -7  16 115.320 397.011  24
  -3   7 -16 210.583 488.962  23
  -3   7 -16-479.435 410.273  17
   3  -7 -16-255.651 399.010   8
  -3  -7  17-377.140 412.267  24
  -3   7 -17 263.930 426.406  23
  -3   7 -17 1111.61 403.109   7
  -3   7 -17 1359.97 470.146  17
   3  -7 -17 41.1261 393.752   8
   3  -7 -18 3054.04 617.725   8
  -3  -7  18 1458.77 469.527  24
  -3   7 -18 1895.68 575.317  23
  -3   7 -18 2195.05 506.275   7
  -3   7 -18 2700.18 462.602  17
   3  -7 -19 1146.98 367.971   8
  -3  -7  19 1346.42 387.384  24
  -3   7 -19 1419.03 421.315  23
  -3   8  19 7896.93 802.360  24
  -3  -8 -19 6754.00 654.406  15
  -3  -8 -18 2715.05 509.166  15
  -3   8  18 2753.55 620.091  24
  -3  -8 -17 1032.35 427.628  15
  -3   8  17 1163.47 525.112  24
  -3  -8 -16 3228.26 696.884  15
  -3   8  16 2293.07 804.780  24
  -3  -8 -15 6669.55 969.117  15
   3  -8  15 5323.46 807.111  24
  -3   8  15 5715.82 1118.16  24
  -3  -8 -14 2424.63 737.958  15
   3  -8  14 3155.11 742.436  24
  -3   8  14 1996.84 911.804  24
  -3  -8 -13 3474.59 879.738  15
  -3   8  13 3180.54 1023.08  24
  -3  -8 -12 1337.01 659.375  15
  -3   8  12 2820.44 927.618  24
  -3  -8 -11 3110.44 940.591  15
  -3   8  11 3426.50 1032.62  24
  -3  -8 -10 8386.31 1371.40  15
  -3   8  10 8385.12 1408.17  24
   3  -8  10 7995.66 1042.04  18
  -3  -8  -9 252.306 543.896  15
  -3   8   9 486.347 629.946  24
   3  -8   9 242.162 379.670  18
  -3  -8  -8 3635.63 990.020  15
  -3   8   8 2822.35 1070.80  24
  -3   8   8 3531.43 788.024  23
  -3  -8  -8 2931.97 641.945  22
   3  -8   8 3327.13 737.006  18
  -3   8   7 103939. 4460.89  24
  -3   8   7 92745.9 3700.83  23
  -3  -8  -7 98842.5 3526.84  22
   3  -8   7 102061. 4291.91   8
  -3  -8  -7 95200.1 4181.85  15
  -3  -8  -6 3988.57 1010.63  15
   3  -8   6 5048.13 1072.60   8
   3   8  -6 4275.40 962.900  14
  -3   8   6 2866.40 935.725  24
  -3   8   6 4698.02 920.382  23
  -3  -8  -6 4692.26 857.711  22
   3  -8   6 4340.52 1082.68   9
  -3  -8  -5 3542.71 842.827  15
   3  -8   5 5516.70 1104.75   8
   3   8  -5 5035.75 995.945  14
  -3   8   5 5064.74 1109.56  24
   3  -8   5 6210.38 1095.68   2
  -3   8   5 4569.99 947.575  23
  -3  -8  -5 5284.97 956.053  22
  -3   8   5 3653.73 849.311  21
   3  -8   5 4914.19 995.550  19
  -3  -8  -4 8699.00 1168.65  15
   3  -8   4 10406.6 1403.02   8
   3   8  -4 8407.24 1208.07  14
  -3   8   4 9164.31 1385.25  14
  -3   8   4 9601.31 1379.71  24
  -3   8   4 7818.84 1129.70  23
  -3  -8  -4 9840.57 1254.64  22
   3  -8   4 8206.02 1195.79   2
  -3   8   4 9343.69 1252.61  21
   3  -8   4 9872.85 1300.78  19
   3   8  -3 36356.3 2429.72  14
  -3   8   3 37699.3 2705.21  14
  -3   8   3 37143.4 2617.63  24
   3  -8   3 39605.3 2458.05   2
  -3   8   3 35987.7 2271.09  23
  -3  -8  -3 38962.3 2500.93  22
  -3   8   3 40615.4 2493.16  21
   3  -8   3 36642.4 2361.98  19
   3  -8   3 37904.0 2651.94   8
  -3  -8  -3 39011.7 2391.33  15
   3  -8   2-59.1304 580.653   8
   3   8  -2 533.043 464.341  14
  -3   8   2-251.715 579.573  14
  -3   8   2 556.062 544.998  24
  -3   8   2 1101.39 415.161  23
  -3  -8  -2 587.700 495.706  22
   3  -8   2 1596.75 606.307   2
  -3   8   2 1508.94 564.694  21
   3  -8   2 904.342 652.054  19
  -3  -8  -2 906.367 425.655  15
   3   8  -1 12141.6 1409.04  14
  -3   8   1 12387.6 1545.02  14
  -3   8   1 12728.0 1577.18  24
   3  -8   1 12082.6 1355.80   2
  -3   8   1 13006.2 1417.53  23
  -3  -8  -1 14017.5 1557.57  22
  -3   8   1 12701.6 1405.94  21
   3  -8   1 12870.7 1430.41  19
   3  -8   1 14490.0 1725.94   8
   3   8   0 16338.9 1594.31  14
  -3   8   0 14101.6 1639.28  14
  -3   8   0 13993.7 1655.12  24
   3  -8   0 13196.9 1472.75   2
  -3   8   0 12238.9 1376.33  23
  -3  -8   0 14184.9 1605.75  22
  -3   8   0 11715.1 1335.34  21
   3  -8   0 12983.7 1433.81  19
   3  -8   0 14101.8 1627.46   8
   3   8   1 14035.4 1461.41  14
  -3   8  -1 11846.6 1478.93  14
   3  -8  -1 10907.3 1355.05   2
  -3   8  -1 12440.8 1394.28  23
  -3  -8   1 11922.1 1486.94  22
  -3   8  -1 14213.2 1456.72  21
   3  -8  -1 14179.3 1673.72   8
   3  -8  -2-378.556 525.469   8
   3   8   2 1272.95 512.790  14
  -3   8  -2 26.2788 308.957  14
  -3   8  -2 844.425 450.936  23
  -3  -8   2 605.001 619.859  22
   3  -8  -2-266.276 456.042   2
   3   8   3 40355.7 2361.55  14
  -3   8  -3 40272.2 2569.98  14
  -3   8  -3 35722.3 2365.85  23
   3  -8  -3 42818.9 2574.24   2
  -3  -8   3 42585.8 2652.12  22
   3   8   3 40934.4 2449.90  11
   3  -8  -3 40406.5 2779.11   8
   3  -8  -4 10519.4 1492.00   8
  -3   8  -4 9450.70 1178.80  14
  -3   8  -4 9324.26 1247.10  23
  -3  -8   4 9903.63 1367.09  22
   3  -8  -4 10706.9 1357.47   2
   3   8   4 10009.6 1311.85  11
  -3  -8   4 10636.3 1322.44   1
   3  -8  -5 4759.69 1074.92   8
  -3   8  -5 5494.65 1062.38  23
   3   8   5 6867.55 1100.26  11
   3  -8  -5 4638.07 1006.12   2
  -3  -8   5 7016.89 1134.10   1
   3  -8  -6 4869.89 1064.11   8
  -3   8  -6 3428.62 851.619  23
   3   8   6 4098.04 779.745  11
  -3   8  -7 99389.1 4071.18  23
   3  -8  -7 105421. 4634.05   8
   3  -8  -8 3277.35 1028.08   8
  -3   8  -8 2511.58 781.504  23
  -3   8  -8 4807.36 991.686  16
   3  -8  -9 66.9446 610.541   8
  -3   8  -9 742.318 522.798  23
  -3   8  -9 272.474 552.182  16
   3  -8 -10 8785.56 1389.51   8
  -3   8 -10 9556.30 1393.49  23
  -3   8 -10 8623.81 1180.44  16
   3  -8 -11 2636.10 921.168   8
  -3   8 -11 2407.58 784.656  23
  -3   8 -11 2100.34 654.351  16
   3  -8 -12 2910.05 863.726   8
  -3   8 -12 1954.81 680.982  23
  -3   8 -12 476.303 438.571  16
   3  -8 -13 2969.92 901.915   8
  -3  -8  13 3152.30 725.544  24
  -3   8 -13 4193.82 911.133  23
   3  -8 -14 3421.91 843.232   8
  -3  -8  14 2117.54 596.553  24
  -3   8 -14 1650.55 674.766  23
  -3   8 -14 1994.34 506.806  17
   3  -8 -15 6263.11 955.522   8
  -3  -8  15 4654.24 766.080  24
  -3   8 -15 6804.82 971.983  23
  -3   8 -15 6709.31 793.991  17
   3  -8 -16 3042.98 634.744   8
  -3  -8  16 3037.38 590.873  24
  -3   8 -16 3026.97 684.466  23
   3  -8 -17 1475.01 462.851   8
  -3  -8  17 1528.47 417.930  24
  -3   8 -17 2108.70 546.326  23
  -3   8 -17 1897.41 505.406   7
   3  -8 -18 1671.55 429.989   8
  -3   8 -18 2725.51 526.623  23
  -3   8 -19 6411.87 623.160  23
  -3  -9 -17 1741.33 394.488  15
  -3   9  17 2006.62 496.095  24
  -3  -9 -16 2915.77 533.534  15
  -3   9  16 2616.26 680.940  24
  -3  -9 -15 1490.64 445.777  15
  -3   9  15 1553.06 606.826  24
  -3  -9 -14 479.284 380.902  15
   3  -9  14 479.611 425.299  24
  -3   9  14 837.920 532.044  24
   3  -9  13 11875.8 1197.61  24
  -3  -9 -13 9806.57 1139.65  15
  -3   9  13 9423.48 1334.69  24
  -3  -9 -12 4486.70 874.761  15
  -3   9  12 4694.55 1054.17  24
  -3  -9 -11 3819.73 873.291  15
  -3   9  11 3192.82 946.731  24
   3  -9  11 3903.55 702.511  18
  -3  -9 -10 2612.60 819.306  15
  -3   9  10 3533.29 1084.76  24
   3  -9  10 1650.22 520.201  18
  -3  -9  -9 4658.82 1018.47  15
  -3   9   9 6168.54 1214.05  24
  -3   9   9 2638.34 698.976  23
  -3  -9  -9 1932.93 525.235  22
   3  -9   9 5627.66 903.806  18
  -3  -9  -8 3659.56 897.715  15
  -3   9   8 4116.02 983.638  24
  -3   9   8 5362.32 896.342  23
  -3  -9  -8 6197.43 873.347  22
   3  -9   8 4263.13 801.075  18
  -3  -9  -7 8275.58 1250.89  15
  -3   9   7 11373.3 1554.97  24
  -3   9   7 9842.00 1227.56  23
  -3  -9  -7 8495.62 1091.52  22
   3  -9   7 9572.78 1207.38  18
  -3  -9  -6 5373.20 988.246  15
   3  -9   6 4825.56 1007.79   8
  -3   9   6 5715.43 1201.23  24
  -3   9   6 4420.61 875.875  23
  -3  -9  -6 4410.98 854.581  22
  -3   9   5 30838.8 2461.44  24
  -3   9   5 31886.5 2199.19  23
  -3  -9  -5 29550.4 2097.64  22
   3  -9   5 29915.0 2323.14   8
  -3  -9  -5 27122.9 2059.37  15
   3  -9   4 1155.09 687.091   8
  -3   9   4 615.436 665.338  24
  -3   9   4 705.097 525.696  23
  -3  -9  -4 1776.21 682.237  22
  -3  -9  -4 2038.88 620.632  15
   3  -9   3 9.12691 579.953   8
  -3   9   3 980.590 714.889  24
  -3   9   3 1050.27 555.700  23
  -3  -9  -3 1769.94 676.269  22
   3  -9   2 9969.43 1417.73   8
  -3   9   2 11523.9 1631.22  24
  -3   9   2 9733.35 1290.57  23
  -3  -9  -2 10747.3 1401.30  22
   3  -9   1 5470.09 1108.34   8
  -3   9   1 4550.79 907.699  23
  -3  -9  -1 6148.33 1092.66  22
   3  -9   0 133.586 585.867   8
  -3   9   0 539.163 540.623  23
  -3  -9   0-217.316 464.923  22
   3  -9  -1 4952.43 1051.83   8
  -3   9  -1 6182.01 1019.18  23
  -3  -9   1 6014.70 1146.98  22
  -3   9  -2 12062.0 1384.45  23
  -3  -9   2 10312.9 1423.81  22
   3  -9  -2 13169.2 1631.05   8
   3  -9  -3 620.419 609.239   8
  -3   9  -3 867.740 612.826  23
  -3  -9   3 58.8587 624.497  22
   3  -9  -4 1916.92 894.657   8
  -3   9  -4 1079.45 601.750  23
  -3  -9   4 1183.67 653.326  22
  -3   9  -5 30327.9 2214.74  23
   3  -9  -5 31033.1 2582.17   8
   3  -9  -6 4659.59 1125.41   8
  -3   9  -6 4684.67 971.260  23
   3  -9  -7 7298.22 1291.70   8
  -3   9  -7 7982.89 1250.31  23
  -3   9  -7 9923.56 1159.87  16
   3  -9  -8 4663.39 1082.61   8
  -3   9  -8 5496.08 1047.66  23
  -3   9  -8 4796.76 863.029  16
   3  -9  -9 3506.41 1004.16   8
  -3   9  -9 1314.88 578.153  16
   3  -9 -10 377.776 563.658   8
  -3   9 -10 2407.48 754.419  23
  -3   9 -10 2344.76 614.782  16
   3  -9 -11 2893.91 839.847   8
  -3   9 -11 3882.63 878.446  23
  -3   9 -11 4412.42 748.113  16
   3  -9 -12 5029.24 973.106   8
  -3   9 -12 5545.13 955.344  23
  -3   9 -13 13068.7 1310.89  23
   3  -9 -13 9463.56 1177.17   8
   3  -9 -14 1151.39 507.779   8
  -3   9 -14 1487.15 573.252  23
   3  -9 -15 1788.51 508.957   8
  -3   9 -15 1395.43 486.519  23
   3  -9 -16 2564.94 534.711   8
  -3   9 -16 1966.95 468.276  23
  -3   9 -17 2068.89 407.630  23
  -3  10  15 17117.3 1206.46  24
  -3  10  14 9092.04 1015.77  24
  -3 -10 -14 8182.33 743.860  15
  -3 -10 -13 5107.59 669.960  15
  -3  10  13 6023.73 929.198  24
   3 -10  13 6702.52 765.858  24
  -3 -10 -12 5796.13 762.491  15
  -3  10  12 5311.53 961.026  24
  -3 -10 -11 3784.46 657.069  15
  -3  10  11 3196.13 849.025  24
   3 -10  11 3908.32 649.516  18
  -3 -10 -10 302.458 359.868  15
  -3  10  10 1545.07 818.225  24
  -3  10  10 1826.80 527.786  23
   3 -10  10 913.679 375.592  18
  -3 -10  -9 6222.80 911.088  15
  -3  10   9 6178.81 1101.36  24
  -3  10   9 6318.40 913.608  23
   3 -10   9 6732.85 865.032  18
  -3  10   8 123.115 660.283  24
  -3  10   8 107.358 337.696  23
  -3 -10  -8 45.0395 289.010  22
   3 -10   8 392.878 388.133  18
  -3 -10  -8 632.591 546.931  15
  -3  10   7 3312.84 930.537  24
  -3  10   7 1476.04 607.339  23
  -3 -10  -7 2486.04 599.467  22
   3 -10   7 2923.29 699.651  18
  -3  10   6 12883.0 1625.91  24
  -3  10   6 10359.1 1278.73  23
  -3 -10  -6 11998.0 1248.87  22
   3 -10   6 8815.96 1126.93  18
   3 -10   5 5673.16 1048.54   8
  -3  10   5 7030.24 1238.19  24
  -3  10   5 2636.45 719.800  23
  -3 -10  -5 6247.32 1020.30  22
   3 -10   5 4983.25 909.147  18
   3 -10   4 6097.93 1075.00   8
  -3  10   4 6434.96 1014.83  23
  -3 -10  -4 5705.60 961.188  22
   3 -10   3 1171.36 783.694   8
  -3  10   3 532.025 388.405  23
  -3 -10  -3-42.7653 454.686  22
  -3  10   2 11652.5 1327.18  23
  -3 -10  -2 11054.7 1400.10  22
   3 -10   2 12503.2 1530.18   8
   3 -10   1 847.780 701.723   8
  -3  10   1 2807.46 751.217  23
  -3 -10  -1 1052.21 627.334  22
   3 -10   0 22.4592 641.678   8
  -3  10   0 683.124 504.084  23
  -3 -10   0 686.841 698.407  22
   3 -10  -1 1660.41 824.533   8
  -3  10  -1 1754.05 633.998  23
  -3 -10   1 1314.48 679.409  22
  -3  10  -2 12987.1 1399.47  23
  -3 -10   2 11327.0 1465.11  22
   3 -10  -2 12098.7 1544.37   8
   3 -10  -3 515.842 665.431   8
  -3  10  -3 869.783 458.076  23
   3 -10  -4 6792.95 1222.48   8
  -3  10  -4 6572.15 1063.95  23
   3 -10  -5 7256.53 1285.10   8
  -3  10  -5 6030.28 1008.15  23
  -3  10  -5 7483.47 966.565  16
   3 -10  -6 6212.93 1152.03   8
  -3  10  -6 7387.13 1096.02  23
   3 -10  -7 3194.57 914.296   8
  -3  10  -7 2778.01 746.898  23
   3 -10  -8 948.407 627.747   8
  -3  10  -8 183.171 556.786  23
   3 -10  -9 6204.08 1055.71   8
  -3  10  -9 7682.01 1055.09  23
   3 -10 -10 41.3000 480.732   8
  -3  10 -10 645.659 468.005  23
   3 -10 -11 3939.42 817.971   8
  -3  10 -11 2209.18 624.831  23
   3 -10 -12 6273.35 897.169   8
  -3  10 -12 7166.55 919.715  23
   3 -10 -13 6449.10 848.767   8
  -3  10 -13 6507.89 811.538  23
  -3  10 -14 9543.67 868.247  23
   3 -10 -14 8656.99 858.309   8
  -3  10 -15 15592.0 982.684  23
  -3  10 -15 18758.4 1021.15   7
   3 -10 -15 17627.6 1030.23   8
   3 -11  10 6308.71 686.506  18
  -3  11   9 1768.29 479.396  23
   3 -11   9 971.892 348.228  18
  -3  11   8 1829.91 520.233  23
   3 -11   8 1362.38 406.789  18
  -3  11   7 2278.98 562.426  23
   3 -11   7 2150.66 539.097  18
  -3  11   6 5254.24 805.627  23
   3 -11   6 4930.65 781.415  18
  -3  11   5 12119.9 1230.59  23
  -3 -11  -5 12048.8 1182.36  22
   3 -11   5 11483.8 1170.82  18
   3 -11   4 1196.34 588.670   8
  -3  11   4 919.780 491.205  23
  -3 -11  -4 666.088 511.421  22
   3 -11   4 727.382 498.258  18
   3 -11   3 2830.29 775.702   8
  -3  11   3 3148.32 688.269  23
  -3 -11  -3 3054.22 749.185  22
   3 -11   3 3023.11 741.556  18
   3 -11   2 3944.24 915.845   8
  -3  11   2 3570.65 723.271  23
  -3 -11  -2 2548.01 767.428  22
  -3  11   1 19750.8 1566.63  23
  -3 -11  -1 21694.5 1785.27  22
   3 -11   1 19485.2 1736.87   8
  -3  11   0 43767.0 2300.65  23
  -3 -11   0 48139.3 2629.27  22
   3 -11   0 47033.3 2659.55   8
  -3  11  -1 20372.6 1625.18  23
   3 -11  -1 21072.6 1828.57   8
   3 -11  -2 1718.32 650.900   8
  -3  11  -2 4003.64 795.449  23
   3 -11  -3 4789.61 1005.20   8
  -3  11  -3 2679.76 699.470  23
   3 -11  -4 2507.88 792.833   8
  -3  11  -4 428.606 419.509  23
  -3  11  -5 10801.1 1175.72  23
   3 -11  -5 13412.9 1446.73   8
   3 -11  -6 3847.57 853.568   8
  -3  11  -6 3603.31 753.728  23
   3 -11  -7 2531.47 743.853   8
  -3  11  -7 1715.65 542.154  23
   3 -11  -8 1631.28 606.543   8
  -3  11  -8 824.589 401.389  23
   3 -11  -9 63.8972 367.835   8
  -3  11  -9 972.882 423.051  23
  -3  11 -10 7945.94 844.380  23
   3 -11 -10 9100.22 989.640   8
  -3  11 -11 7423.20 774.082  23
   3 -11 -11 7438.22 826.828   8
   3 -11 -12 966.724 379.933   8
  -3  11 -12 1065.36 309.719  23
  -3  11 -13 5704.28 562.524  23
  -3  11 -13 6694.86 612.688   7
   3 -12   8 2339.40 428.515  18
   3 -12   7 7878.08 742.616  18
  -3  12   6 1802.20 435.190  23
   3 -12   6 523.633 305.339  18
  -3  12   5 598.334 324.448  23
   3 -12   5-537.131 341.818  18
  -3  12   4 4203.25 641.314  23
   3 -12   4 3763.22 623.007  18
  -3  12   3 732.463 351.749  23
   3 -12   3 795.990 365.148  18
  -3  12   2 575.917 349.992  23
   3 -12   2 945.790 429.212  18
  -3  12   1 26553.5 1539.59  23
   3 -12   1 25391.5 1594.69  18
   3 -12   1 28260.4 1813.96   8
   3 -12   0 6519.30 911.520   8
  -3  12   0 5624.44 779.949  23
   3 -12   0 5431.75 794.256  18
  -3  12  -1 25182.4 1509.82  23
   3 -12  -1 24313.8 1550.73  18
   3 -12  -1 25764.7 1698.73   8
   3 -12  -2 606.039 452.668   8
  -3  12  -2 1181.35 467.402  23
   3 -12  -3 1777.94 573.575   8
  -3  12  -3 857.133 424.405  23
   3 -12  -4 3638.48 673.875   8
  -3  12  -4 4416.61 683.352  23
   3 -12  -5 1009.95 445.357   8
  -3  12  -5 594.462 316.746  23
   3 -12  -6 215.983 346.797   8
  -3  12  -6 743.073 374.079  23
  -3  12  -7 8674.69 806.506  23
   3 -12  -7 9611.70 927.337   8
   3 -12  -8 2200.88 479.561   8
  -3  12  -8 2226.31 421.898  23
  -3  12  -9 9821.14 734.438  23
   3 -12  -9 10098.7 806.052   8
   3 -13   2 2097.98 388.744  18
   3 -13   1 443.525 244.524  18
   3 -13   0 3333.39 473.902  18
   3 -13  -1-48.5589 207.001  18
   3 -13  -2 2104.36 368.561  18
  -4   0   0 41498.7 1679.61  13
   4   0   0 45490.0 1764.36   2
  -4   0   0 41137.6 1989.70  12
  -4   0   0 41322.1 1889.90  21
   4   0   0 41722.0 1590.45  19
   4   0   1 17019.8 1103.89   2
   4   0  -1 18320.8 1143.06   2
  -4   0  -1 17575.5 1364.77  12
  -4   0   1 15237.6 1233.20  12
  -4   0  -1 19085.0 1302.07  21
  -4   0   1 15757.3 1193.90  21
   4   0   1 18885.6 1163.67  19
   4   0  -1 18585.9 1010.20  19
  -4   0  -1 19175.3 1430.84  10
  -4   0   1 18023.4 1455.34  10
  -4   0   1 14601.2 1101.43  13
   4   0   2 52529.9 1936.29   2
  -4   0   2 48058.2 2075.51  13
   4   0  -2 49905.2 1862.77   2
  -4   0  -2 47908.7 2266.76  12
  -4   0   2 50719.4 2133.80  12
  -4   0  -2 48635.8 2098.10  21
  -4   0   2 45458.2 1992.45  21
   4   0   2 50618.3 2011.25  19
  -4   0  -2 48727.3 2228.66  10
  -4   0   2 49450.8 2384.47  10
  -4   0   3 27895.3 1688.19  13
  -4   0  -3 28185.1 1828.77  12
   4   0  -3 29539.3 1483.73   2
  -4   0   3 28307.8 1602.79  12
  -4   0  -3 26730.5 1594.31  21
  -4   0   3 26190.6 1531.42  21
   4   0   3 27953.6 1578.71  19
  -4   0   4 21539.7 1603.11  13
  -4   0  -4 19974.3 1635.57  12
  -4   0  -4 20807.7 1442.55  21
   4   0  -4 22374.4 1330.97   2
  -4   0   4 18496.6 1318.50  21
   4   0  -4 21539.3 1444.78  20
   4   0   4 19813.5 1426.32  19
  -4   0   5-112.834 430.686  13
  -4   0  -5 331.501 493.138  12
  -4   0  -5 476.573 441.916  21
  -4   0   5 47.7514 303.852  21
   4   0  -5-64.5451 405.851  20
   4   0   5-128.209 394.792  19
   4   0  -5-245.479 395.556   2
   4   0   5 242.209 359.020   9
  -4   0   6 51627.5 2752.32  13
  -4   0  -6 59232.7 2923.36  12
  -4   0  -6 58305.8 2552.42  21
  -4   0   6 55445.0 2316.33  21
   4   0  -6 59475.3 2555.89  20
   4   0  -6 59325.4 2301.57   2
   4   0   6 56507.9 2612.32  19
  -4   0   7 520.638 535.783  13
  -4   0  -7 34.6382 513.947  12
  -4   0  -7 483.594 378.686  21
  -4   0   7-217.481 291.449  21
   4   0  -7 303.582 457.981  20
   4   0   7-374.630 553.118  19
   4   0  -7-265.669 413.563   2
  -4   0  -8 33318.2 2339.78  12
  -4   0   8 37092.5 2569.58  13
  -4   0   8 37203.9 2026.27  21
  -4   0  -8 42013.9 2311.10   7
   4   0  -8 38841.2 2195.08  20
   4   0   8 35358.7 2201.87  19
   4   0  -8 37403.7 1983.77   2
  -4   0  -8 36798.8 2446.33   6
  -4   0   9 22045.3 2086.29  13
  -4   0  -9 17643.7 1709.04  12
  -4   0   9 19043.8 1517.62  21
  -4   0  -9 20881.0 1691.61   7
   4   0  -9 19969.6 1652.58  20
   4   0   9 19143.6 1707.57  19
   4   0  -9 17072.9 1383.93   2
  -4   0   9 19551.2 1739.27   3
  -4   0  -9 17051.5 1479.93  16
  -4   0  -9 18183.3 1778.29   6
  -4   0 -10 33730.6 2380.52  12
  -4   0 -10 33692.2 2103.56   7
   4   0 -10 34111.8 2178.20  20
   4   0  10 34412.3 2326.10  19
  -4   0  10 32005.3 2588.37  13
  -4   0  10 31607.0 2268.66   3
   4   0 -10 35617.5 2041.34   2
  -4   0 -10 32101.6 2062.35  16
  -4   0 -10 32428.3 2493.63   6
  -4   0  11 12122.8 1575.88   3
  -4   0  11 15978.1 1913.76  13
  -4   0 -11 17852.5 1772.35  12
  -4   0 -11 17389.8 1534.55   7
   4   0 -11 17267.6 1602.55  20
   4   0  11 18974.1 1779.68  19
   4   0 -11 17340.6 1458.23   2
  -4   0 -11 16482.5 1852.89   6
  -4   0  12 2428.41 770.070   3
   4   0 -12 2163.95 619.659   2
  -4   0 -12 1545.66 704.462   6
  -4   0  12 1704.03 643.167  24
  -4   0  12 2421.03 993.960  13
  -4   0 -12 2190.77 814.369  12
   4   0 -12 885.672 620.736  20
   4   0  12 1942.20 749.708  19
  -4   0 -12 990.808 516.317   7
   4   0 -13 36202.1 2146.15   2
  -4   0  13 28865.1 2265.84  24
  -4   0  13 35005.6 2787.06  13
  -4   0 -13 37724.9 2565.19  12
  -4   0 -13 33188.1 2050.28   7
   4   0 -13 35739.2 2312.91  20
   4   0  13 31412.1 2345.44  19
  -4   0  13 27822.5 2469.97   3
  -4   0 -13 32855.9 2115.83  17
  -4   0 -13 32060.4 2563.69   6
  -4   0  14 17340.6 1816.20  24
  -4   0 -14 19856.8 1575.01   7
  -4   0 -14 19287.9 1659.00  17
  -4   0 -14 20577.4 2051.28   6
  -4   0 -15 1847.27 825.103   6
  -4   0  15 709.384 650.106  24
  -4   0 -15 1252.39 600.052  17
  -4   0 -16 297.867 575.193   6
  -4   0  16 1313.84 846.130  24
  -4   0 -16 1141.81 626.859  17
  -4   0  17 12397.6 1602.27  24
  -4   0 -17 17359.0 1528.94  17
  -4   0 -17 14600.1 1634.51   6
  -4   0 -18 5814.09 1046.24   6
  -4   0  18 3331.97 830.790  24
  -4   0 -18 6129.90 936.457  17
  -4   0 -19 1944.52 671.985   6
  -4   0  19 950.124 542.353  24
  -4   0  20 20320.7 1637.78  24
  -4   0 -20 23216.0 1688.74   6
  -4   0 -21-576.166 357.060   6
  -4   0  21 327.420 372.769  24
  -4   0 -22-280.278 287.399   6
  -4   0  22 300.834 271.569  24
  -4   1  22 9609.25 921.611  24
  -4  -1 -22 9412.47 896.005   6
  -4  -1 -21 304.063 353.895   6
  -4   1  21 814.614 481.704  24
  -4  -1 -20 7040.01 998.495   6
  -4   1  20 4557.70 915.175  24
  -4  -1 -19 2232.73 736.133   6
  -4   1  19 2520.89 778.101  24
  -4  -1 -18 5165.77 1040.03   6
  -4   1  18 5614.24 1105.29  24
  -4  -1 -17-533.163 691.157   6
  -4   1  17-142.151 516.205  24
  -4  -1 -17 112.721 344.032  17
  -4  -1 -16 6172.81 1221.34   6
  -4   1  16 4909.52 1130.40  24
  -4  -1 -16 7566.94 1019.09  17
  -4  -1 -15 8123.18 1355.64   6
  -4   1  15 6113.73 1195.04  24
  -4  -1 -15 6646.06 976.250  17
  -4   1  14 18537.8 1935.48  24
  -4  -1 -14 20168.8 1593.63  17
  -4  -1 -14 19967.2 2075.70   6
  -4  -1 -13 3695.75 842.716  15
  -4   1  13 2317.36 838.456   3
  -4  -1 -13 2405.10 908.895   6
  -4   1  13 2500.54 786.992  24
  -4   1  13 3293.72 956.304  13
  -4  -1 -13 3201.84 841.496  12
   4   1 -13 5052.31 886.438  20
  -4  -1 -13 3984.28 767.949   7
   4  -1  13 1952.05 717.462  19
   4  -1  13 2344.39 897.656   9
  -4  -1 -13 4080.80 764.676  17
  -4  -1 -12 1548.67 628.905  15
  -4   1  12 5113.66 1127.47   3
  -4  -1 -12 2052.44 843.826   6
  -4   1  12 2339.98 825.833  24
  -4   1  12 4069.13 1033.33  13
  -4  -1 -12 3801.57 901.530  12
  -4   1  12 3362.62 857.659  21
   4   1 -12 4521.94 871.182  20
  -4  -1 -12 3459.17 741.354   7
   4  -1  12 3044.18 835.330  19
   4  -1  12 3507.44 919.369   9
  -4  -1 -12 3503.12 726.983  17
  -4   1  11 19303.8 1787.66  24
  -4   1  11 24638.2 2271.66  13
  -4  -1 -11 23157.8 2011.70  12
  -4  -1 -11 23815.8 1766.88   7
  -4   1  11 21453.8 1841.01  21
   4   1 -11 21893.5 1743.13  20
   4  -1  11 22338.7 1943.30  19
  -4   1  11 17980.2 1882.21   3
  -4  -1 -11 24315.0 1700.37  17
  -4  -1 -11 20170.2 1768.69  15
  -4  -1 -11 21134.5 2149.56   6
  -4  -1 -10 8909.60 1180.24  15
  -4   1  10 7571.57 1176.21   3
  -4  -1 -10 8809.32 1411.35   6
  -4   1  10 7696.93 1319.27  13
  -4  -1 -10 7560.55 1197.75  12
  -4  -1 -10 9861.00 1194.22   7
  -4   1  10 6292.09 993.522  21
   4   1 -10 8963.14 1124.41  20
   4  -1  10 9489.17 1297.21  19
  -4  -1  -9 878.558 486.806  15
  -4  -1  -9 655.685 619.001   6
  -4   1   9 1802.33 851.878  13
  -4  -1  -9 1683.15 713.275  12
  -4   1   9 500.869 481.974  21
   4   1  -9 1549.99 628.570  20
   4  -1   9 866.393 505.687  19
  -4  -1  -9 1028.37 466.443   7
   4  -1   9 1043.63 489.641   9
  -4  -1  -8 3869.52 742.327  15
  -4  -1  -8 2812.68 810.651   6
  -4   1   8 2191.06 853.113  13
  -4  -1  -8 4467.60 996.938  12
  -4   1   8 2151.99 576.802  21
   4   1  -8 2076.50 621.572  20
   4  -1   8 3610.22 842.907  19
  -4  -1  -8 3609.40 777.846   7
   4  -1   8 2307.06 680.499   9
  -4   1   7 256.035 551.677  13
  -4  -1  -7 122.251 505.237  12
  -4   1   7-230.122 421.858  21
   4   1  -7 141.508 382.440  20
   4  -1   7 256.403 460.683  19
   4  -1   7 178.842 351.221   9
  -4   1   6 32188.8 2294.76  13
  -4  -1  -6 38836.1 2414.59  12
  -4   1   6 35285.8 2000.12  21
   4   1  -6 35271.5 1930.29  20
   4  -1   6 31543.6 1932.00  19
   4  -1   6 34623.3 1933.10   9
  -4   1   5 33151.1 2172.82  13
  -4  -1  -5 35589.8 2220.66  12
  -4  -1  -5 36736.8 1886.26  21
  -4   1   5 33774.5 1916.11  21
   4   1  -5 37001.8 1922.30  20
   4  -1   5 34264.8 1908.24  19
   4  -1   5 33208.3 1796.07   9
  -4   1   4 26828.2 1874.70  13
  -4  -1  -4 27433.2 1915.45  12
  -4  -1  -4 26563.1 1554.71  21
  -4   1   4 26706.9 1687.81  21
   4   1  -4 28458.0 1639.14  20
   4  -1   4 27113.7 1614.76  19
   4  -1   4 29012.0 1607.86   9
  -4   1   3 46923.1 2287.49  13
  -4  -1  -3 45220.8 2350.76  12
  -4   1   3 41840.9 1808.35  12
  -4  -1  -3 45025.8 1950.40  21
  -4   1   3 43794.8 2125.04  21
   4   1  -3 45969.5 1973.65  20
   4  -1   3 43893.8 1943.75  19
   4  -1   3 41720.2 1841.00   9
  -4   1   2 26308.1 1611.74  13
  -4  -1  -2 23325.4 1661.13  12
  -4   1   2 25241.5 1459.19  12
  -4  -1  -2 23462.5 1371.81  21
  -4   1   2 23399.3 1560.55  21
   4   1  -2 23464.6 1402.12  20
   4  -1   2 24177.3 1371.39  19
  -4  -1  -2 23965.6 1669.91  10
   4  -1   1 14592.7 1145.68   2
  -4   1   1 16848.9 1237.86  13
  -4   1   1 15893.8 1230.55  12
  -4  -1  -1 17657.2 1408.46  12
  -4  -1  -1 15646.9 1096.65  21
  -4   1   1 16166.9 1290.77  21
   4   1  -1 16470.1 1005.08  19
   4  -1   1 16595.9 1119.52  19
  -4  -1  -1 15875.3 1403.89  10
  -4   1   1 17972.6 1375.23  10
   4  -1   0 37563.4 1771.95   2
  -4   1   0 39427.6 1677.49  13
  -4  -1   0 38101.4 1644.92  13
  -4   1   0 36623.4 1819.77  12
  -4  -1   0 38653.1 1990.19  12
  -4  -1   0 37280.6 1633.13  21
  -4   1   0 37371.0 1939.03  21
   4   1   0 41516.4 1676.28  19
   4  -1   0 30618.6 1359.62  19
  -4  -1   0 40396.4 2212.51  10
  -4   1   0 39587.1 1966.55  10
  -4  -1   1 17667.6 1202.92  13
   4  -1  -1 15701.4 1168.61   2
  -4   1  -1 16105.0 1262.63  12
  -4  -1   1 16569.8 1355.36  12
  -4  -1   1 16243.0 1093.49  21
  -4   1  -1 17786.2 1343.69  21
   4   1   1 16779.1 1143.93  19
  -4   1  -1 15438.5 1226.54  10
  -4  -1   1 16591.8 1441.65  10
  -4  -1   2 25514.2 1508.17  13
   4  -1  -2 25782.3 1478.49   2
  -4   1  -2 25230.0 1643.97  12
  -4  -1   2 23692.9 1590.84  12
  -4   1  -2 25633.0 1615.09  21
  -4  -1   2 25580.3 1367.37  21
   4   1   2 24832.7 1479.08  19
  -4  -1   2 24951.1 1823.64  10
  -4  -1   3 43154.1 2081.55  13
   4  -1  -3 44478.0 1979.01   2
  -4   1  -3 42362.5 2214.07  12
  -4   1  -3 47480.5 2195.19  21
  -4  -1   3 42637.7 1757.84  21
   4   1   3 39779.2 1953.14  19
   4  -1  -4 27898.7 1610.65   2
  -4   1  -4 27254.5 1725.91  21
  -4  -1   4 26673.7 1404.98  21
  -4  -1   4 25706.7 1704.49  13
   4   1   4 26900.5 1698.98  19
  -4   1  -4 28386.0 1875.16  12
  -4  -1   5 38281.8 2190.97  13
  -4   1  -5 34895.6 2169.13  12
  -4   1  -5 34407.4 1959.66  21
   4  -1  -5 35151.2 1839.90   2
  -4  -1   5 32819.8 1586.27  21
   4  -1  -5 37301.0 2032.03  20
   4   1   5 36088.1 2016.78  19
  -4  -1   6 35564.0 2262.32  13
  -4   1  -6 37925.0 2324.82  12
  -4   1  -6 35824.3 2073.50  21
   4  -1  -6 38777.3 1998.43   2
   4  -1  -6 38009.6 2103.30  20
   4   1   6 32987.1 2043.41  19
  -4  -1   7 95.3397 561.958  13
  -4   1  -7 448.953 598.267  12
  -4   1  -7 326.288 489.540  21
   4  -1  -7-384.039 446.018  20
   4   1   7 244.260 522.419  19
   4  -1  -7 217.189 359.363   2
  -4   1  -7-1419.78 573.901   7
  -4  -1   8 2728.34 638.349   3
  -4  -1   8 2856.77 872.191  13
  -4   1  -8 3098.05 822.370  12
  -4   1  -8 2772.55 716.516  21
   4  -1  -8 3159.58 748.851  20
   4   1   8 3333.51 836.652  19
  -4   1  -8 3985.24 794.729   7
   4  -1  -8 1865.93 573.093   2
  -4   1  -8 3157.72 719.150  16
  -4  -1   9 1931.49 599.489   3
  -4   1  -9 748.802 631.407   6
  -4  -1   9 1657.63 859.547  13
  -4   1  -9 1870.06 710.767  12
   4  -1  -9 2083.14 667.272  20
   4   1   9 921.243 614.769  19
  -4   1  -9 1741.53 614.568   7
  -4   1  -9 1084.86 643.337  16
   4  -1  -9 1520.99 574.897   2
  -4  -1  10 7315.95 1147.45   3
  -4   1 -10 4426.07 947.325   6
  -4  -1  10 8139.22 1356.73  13
  -4   1 -10 9031.49 1296.04  12
  -4   1 -10 9655.41 1186.02   7
   4  -1 -10 9167.23 1181.82  20
   4   1  10 8306.87 1216.31  19
   4  -1 -10 8763.42 1149.29   2
  -4   1 -10 8903.33 1141.71  16
  -4  -1  11 22719.7 2220.48  13
  -4   1 -11 23929.5 2027.57  12
  -4   1 -11 23443.8 1798.51   7
   4  -1 -11 21858.7 1821.98  20
   4   1  11 20712.8 1842.22  19
   4  -1 -11 20685.6 1708.45   2
  -4  -1  11 18890.0 1944.16   3
  -4   1 -11 21948.0 1839.52  16
  -4   1 -11 19763.4 2017.46   6
   4  -1 -12 2939.92 769.783   2
  -4  -1  12 568.193 847.345   3
  -4   1 -12 1345.32 632.464   6
  -4  -1  12 1958.51 910.832  13
  -4   1 -12 3219.44 698.490  23
  -4   1 -12 5254.13 1039.11  12
   4  -1 -12 2887.44 751.353  20
   4   1  12 2831.85 802.074  19
  -4   1 -12 3151.28 758.083   7
  -4  -1  13 3050.22 953.196   3
   4  -1 -13 2149.11 616.720   2
  -4   1 -13 3927.69 1059.01   6
  -4  -1  13 3632.20 874.044  24
  -4  -1  13 2931.23 1006.78  13
  -4   1 -13 2811.94 686.013  23
  -4   1 -13 3214.51 892.603  12
   4  -1 -13 4223.50 868.626  20
   4   1  13 4506.70 953.391  19
  -4   1 -13 2532.03 648.937   7
  -4  -1  14 19509.8 1916.94  24
  -4   1 -14 20155.1 1632.21   7
  -4   1 -14 21482.8 1803.44  17
  -4   1 -14 19447.7 1949.20   6
  -4   1 -15 7719.61 1278.53   6
  -4  -1  15 6591.09 1149.51  24
  -4   1 -15 7083.76 976.089   7
  -4   1 -15 6950.05 1092.17  17
  -4   1 -16 6731.59 1161.16   6
  -4  -1  16 7365.31 1238.14  24
  -4   1 -16 6457.47 1055.52  17
  -4   1 -17 317.994 471.034   6
  -4  -1  17-106.605 559.175  24
  -4   1 -17 558.531 552.103  17
  -4   1 -18 4417.73 928.888   6
  -4  -1  18 4988.68 1006.91  24
  -4   1 -18 5550.86 919.494  17
  -4   1 -19 3717.29 775.002   6
  -4  -1  19 2033.80 718.249  24
  -4   1 -19 2630.45 687.651  17
  -4   1 -20 7043.29 927.410   6
  -4  -1  20 5759.82 876.019  24
  -4   1 -21 1061.79 406.260   6
  -4  -1  21 425.830 393.705  24
  -4  -1  22 9405.93 867.145  24
  -4   1 -22 8055.17 751.881   6
  -4   2  22 9063.43 897.835  24
  -4  -2 -22 9999.06 899.306   6
  -4   2  21 4953.07 760.305  24
  -4  -2 -21 7102.11 890.292   6
  -4   2  20 11044.4 1257.60  24
  -4  -2 -20 11701.9 1231.01   6
  -4  -2 -19 587.615 507.857   6
  -4   2  19 1001.30 657.046  24
  -4  -2 -18 4193.77 992.330   6
  -4   2  18 3246.55 870.189  24
  -4  -2 -17 848.099 420.182  15
  -4  -2 -17 1902.37 752.658   6
  -4   2  17 1832.31 732.273  24
  -4  -2 -16 1682.20 520.110  15
  -4  -2 -16 687.723 593.492   6
  -4   2  16 1813.82 733.368  24
  -4  -2 -15 3505.88 762.515  15
  -4  -2 -15 4201.62 1095.57   6
  -4   2  15 3929.12 973.334  24
  -4  -2 -15 4310.49 816.840  17
  -4  -2 -14 8145.05 1371.45   6
  -4   2  14 9165.54 1481.18  24
  -4  -2 -14 8342.06 1023.40  17
  -4  -2 -14 9623.64 1292.87  15
  -4  -2 -13 4320.70 874.167  15
  -4  -2 -13 4647.60 1178.90   6
  -4   2  13 3949.01 965.300  24
  -4   2  13 3973.09 1136.22  13
  -4  -2 -13 6109.45 1117.12  12
  -4   2  13 5614.15 1155.42  21
   4   2 -13 5684.44 922.052  20
   4  -2  13 4334.61 1004.77  19
   4  -2  13 3683.99 1073.84   9
  -4  -2 -13 4177.28 773.417  17
  -4  -2 -12 4572.46 957.260  15
  -4  -2 -12 5348.68 1279.91   6
  -4   2  12 2931.02 852.732  24
  -4   2  12 4743.57 1117.02  13
  -4  -2 -12 4253.83 900.149  12
  -4   2  12 3588.30 961.414  21
   4   2 -12 5364.80 862.773  20
  -4  -2 -12 3482.64 696.550   7
   4  -2  12 4914.97 981.488  19
   4  -2  12 3931.03 1001.23   9
  -4  -2 -12 4009.48 733.653  17
  -4   2  11 82513.6 3685.24  24
  -4   2  11 92153.7 4419.59  13
  -4  -2 -11 88505.3 3909.50  12
  -4  -2 -11 90697.7 3295.15   7
  -4   2  11 87083.8 3907.37  21
   4   2 -11 91620.2 3380.78  20
   4  -2  11 85226.7 3759.86  19
   4  -2  11 80563.8 3889.67   9
  -4  -2 -11 82372.2 2884.54  17
  -4  -2 -11 79166.2 4084.71   6
  -4  -2 -11 81723.6 3711.58  15
  -4  -2 -10 3091.49 832.965  15
  -4  -2 -10 3054.96 964.817   6
  -4   2  10 3172.51 722.768  24
  -4   2  10 4071.76 1008.05  13
  -4  -2 -10 2144.55 716.340  12
  -4   2  10 2561.30 730.441  21
   4   2 -10 3322.78 732.331  20
  -4  -2 -10 5700.98 973.391   7
   4  -2  10 4674.19 988.942  19
   4  -2  10 3462.83 845.743   9
  -4   2   9 17351.2 1922.43  13
  -4   2   9 17370.0 1649.41   5
  -4  -2  -9 18515.9 1833.96  12
  -4  -2  -9 17773.0 1553.75   7
  -4   2   9 14727.7 1557.47  21
   4   2  -9 15932.5 1379.91  20
   4  -2   9 15826.6 1585.95  19
   4  -2   9 15496.0 1596.70   9
  -4  -2  -9 15666.4 1802.60   6
  -4  -2  -9 15638.9 1636.45  15
  -4   2   8 89554.2 4129.31  13
  -4  -2  -8 88264.0 3834.51  12
  -4  -2  -8 94495.5 3472.17   7
  -4   2   8 84253.8 3428.49  21
   4   2  -8 85830.5 3088.68  20
   4  -2   8 81411.4 3362.74  19
   4  -2   8 84035.1 3469.51   9
  -4  -2  -8 88263.7 3917.78   6
  -4  -2  -8 88111.3 3722.45  15
  -4  -2  -7 20145.5 1841.34  12
  -4  -2  -7 18559.4 1586.69   7
  -4   2   7 18503.3 1585.94  21
   4   2  -7 15757.8 1326.16  20
   4  -2   7 16649.0 1494.99  19
   4  -2   7 16740.1 1491.93   9
  -4  -2  -7 18413.6 1761.41   6
  -4  -2  -7 19803.6 1771.62  15
  -4  -2  -6 6305.38 1038.67  12
  -4   2   6 5097.50 904.057  21
   4   2  -6 6062.94 835.394  20
   4  -2   6 5358.74 887.291  19
   4  -2   6 4699.17 874.185   9
  -4  -2  -5 30493.8 2156.19  12
  -4   2   5 26545.5 1823.40  21
   4   2  -5 28295.7 1627.48  20
   4  -2   5 29548.7 1782.06  19
   4  -2   5 26031.5 1721.00   9
  -4  -2  -4 17602.7 1607.67  12
  -4   2   4 17226.7 1462.47  21
   4   2  -4 17011.0 1242.21  20
   4  -2   4 18101.6 1352.88  19
   4  -2   4 18670.8 1405.73   9
  -4  -2  -3 9802.01 1188.49  12
  -4  -2  -3 9811.37 881.856  21
  -4   2   3 10583.7 1163.19  21
   4   2  -3 10513.6 962.651  20
   4  -2   3 10600.1 985.687  19
   4  -2   3 11734.1 1115.27   9
  -4  -2  -2 5261.12 627.148  21
  -4  -2  -2 4341.90 854.128  12
  -4   2   2 5041.59 835.668  21
   4   2  -2 5358.53 688.930  20
   4  -2   2 5665.59 726.671  19
   4  -2   2 4334.46 673.919   9
   4  -2   1 37486.9 1948.56   2
  -4   2   1 36297.0 1723.69  12
  -4  -2  -1 38182.4 2139.00  12
  -4  -2  -1 31513.0 1407.19  21
  -4   2   1 39132.2 2100.01  21
   4   2  -1 39324.0 1674.48  20
   4   2  -1 44031.5 1750.19  19
  -4  -2  -1 40124.0 2276.21  10
   4  -2   1 34895.6 1599.80  19
  -4   2   1 38700.2 1901.32  10
   4  -2   0 101640. 3114.36   2
  -4  -2   0 98583.2 2748.81  13
  -4   2   0 93532.6 2802.31  12
  -4  -2   0 96850.5 3292.37  12
  -4   2   0 96230.2 3277.95  21
   4   2   0 95350.2 2485.74  20
   4  -2   0 91021.4 2438.62  19
  -4  -2   0 98977.1 3570.16  10
  -4   2   0 87215.6 2685.19  10
   4  -2  -1 35505.3 1863.65   2
  -4   2  -1 38762.2 1878.14  12
  -4  -2   1 38408.0 2065.26  12
  -4   2  -1 39008.9 2085.61  21
   4   2   1 41117.0 1595.00  20
  -4   2  -1 39809.7 1778.10  10
  -4  -2   1 38344.8 2274.12  10
  -4  -2   1 37395.7 1800.20  13
  -4  -2   2 5297.43 775.942  13
  -4   2  -2 4387.79 758.513  12
  -4   2  -2 3898.12 774.505  21
   4  -2  -2 5336.34 794.549   2
  -4  -2   2 4767.33 908.841  10
  -4  -2   3 10899.4 1109.74  13
   4  -2  -3 10246.7 1060.58   2
  -4   2  -3 11127.2 1190.02  12
  -4   2  -3 9577.75 1076.00  21
   4   2   3 9644.12 1034.03  19
  -4  -2   3 10920.9 1287.85  10
  -4  -2   4 19460.2 1508.91  13
  -4   2  -4 17949.7 1504.56  12
   4  -2  -4 19952.9 1446.37   2
  -4   2  -4 20063.9 1535.86  21
   4   2   4 17264.2 1416.61  19
  -4  -2   5 29267.4 1929.66  13
  -4   2  -5 28819.2 1957.85  12
   4  -2  -5 29996.7 1795.42   2
  -4   2  -5 26609.8 1816.40  21
   4   2   5 27747.8 1843.56  19
  -4  -2   6 6956.32 1056.50  13
  -4   2  -6 5888.07 1045.17  12
  -4   2  -6 5698.57 861.129  21
   4  -2  -6 5826.42 913.753  20
   4  -2  -6 4967.78 856.993   2
   4   2   6 5348.58 937.174  19
  -4  -2   7 18662.0 1729.30  13
  -4   2  -7 18690.3 1716.38  12
  -4   2  -7 17498.7 1562.41  21
   4  -2  -7 19036.7 1606.14  20
  -4   2  -7 20718.5 1708.49   7
   4  -2  -7 19939.1 1587.64   2
   4   2   7 19155.5 1636.94  19
  -4   2  -7 20848.1 1643.46  16
  -4  -2   8 85164.4 3815.02  13
  -4   2  -8 87747.2 3666.48  12
  -4   2  -8 97311.7 3650.97  21
   4  -2  -8 96239.4 3550.38  20
  -4   2  -8 95860.8 3593.04   7
   4  -2  -8 96545.8 3513.89   2
   4   2   8 88136.5 3515.23  19
  -4   2  -8 93000.0 3544.34  16
  -4  -2   9 16856.1 1829.99  13
  -4   2  -9 18089.2 1734.19  12
  -4   2  -9 18412.9 1674.64  21
  -4   2  -9 19363.7 1628.93   7
   4  -2  -9 18629.8 1617.21  20
   4   2   9 16859.3 1626.75  19
   4  -2  -9 18591.8 1645.39   2
  -4   2  -9 18480.5 1692.38  16
  -4  -2   9 17343.3 1610.74   3
  -4  -2  10 3703.97 800.737   3
  -4  -2  10 2286.44 945.403  13
  -4   2 -10 4173.62 945.582  12
   4  -2 -10 1995.61 660.854  20
   4   2  10 3736.59 905.442  19
  -4   2 -10 3250.39 783.540   7
  -4   2 -10 3339.79 817.180  16
   4  -2 -10 4095.94 857.620   2
  -4  -2  11 89472.6 4364.86  13
  -4   2 -11 102250. 4101.53  12
  -4   2 -11 92809.9 3549.91   7
   4  -2 -11 93628.9 3724.32  20
   4   2  11 88589.2 3775.48  19
   4  -2 -11 89665.7 3694.63   2
  -4   2 -11 89365.9 3695.54  16
  -4  -2  11 91575.5 4109.67   3
  -4   2 -11 83814.5 3751.39   6
   4  -2 -12 5118.95 925.564   2
  -4  -2  12 4972.39 1045.33   3
  -4   2 -12 3239.73 874.913   6
  -4  -2  12 4882.77 1168.79  13
  -4   2 -12 5604.45 898.512  23
  -4   2 -12 5950.52 1089.25  12
   4  -2 -12 4971.62 969.777  20
   4   2  12 4554.55 937.686  19
  -4   2 -12 5049.32 909.935   7
  -4   2 -12 5287.42 1015.82  16
   4  -2 -13 7137.74 1106.23   2
  -4  -2  13 2985.35 909.446   3
  -4   2 -13 6085.03 1141.14   6
  -4  -2  13 7333.85 1484.75  13
  -4   2 -13 3602.57 774.219  23
  -4   2 -13 6094.42 1155.45  12
   4  -2 -13 5243.41 976.027  20
   4   2  13 4253.33 944.313  19
  -4   2 -13 5149.49 975.627   7
  -4   2 -14 8011.10 1230.11   6
  -4  -2  14 8121.49 1238.03  24
  -4   2 -14 7665.83 1054.73  23
  -4   2 -14 11367.4 1268.00   7
  -4   2 -15 4674.47 937.318   6
  -4  -2  15 3160.60 871.415  24
  -4   2 -15 4042.61 776.484  23
  -4   2 -15 5209.95 894.769   7
  -4   2 -15 5221.96 987.208  17
  -4   2 -16 1918.99 681.406   6
  -4  -2  16 1523.71 661.054  24
  -4   2 -16 1954.63 570.450   7
[truncated: 109,192 more chars]
