# Supplementary material for: Gold(I)-Catalyzed Synthesis of 3-Sulfenyl Pyrroles and Indoles by a Regioselective Annulation of Alkynyl Thioethers
Source: ACS Catal. 2021 May 13;11(11):6357–62. doi: 10.1021/acscatal.1c01457 (PMC8291588; doi:10.1021/acscatal.1c01457)
Supplement: Supplementary file 3 — cs1c01457_si_003.cif [file cs1c01457_si_003.cif]

data_8a
_audit_creation_date               2020-08-06
_audit_creation_method
;
Olex2 1.2
(compiled 2018.05.29 svn.r3508 for OlexSys, GUI svn.r5506)
;
_shelx_SHELXL_version_number       '2018/3'
_audit_contact_author_address      ?
_audit_contact_author_email        ?
_audit_contact_author_name         ''
_audit_contact_author_phone        ?
_publ_contact_author_id_orcid      ?
_publ_section_references
;
Dolomanov, O.V., Bourhis, L.J., Gildea, R.J, Howard, J.A.K. & Puschmann, H.
 (2009), J. Appl. Cryst. 42, 339-341.

Sheldrick, G.M. (2015). Acta Cryst. A71, 3-8.

Sheldrick, G.M. (2015). Acta Cryst. C71, 3-8.
;
_chemical_name_common              ?
_chemical_name_systematic          ?
_chemical_formula_moiety           'C25 H21 N O2'
_chemical_formula_sum              'C25 H21 N O2'
_chemical_formula_weight           367.43
_chemical_absolute_configuration   unk
_chemical_melting_point            ?
_chemical_oxdiff_formula           'C25 H21 N1 O2'
loop_
  _atom_type_symbol
  _atom_type_description
  _atom_type_scat_dispersion_real
  _atom_type_scat_dispersion_imag
  _atom_type_scat_source
 'C' 'C' 0.0181 0.0091 'International Tables Vol C Tables 4.2.6.8 and 6.1.1.4'
 'H' 'H' 0.0000 0.0000 'International Tables Vol C Tables 4.2.6.8 and 6.1.1.4'
 'N' 'N' 0.0311 0.0180 'International Tables Vol C Tables 4.2.6.8 and 6.1.1.4'
 'O' 'O' 0.0492 0.0322 'International Tables Vol C Tables 4.2.6.8 and 6.1.1.4'

_shelx_space_group_comment
;
The symmetry employed for this shelxl refinement is uniquely defined
by the following loop, which should always be used as a source of
symmetry information in preference to the above space-group names.
They are only intended as comments.
;
_space_group_crystal_system        'monoclinic'
_space_group_IT_number             9
_space_group_name_H-M_alt          'C 1 c 1'
_space_group_name_Hall             'C -2yc'
loop_
  _space_group_symop_operation_xyz
 'x, y, z'
 'x, -y, z+1/2'
 'x+1/2, y+1/2, z'
 'x+1/2, -y+1/2, z+1/2'

_cell_length_a                     19.2387(9)
_cell_length_b                     12.2869(2)
_cell_length_c                     10.5907(5)
_cell_angle_alpha                  90
_cell_angle_beta                   130.407(7)
_cell_angle_gamma                  90
_cell_volume                       1906.3(2)
_cell_formula_units_Z              4
_cell_measurement_reflns_used      15139
_cell_measurement_temperature      100.01(10)
_cell_measurement_theta_max        74.4530
_cell_measurement_theta_min        4.6470
_shelx_estimated_absorpt_T_max     ?
_shelx_estimated_absorpt_T_min     ?
_exptl_absorpt_coefficient_mu      0.638
_exptl_absorpt_correction_T_max    1.000
_exptl_absorpt_correction_T_min    0.707
_exptl_absorpt_correction_type     gaussian
_exptl_absorpt_process_details
;
CrysAlisPro 1.171.39.46 (Rigaku Oxford Diffraction, 2018)
Numerical absorption correction based on gaussian integration over
			a multifaceted crystal model
Empirical absorption correction using spherical harmonics,
 implemented in SCALE3 ABSPACK scaling algorithm.
;
_exptl_absorpt_special_details     ?
_exptl_crystal_colour              'light brown'
_exptl_crystal_colour_modifier     light
_exptl_crystal_colour_primary      brown
_exptl_crystal_density_diffrn      1.280
_exptl_crystal_density_meas        ?
_exptl_crystal_density_method      ?
_exptl_crystal_description         block
_exptl_crystal_F_000               776
loop_
  _exptl_crystal_face_index_h
  _exptl_crystal_face_index_k
  _exptl_crystal_face_index_l
  _exptl_crystal_face_perp_dist
 -6 7 3 0.0759
 1 1 5 0.0966
 6 -6 0 0.0740
 -2 -8 1 0.0503
 -4 -7 -1 0.0759
 -11 -2 5 0.0472
 -7 4 6 0.0541
 8 -5 -5 0.0718
 0 8 0 0.0561
 2 7 -3 0.0577
 4 7 -2 0.0614
 7 1 2 0.0759
 0 6 -3 0.0737
 10 0 0 0.0651
 9 4 -5 0.0515
 5 5 -5 0.0507
 12 -2 -3 0.0664
 12 0 -6 0.0603
 7 2 -7 0.0587
 7 -4 -6 0.0610
 -6 5 -1 0.0969
 -7 -7 2 0.0504

_exptl_crystal_size_max            0.217
_exptl_crystal_size_mid            0.123
_exptl_crystal_size_min            0.11
loop_
  _exptl_oxdiff_crystal_face_indexfrac_h
  _exptl_oxdiff_crystal_face_indexfrac_k
  _exptl_oxdiff_crystal_face_indexfrac_l
  _exptl_oxdiff_crystal_face_x
  _exptl_oxdiff_crystal_face_y
  _exptl_oxdiff_crystal_face_z
 -6.0017 6.9982 3.0065 -0.5147 0.8081 0.3319
 1.0037 1.0027 4.9965 -0.3550 0.4292 -0.8706
 6.0036 -5.9969 -0.0079 0.2932 -0.5096 -0.7855
 -1.9971 -7.9997 0.9967 0.9054 -0.2444 -0.3934
 -3.9994 -7.0016 -0.9999 0.9901 -0.2901 0.1546
 -10.9985 -2.0022 5.0043 0.6220 0.7026 -0.0312
 -6.9987 3.9995 6.0037 -0.2639 0.9430 -0.2346
 8.0001 -4.9985 -5.0057 0.2736 -0.9450 -0.0638
 -0.0027 7.9993 0.0042 -0.8338 0.3977 0.3902
 1.9959 6.9988 -2.9959 -0.7230 0.0288 0.6795
 3.9972 7.0001 -1.9981 -0.8729 0.0413 0.3478
 7.0030 1.0039 1.9937 -0.5699 -0.0309 -0.8611
 -0.0043 5.9980 -2.9949 -0.5081 0.0495 0.7950
 10.0027 0.0043 -0.0079 -0.5536 -0.3522 -0.8214
 8.9973 4.0011 -5.0017 -0.7197 -0.5328 0.2931
 4.9959 4.9993 -4.9980 -0.6025 -0.3422 0.6704
 12.0016 -1.9961 -3.0085 -0.3386 -0.7709 -0.5809
 11.9987 0.0023 -6.0055 -0.4298 -0.9202 0.0190
 6.9959 1.9995 -6.9999 -0.3224 -0.7277 0.6947
 6.9987 -3.9995 -6.0037 0.2639 -0.9430 0.2346
 -6.0040 4.9965 -0.9920 -0.1499 0.3770 0.9042
 -6.9980 -7.0014 2.0005 1.0389 0.0644 -0.1013

_exptl_transmission_factor_max     ?
_exptl_transmission_factor_min     ?
_diffrn_reflns_av_R_equivalents    0.0294
_diffrn_reflns_av_unetI/netI       0.0191
_diffrn_reflns_Laue_measured_fraction_full  0.999
_diffrn_reflns_Laue_measured_fraction_max  0.996
_diffrn_reflns_limit_h_max         23
_diffrn_reflns_limit_h_min         -23
_diffrn_reflns_limit_k_max         15
_diffrn_reflns_limit_k_min         -15
_diffrn_reflns_limit_l_max         13
_diffrn_reflns_limit_l_min         -13
_diffrn_reflns_number              17791
_diffrn_reflns_point_group_measured_fraction_full  0.959
_diffrn_reflns_point_group_measured_fraction_max  0.946
_diffrn_reflns_theta_full          67.684
_diffrn_reflns_theta_max           74.336
_diffrn_reflns_theta_min           4.697
_diffrn_ambient_environment        N~2~
_diffrn_ambient_temperature        100.01(10)
_diffrn_detector                   'CCD plate'
_diffrn_detector_area_resol_mean   5.1768
_diffrn_detector_type              Atlas
_diffrn_measured_fraction_theta_full  0.999
_diffrn_measured_fraction_theta_max  0.996
_diffrn_measurement_details
;
List of Runs (angles in degrees, time in seconds):

  # Type    Start    End  Width  t~exp~   \w     \q     \k     \f   Frames
--------------------------------------------------------------------------
  1  \w   -115.00 -20.00   1.00    1.00    --  -42.56 -38.00  90.00   95
  2  \w    -65.00  30.00   1.00    1.00    --  -42.56  38.00-180.00   95
  3  \w    -28.00  69.00   1.00    1.00    --   42.56 -57.00 -90.00   97
  4  \w      1.00  82.00   1.00    1.00    --   42.56 -99.00 -90.00   81
  5  \w     11.00 116.00   1.00    1.00    --   42.56  77.00  30.00  105
  6  \w     32.00 130.00   1.00    1.85    --  106.63 -30.00-150.00   98
  7  \w     83.00 178.00   1.00    1.85    --  106.63  45.00 150.00   95
  8  \w     83.00 178.00   1.00    1.85    --  106.63  45.00  30.00   95
  9  \w     79.00 177.00   1.00    1.85    --  106.63  61.00-180.00   98
 10  \w     83.00 178.00   1.00    1.85    --  106.63  30.00 -60.00   95
 11  \w     33.00 138.00   1.00    1.85    --  106.63 -77.00 -60.00  105
 12  \w     83.00 178.00   1.00    1.85    --  106.63  30.00 120.00   95
 13  \w     35.00 118.00   1.00    1.85    --  106.63-125.00  60.00   83
 14  \w     35.00 118.00   1.00    1.85    --  106.63-125.00 -60.00   83
 15  \w     75.00 178.00   1.00    1.85    --  106.63  77.00 -30.00  103
 16  \w   -116.00 -11.00   1.00    1.00    --  -42.56 -77.00-180.00  105
 17  \w   -116.00 -11.00   1.00    1.00    --  -42.56 -77.00  90.00  105
 18  \w   -113.00 -16.00   1.00    1.00    --  -42.56 -57.00-150.00   97
 19  \w    -65.00  30.00   1.00    1.00    --  -42.56  38.00  90.00   95
 20  \w   -113.00 -16.00   1.00    1.00    --  -42.56 -57.00 -60.00   97
 21  \w     83.00 178.00   1.00    1.85    --  106.63  45.00-120.00   95
 22  \w     75.00 178.00   1.00    1.85    --  106.63  77.00  90.00  103
 23  \w     25.00 109.00   1.00    1.85    --  106.63 -94.00 120.00   84
 24  \w     36.00 134.00   1.00    1.85    --  106.63 -61.00 120.00   98
 25  \w     79.00 177.00   1.00    1.85    --  106.63  61.00-150.00   98
 26  \w     79.00 177.00   1.00    1.85    --  106.63  61.00 -60.00   98
 27  \w     79.00 177.00   1.00    1.85    --  106.63  61.00 -90.00   98
 28  \w     79.00 177.00   1.00    1.85    --  106.63  61.00  30.00   98
 29  \w     79.00 177.00   1.00    1.85    --  106.63  61.00-120.00   98
 30  \w     79.00 177.00   1.00    1.85    --  106.63  61.00  60.00   98
 31  \w     11.00 116.00   1.00    1.00    --   42.56  77.00 -30.00  105
;
_diffrn_measurement_device         'four-circle diffractometer'
_diffrn_measurement_device_type    'SuperNova, Dual, Cu at home/near, Atlas'
_diffrn_measurement_method         '\w scans'
_diffrn_orient_matrix_type        
 'CrysAlisPro convention (1999,Acta A55,543-557)'
_diffrn_orient_matrix_UB_11        -0.0553342000
_diffrn_orient_matrix_UB_12        -0.1042327000
_diffrn_orient_matrix_UB_13        -0.0390198000
_diffrn_orient_matrix_UB_21        -0.0351635000
_diffrn_orient_matrix_UB_22        0.0496660000
_diffrn_orient_matrix_UB_23        0.0829960000
_diffrn_orient_matrix_UB_31        -0.0822729000
_diffrn_orient_matrix_UB_32        0.0488397000
_diffrn_orient_matrix_UB_33        -0.1675214000
_diffrn_radiation_monochromator    mirror
_diffrn_radiation_probe            x-ray
_diffrn_radiation_type             CuK\a
_diffrn_radiation_wavelength       1.54184
_diffrn_source                     'micro-focus sealed X-ray tube'
_diffrn_source_type                'SuperNova (Cu) X-ray Source'
_reflns_Friedel_coverage           0.896
_reflns_Friedel_fraction_full      0.918
_reflns_Friedel_fraction_max       0.895
_reflns_number_gt                  3634
_reflns_number_total               3672
_reflns_odcompleteness_completeness  99.94
_reflns_odcompleteness_iscentric   1
_reflns_odcompleteness_theta       66.97
_reflns_special_details
;
 Reflections were merged by SHELXL according to the crystal
 class for the calculation of statistics and refinement.
 
 _reflns_Friedel_fraction is defined as the number of unique
 Friedel pairs measured divided by the number that would be
 possible theoretically, ignoring centric projections and
 systematic absences.
;
_reflns_threshold_expression       'I > 2\s(I)'
_computing_cell_refinement         'CrysAlisPro 1.171.39.46 (Rigaku OD, 2018)'
_computing_data_collection         'CrysAlisPro 1.171.39.46 (Rigaku OD, 2018)'
_computing_data_reduction          'CrysAlisPro 1.171.39.46 (Rigaku OD, 2018)'
_computing_molecular_graphics      'Olex2 (Dolomanov et al., 2009)'
_computing_publication_material    'Olex2 (Dolomanov et al., 2009)'
_computing_structure_refinement    'ShelXL (Sheldrick, 2015)'
_computing_structure_solution      'ShelXT (Sheldrick, 2015)'
_refine_diff_density_max           0.168
_refine_diff_density_min           -0.194
_refine_diff_density_rms           0.037
_refine_ls_abs_structure_details
;
 Flack x determined using 1697 quotients [(I+)-(I-)]/[(I+)+(I-)]
 (Parsons, Flack and Wagner, Acta Cryst. B69 (2013) 249-259).
;
_refine_ls_abs_structure_Flack     0.09(7)
_refine_ls_extinction_coef         .
_refine_ls_extinction_method       none
_refine_ls_goodness_of_fit_ref     1.057
_refine_ls_hydrogen_treatment      mixed
_refine_ls_matrix_type             full
_refine_ls_number_parameters       259
_refine_ls_number_reflns           3672
_refine_ls_number_restraints       2
_refine_ls_R_factor_all            0.0282
_refine_ls_R_factor_gt             0.0279
_refine_ls_restrained_S_all        1.056
_refine_ls_shift/su_max            0.000
_refine_ls_shift/su_mean           0.000
_refine_ls_structure_factor_coef   Fsqd
_refine_ls_weighting_details      
 'w=1/[\s^2^(Fo^2^)+(0.0419P)^2^+0.6567P] where P=(Fo^2^+2Fc^2^)/3'
_refine_ls_weighting_scheme        calc
_refine_ls_wR_factor_gt            0.0704
_refine_ls_wR_factor_ref           0.0708
_refine_special_details            ?
_olex2_refinement_description
;
1. Fixed Uiso
 At 1.2 times of:
  All C(H) groups
 At 1.5 times of:
  All C(H,H,H) groups
2.a Aromatic/amide H refined with riding coordinates:
 C7(H7), C8(H8), C9(H9), C10(H10), C11(H11), C14(H14), C15(H15), C16(H16),
 C17(H17), C18(H18), C20(H20), C21(H21), C23(H23), C24(H24)
2.b Idealised Me refined as rotating group:
 C12(H12A,H12B,H12C), C25(H25A,H25B,H25C)
;
_atom_sites_solution_hydrogens     mixed
_atom_sites_solution_primary       dual
_atom_sites_solution_secondary     ?
loop_
  _atom_site_label
  _atom_site_type_symbol
  _atom_site_fract_x
  _atom_site_fract_y
  _atom_site_fract_z
  _atom_site_U_iso_or_equiv
  _atom_site_adp_type
  _atom_site_occupancy
  _atom_site_site_symmetry_order
  _atom_site_calc_flag
  _atom_site_refinement_flags_posn
  _atom_site_refinement_flags_adp
  _atom_site_refinement_flags_occupancy
  _atom_site_disorder_assembly
  _atom_site_disorder_group
 C1 C 0.41183(12) 0.72242(13) 0.2138(2) 0.0148(3) Uani 1 1 d . . . . .
 C2 C 0.40676(12) 0.77735(14) 0.0877(2) 0.0156(3) Uani 1 1 d . . . . .
 C3 C 0.49468(12) 0.80005(13) 0.1554(2) 0.0144(3) Uani 1 1 d . . . . .
 C4 C 0.50453(12) 0.70968(13) 0.3516(2) 0.0149(3) Uani 1 1 d . . . . .
 C5 C 0.33243(12) 0.69347(13) 0.1970(2) 0.0157(3) Uani 1 1 d . . . . .
 C6 C 0.34309(12) 0.67690(14) 0.3496(2) 0.0174(4) Uani 1 1 d . . . . .
 C7 C 0.39636(13) 0.74561(15) 0.4863(2) 0.0190(4) Uani 1 1 d . . . . .
 H7 H 0.428189 0.802540 0.486210 0.023 Uiso 1 1 calc R . . . .
 C8 C 0.40232(14) 0.72968(17) 0.6232(2) 0.0246(4) Uani 1 1 d . . . . .
 H8 H 0.436910 0.776725 0.713331 0.030 Uiso 1 1 calc R . . . .
 C9 C 0.35636(14) 0.64322(18) 0.6243(3) 0.0279(4) Uani 1 1 d . . . . .
 H9 H 0.360930 0.631745 0.716263 0.033 Uiso 1 1 calc R . . . .
 C10 C 0.30372(14) 0.57391(17) 0.4894(3) 0.0279(4) Uani 1 1 d . . . . .
 H10 H 0.273782 0.515533 0.491645 0.034 Uiso 1 1 calc R . . . .
 C11 C 0.29546(13) 0.59130(15) 0.3503(2) 0.0216(4) Uani 1 1 d . . . . .
 H11 H 0.258421 0.546177 0.258281 0.026 Uiso 1 1 calc R . . . .
 C12 C 0.32227(13) 0.79905(16) -0.0871(2) 0.0207(4) Uani 1 1 d . . . . .
 H12A H 0.338916 0.826363 -0.149302 0.031 Uiso 1 1 calc GR . . . .
 H12B H 0.285399 0.851982 -0.087628 0.031 Uiso 1 1 calc GR . . . .
 H12C H 0.288322 0.732733 -0.136671 0.031 Uiso 1 1 calc GR . . . .
 C13 C 0.52829(12) 0.85441(14) 0.0801(2) 0.0155(3) Uani 1 1 d . . . . .
 C14 C 0.59908(12) 0.80969(15) 0.0917(2) 0.0186(4) Uani 1 1 d . . . . .
 H14 H 0.627719 0.746307 0.152545 0.022 Uiso 1 1 calc R . . . .
 C15 C 0.62693(13) 0.85915(16) 0.0132(2) 0.0222(4) Uani 1 1 d . . . . .
 H15 H 0.674084 0.828707 0.021719 0.027 Uiso 1 1 calc R . . . .
 C16 C 0.58470(13) 0.95411(16) -0.0783(2) 0.0229(4) Uani 1 1 d . . . . .
 H16 H 0.603323 0.986987 -0.131130 0.027 Uiso 1 1 calc R . . . .
 C17 C 0.51447(14) 0.99937(16) -0.0899(2) 0.0222(4) Uani 1 1 d . . . . .
 H17 H 0.485796 1.062592 -0.151244 0.027 Uiso 1 1 calc R . . . .
 C18 C 0.48699(13) 0.95042(15) -0.0103(2) 0.0200(4) Uani 1 1 d . . . . .
 H18 H 0.440664 0.981871 -0.017114 0.024 Uiso 1 1 calc R . . . .
 C19 C 0.55066(11) 0.64876(14) 0.5065(2) 0.0145(3) Uani 1 1 d . . . . .
 C20 C 0.62521(12) 0.69046(14) 0.6597(2) 0.0176(4) Uani 1 1 d . . . . .
 H20 H 0.646608 0.759748 0.665575 0.021 Uiso 1 1 calc R . . . .
 C21 C 0.66838(13) 0.63006(14) 0.8047(2) 0.0185(4) Uani 1 1 d . . . . .
 H21 H 0.718417 0.658659 0.906320 0.022 Uiso 1 1 calc R . . . .
 C22 C 0.63603(12) 0.52669(14) 0.7963(2) 0.0162(3) Uani 1 1 d . . . . .
 C23 C 0.56098(12) 0.48438(14) 0.6436(2) 0.0178(4) Uani 1 1 d . . . . .
 H23 H 0.538702 0.415807 0.638157 0.021 Uiso 1 1 calc R . . . .
 C24 C 0.51980(12) 0.54383(14) 0.5009(2) 0.0158(3) Uani 1 1 d . . . . .
 H24 H 0.470800 0.514118 0.399319 0.019 Uiso 1 1 calc R . . . .
 C25 C 0.74462(16) 0.50208(19) 1.0886(2) 0.0303(5) Uani 1 1 d . . . . .
 H25A H 0.795655 0.521385 1.096477 0.045 Uiso 1 1 calc GR . . . .
 H25B H 0.763293 0.448442 1.171266 0.045 Uiso 1 1 calc GR . . . .
 H25C H 0.722846 0.565619 1.106317 0.045 Uiso 1 1 calc GR . . . .
 N1 N 0.55298(10) 0.75778(12) 0.31458(18) 0.0139(3) Uani 1 1 d . . . . .
 H1 H 0.6126(19) 0.7613(19) 0.384(3) 0.020(5) Uiso 1 1 d . . . . .
 O1 O 0.25554(9) 0.68505(10) 0.06034(16) 0.0203(3) Uani 1 1 d . . . . .
 O2 O 0.67382(9) 0.45896(11) 0.92893(16) 0.0211(3) Uani 1 1 d . . . . .

loop_
  _atom_site_aniso_label
  _atom_site_aniso_U_11
  _atom_site_aniso_U_22
  _atom_site_aniso_U_33
  _atom_site_aniso_U_23
  _atom_site_aniso_U_13
  _atom_site_aniso_U_12
 C1 0.0142(8) 0.0146(7) 0.0141(8) -0.0004(6) 0.0085(7) -0.0001(6)
 C2 0.0161(8) 0.0157(8) 0.0149(9) 0.0008(7) 0.0100(8) 0.0021(7)
 C3 0.0148(8) 0.0136(7) 0.0135(8) 0.0003(6) 0.0086(8) 0.0012(6)
 C4 0.0155(9) 0.0135(7) 0.0161(9) -0.0012(6) 0.0104(8) -0.0009(6)
 C5 0.0144(8) 0.0127(7) 0.0186(9) -0.0001(6) 0.0101(8) 0.0011(6)
 C6 0.0142(9) 0.0182(8) 0.0205(9) 0.0034(7) 0.0116(8) 0.0036(7)
 C7 0.0156(9) 0.0220(8) 0.0201(9) 0.0015(7) 0.0118(8) 0.0023(6)
 C8 0.0215(10) 0.0320(11) 0.0204(10) 0.0022(8) 0.0136(9) 0.0069(8)
 C9 0.0261(10) 0.0389(11) 0.0273(11) 0.0154(9) 0.0211(10) 0.0137(9)
 C10 0.0245(10) 0.0295(10) 0.0383(12) 0.0160(9) 0.0241(10) 0.0084(8)
 C11 0.0173(9) 0.0203(9) 0.0277(11) 0.0042(7) 0.0148(9) 0.0022(7)
 C12 0.0165(9) 0.0265(9) 0.0150(9) 0.0025(7) 0.0083(8) 0.0018(7)
 C13 0.0157(9) 0.0166(8) 0.0124(8) -0.0020(6) 0.0083(8) -0.0029(6)
 C14 0.0149(8) 0.0194(8) 0.0188(9) 0.0025(7) 0.0098(8) 0.0014(6)
 C15 0.0180(9) 0.0276(9) 0.0244(10) 0.0017(7) 0.0152(9) 0.0005(7)
 C16 0.0209(10) 0.0287(10) 0.0209(10) 0.0023(7) 0.0143(9) -0.0039(8)
 C17 0.0233(10) 0.0201(9) 0.0215(10) 0.0060(7) 0.0137(9) 0.0004(7)
 C18 0.0203(9) 0.0198(8) 0.0216(10) 0.0017(7) 0.0144(9) 0.0025(7)
 C19 0.0130(8) 0.0149(8) 0.0155(9) 0.0008(6) 0.0092(8) 0.0014(6)
 C20 0.0159(9) 0.0172(8) 0.0192(9) -0.0004(7) 0.0111(8) -0.0028(6)
 C21 0.0156(9) 0.0218(9) 0.0152(9) -0.0027(7) 0.0086(8) -0.0032(7)
 C22 0.0152(9) 0.0198(8) 0.0154(9) 0.0023(7) 0.0107(8) 0.0023(7)
 C23 0.0184(9) 0.0143(7) 0.0199(10) 0.0009(7) 0.0120(8) -0.0006(6)
 C24 0.0146(8) 0.0150(8) 0.0152(9) -0.0019(6) 0.0084(7) -0.0008(6)
 C25 0.0281(11) 0.0371(11) 0.0136(10) 0.0023(8) 0.0080(9) -0.0069(9)
 N1 0.0116(7) 0.0154(6) 0.0128(7) 0.0012(5) 0.0071(7) 0.0006(5)
 O1 0.0141(6) 0.0241(6) 0.0186(7) -0.0020(5) 0.0087(6) -0.0016(5)
 O2 0.0198(7) 0.0245(6) 0.0131(7) 0.0037(5) 0.0081(6) -0.0008(5)

_geom_special_details
;
 All esds (except the esd in the dihedral angle between two l.s. planes)
 are estimated using the full covariance matrix.  The cell esds are taken
 into account individually in the estimation of esds in distances, angles
 and torsion angles; correlations between esds in cell parameters are only
 used when they are defined by crystal symmetry.  An approximate (isotropic)
 treatment of cell esds is used for estimating esds involving l.s. planes.
;
loop_
  _geom_bond_atom_site_label_1
  _geom_bond_atom_site_label_2
  _geom_bond_distance
  _geom_bond_site_symmetry_2
  _geom_bond_publ_flag
 C1 C2 1.442(2) . ?
 C1 C4 1.400(3) . ?
 C1 C5 1.463(2) . ?
 C2 C3 1.372(2) . ?
 C2 C12 1.497(3) . ?
 C3 C13 1.473(2) . ?
 C3 N1 1.385(2) . ?
 C4 C19 1.467(2) . ?
 C4 N1 1.358(2) . ?
 C5 C6 1.504(2) . ?
 C5 O1 1.232(2) . ?
 C6 C7 1.391(3) . ?
 C6 C11 1.398(3) . ?
 C7 H7 0.9300 . ?
 C7 C8 1.392(3) . ?
 C8 H8 0.9300 . ?
 C8 C9 1.387(3) . ?
 C9 H9 0.9300 . ?
 C9 C10 1.385(3) . ?
 C10 H10 0.9300 . ?
 C10 C11 1.391(3) . ?
 C11 H11 0.9300 . ?
 C12 H12A 0.9600 . ?
 C12 H12B 0.9600 . ?
 C12 H12C 0.9600 . ?
 C13 C14 1.398(2) . ?
 C13 C18 1.397(3) . ?
 C14 H14 0.9300 . ?
 C14 C15 1.388(3) . ?
 C15 H15 0.9300 . ?
 C15 C16 1.393(3) . ?
 C16 H16 0.9300 . ?
 C16 C17 1.391(3) . ?
 C17 H17 0.9300 . ?
 C17 C18 1.390(3) . ?
 C18 H18 0.9300 . ?
 C19 C20 1.391(3) . ?
 C19 C24 1.405(2) . ?
 C20 H20 0.9300 . ?
 C20 C21 1.395(3) . ?
 C21 H21 0.9300 . ?
 C21 C22 1.392(2) . ?
 C22 C23 1.394(3) . ?
 C22 O2 1.367(2) . ?
 C23 H23 0.9300 . ?
 C23 C24 1.376(2) . ?
 C24 H24 0.9300 . ?
 C25 H25A 0.9600 . ?
 C25 H25B 0.9600 . ?
 C25 H25C 0.9600 . ?
 C25 O2 1.418(2) . ?
 N1 H1 0.87(3) . ?

loop_
  _geom_angle_atom_site_label_1
  _geom_angle_atom_site_label_2
  _geom_angle_atom_site_label_3
  _geom_angle
  _geom_angle_site_symmetry_1
  _geom_angle_site_symmetry_3
  _geom_angle_publ_flag
 C2 C1 C5 124.26(16) . . ?
 C4 C1 C2 107.07(15) . . ?
 C4 C1 C5 128.57(16) . . ?
 C1 C2 C12 126.62(16) . . ?
 C3 C2 C1 106.92(15) . . ?
 C3 C2 C12 126.35(16) . . ?
 C2 C3 C13 129.41(16) . . ?
 C2 C3 N1 108.13(15) . . ?
 N1 C3 C13 122.41(15) . . ?
 C1 C4 C19 131.40(15) . . ?
 N1 C4 C1 107.41(15) . . ?
 N1 C4 C19 120.91(16) . . ?
 C1 C5 C6 119.86(16) . . ?
 O1 C5 C1 121.79(16) . . ?
 O1 C5 C6 118.32(15) . . ?
 C7 C6 C5 122.08(16) . . ?
 C7 C6 C11 119.58(17) . . ?
 C11 C6 C5 118.31(17) . . ?
 C6 C7 H7 119.8 . . ?
 C6 C7 C8 120.43(17) . . ?
 C8 C7 H7 119.8 . . ?
 C7 C8 H8 120.2 . . ?
 C9 C8 C7 119.6(2) . . ?
 C9 C8 H8 120.2 . . ?
 C8 C9 H9 119.8 . . ?
 C10 C9 C8 120.39(18) . . ?
 C10 C9 H9 119.8 . . ?
 C9 C10 H10 119.9 . . ?
 C9 C10 C11 120.22(18) . . ?
 C11 C10 H10 119.9 . . ?
 C6 C11 H11 120.1 . . ?
 C10 C11 C6 119.73(19) . . ?
 C10 C11 H11 120.1 . . ?
 C2 C12 H12A 109.5 . . ?
 C2 C12 H12B 109.5 . . ?
 C2 C12 H12C 109.5 . . ?
 H12A C12 H12B 109.5 . . ?
 H12A C12 H12C 109.5 . . ?
 H12B C12 H12C 109.5 . . ?
 C14 C13 C3 121.23(15) . . ?
 C18 C13 C3 119.94(15) . . ?
 C18 C13 C14 118.78(16) . . ?
 C13 C14 H14 119.8 . . ?
 C15 C14 C13 120.49(17) . . ?
 C15 C14 H14 119.8 . . ?
 C14 C15 H15 119.8 . . ?
 C14 C15 C16 120.40(17) . . ?
 C16 C15 H15 119.8 . . ?
 C15 C16 H16 120.3 . . ?
 C17 C16 C15 119.47(16) . . ?
 C17 C16 H16 120.3 . . ?
 C16 C17 H17 119.9 . . ?
 C18 C17 C16 120.21(18) . . ?
 C18 C17 H17 119.9 . . ?
 C13 C18 H18 119.7 . . ?
 C17 C18 C13 120.64(17) . . ?
 C17 C18 H18 119.7 . . ?
 C20 C19 C4 122.39(15) . . ?
 C20 C19 C24 118.35(16) . . ?
 C24 C19 C4 119.26(16) . . ?
 C19 C20 H20 119.5 . . ?
 C19 C20 C21 121.08(16) . . ?
 C21 C20 H20 119.5 . . ?
 C20 C21 H21 120.2 . . ?
 C22 C21 C20 119.52(17) . . ?
 C22 C21 H21 120.2 . . ?
 C21 C22 C23 119.90(16) . . ?
 O2 C22 C21 124.87(16) . . ?
 O2 C22 C23 115.21(15) . . ?
 C22 C23 H23 119.9 . . ?
 C24 C23 C22 120.15(16) . . ?
 C24 C23 H23 119.9 . . ?
 C19 C24 H24 119.5 . . ?
 C23 C24 C19 120.97(17) . . ?
 C23 C24 H24 119.5 . . ?
 H25A C25 H25B 109.5 . . ?
 H25A C25 H25C 109.5 . . ?
 H25B C25 H25C 109.5 . . ?
 O2 C25 H25A 109.5 . . ?
 O2 C25 H25B 109.5 . . ?
 O2 C25 H25C 109.5 . . ?
 C3 N1 H1 126.5(16) . . ?
 C4 N1 C3 110.40(15) . . ?
 C4 N1 H1 123.1(16) . . ?
 C22 O2 C25 117.25(15) . . ?

loop_
  _geom_hbond_atom_site_label_D
  _geom_hbond_atom_site_label_H
  _geom_hbond_atom_site_label_A
  _geom_hbond_distance_DH
  _geom_hbond_distance_HA
  _geom_hbond_distance_DA
  _geom_hbond_angle_DHA
  _geom_hbond_site_symmetry_A
  _geom_hbond_publ_flag
 N1 H1 O1 0.87(3) 2.20(3) 3.050(2) 165(2) 4_565 yes

loop_
  _geom_torsion_atom_site_label_1
  _geom_torsion_atom_site_label_2
  _geom_torsion_atom_site_label_3
  _geom_torsion_atom_site_label_4
  _geom_torsion
  _geom_torsion_site_symmetry_1
  _geom_torsion_site_symmetry_2
  _geom_torsion_site_symmetry_3
  _geom_torsion_site_symmetry_4
  _geom_torsion_publ_flag
 C1 C2 C3 C13 179.51(16) . . . . ?
 C1 C2 C3 N1 2.21(18) . . . . ?
 C1 C4 C19 C20 -138.42(19) . . . . ?
 C1 C4 C19 C24 42.5(3) . . . . ?
 C1 C4 N1 C3 -1.01(19) . . . . ?
 C1 C5 C6 C7 42.1(2) . . . . ?
 C1 C5 C6 C11 -139.74(17) . . . . ?
 C2 C1 C4 C19 -171.44(17) . . . . ?
 C2 C1 C4 N1 2.33(18) . . . . ?
 C2 C1 C5 C6 -156.57(16) . . . . ?
 C2 C1 C5 O1 21.3(3) . . . . ?
 C2 C3 C13 C14 -131.5(2) . . . . ?
 C2 C3 C13 C18 46.1(3) . . . . ?
 C2 C3 N1 C4 -0.80(19) . . . . ?
 C3 C13 C14 C15 176.84(17) . . . . ?
 C3 C13 C18 C17 -176.34(18) . . . . ?
 C4 C1 C2 C3 -2.82(18) . . . . ?
 C4 C1 C2 C12 173.55(17) . . . . ?
 C4 C1 C5 C6 19.3(3) . . . . ?
 C4 C1 C5 O1 -162.75(17) . . . . ?
 C4 C19 C20 C21 -179.23(16) . . . . ?
 C4 C19 C24 C23 -179.65(15) . . . . ?
 C5 C1 C2 C3 173.84(16) . . . . ?
 C5 C1 C2 C12 -9.8(3) . . . . ?
 C5 C1 C4 C19 12.1(3) . . . . ?
 C5 C1 C4 N1 -174.13(16) . . . . ?
 C5 C6 C7 C8 178.00(17) . . . . ?
 C5 C6 C11 C10 -179.88(16) . . . . ?
 C6 C7 C8 C9 1.4(3) . . . . ?
 C7 C6 C11 C10 -1.7(3) . . . . ?
 C7 C8 C9 C10 -0.9(3) . . . . ?
 C8 C9 C10 C11 -0.9(3) . . . . ?
 C9 C10 C11 C6 2.2(3) . . . . ?
 C11 C6 C7 C8 -0.1(3) . . . . ?
 C12 C2 C3 C13 3.1(3) . . . . ?
 C12 C2 C3 N1 -174.16(16) . . . . ?
 C13 C3 N1 C4 -178.33(15) . . . . ?
 C13 C14 C15 C16 0.0(3) . . . . ?
 C14 C13 C18 C17 1.3(3) . . . . ?
 C14 C15 C16 C17 0.2(3) . . . . ?
 C15 C16 C17 C18 0.3(3) . . . . ?
 C16 C17 C18 C13 -1.1(3) . . . . ?
 C18 C13 C14 C15 -0.8(3) . . . . ?
 C19 C4 N1 C3 173.55(14) . . . . ?
 C19 C20 C21 C22 -0.5(3) . . . . ?
 C20 C19 C24 C23 1.2(2) . . . . ?
 C20 C21 C22 C23 0.0(2) . . . . ?
 C20 C21 C22 O2 178.39(15) . . . . ?
 C21 C22 C23 C24 1.1(2) . . . . ?
 C21 C22 O2 C25 7.5(2) . . . . ?
 C22 C23 C24 C19 -1.7(3) . . . . ?
 C23 C22 O2 C25 -174.07(16) . . . . ?
 C24 C19 C20 C21 -0.1(2) . . . . ?
 N1 C3 C13 C14 45.4(2) . . . . ?
 N1 C3 C13 C18 -136.96(18) . . . . ?
 N1 C4 C19 C20 48.5(2) . . . . ?
 N1 C4 C19 C24 -130.56(17) . . . . ?
 O1 C5 C6 C7 -135.84(18) . . . . ?
 O1 C5 C6 C11 42.3(2) . . . . ?
 O2 C22 C23 C24 -177.46(15) . . . . ?

_shelx_res_file
;
TITL sim_511_f2_gaussian_a.res in Cc
    sim_511_f2.res
    created by SHELXL-2018/3 at 17:58:30 on 06-Aug-2020
REM Old TITL SIM_511_f2_Gaussian in C2 #5
REM SHELXT solution in Cc
REM R1 0.069, Rweak 0.047, Alpha 0.001, Orientation as input
REM Flack x = 0.078 ( 0.065 ) from Parsons' quotients
REM Formula found by SHELXT: C25 N O2
CELL 1.54184 19.2387 12.2869 10.5907 90 130.407 90
ZERR 4 0.0009 0.0002 0.0005 0 0.007 0
LATT -7
SYMM +X,-Y,0.5+Z
SFAC C H N O
UNIT 100 84 4 8
EQIV $1 0.5+X,1.5-Y,0.5+Z

L.S. 10
PLAN  5
HTAB N1 O1_$1
BOND $H
CONF
list 4
fmap 2 53
acta
SHEL 20 0.8
REM <olex2.extras>
REM <HklSrc "%.\\SIM_511_f2.hkl">
REM </olex2.extras>

WGHT    0.041900    0.656700
FVAR       0.74713
C1    1    0.411829    0.722416    0.213779    11.00000    0.01421    0.01462 =
         0.01411   -0.00044    0.00847   -0.00008
C2    1    0.406759    0.777347    0.087714    11.00000    0.01607    0.01572 =
         0.01489    0.00081    0.00996    0.00207
C3    1    0.494683    0.800048    0.155393    11.00000    0.01479    0.01364 =
         0.01346    0.00025    0.00859    0.00123
C4    1    0.504530    0.709679    0.351593    11.00000    0.01553    0.01345 =
         0.01609   -0.00118    0.01044   -0.00093
C5    1    0.332427    0.693470    0.197037    11.00000    0.01437    0.01274 =
         0.01862   -0.00009    0.01014    0.00111
C6    1    0.343089    0.676904    0.349550    11.00000    0.01421    0.01817 =
         0.02051    0.00335    0.01155    0.00361
C7    1    0.396358    0.745607    0.486275    11.00000    0.01557    0.02203 =
         0.02008    0.00149    0.01181    0.00234
AFIX  43
H7    2    0.428189    0.802540    0.486210    11.00000   -1.20000
AFIX   0
C8    1    0.402320    0.729680    0.623174    11.00000    0.02150    0.03195 =
         0.02037    0.00222    0.01359    0.00688
AFIX  43
H8    2    0.436910    0.776725    0.713331    11.00000   -1.20000
AFIX   0
C9    1    0.356360    0.643222    0.624315    11.00000    0.02614    0.03886 =
         0.02727    0.01540    0.02114    0.01374
AFIX  43
H9    2    0.360930    0.631745    0.716263    11.00000   -1.20000
AFIX   0
C10   1    0.303719    0.573908    0.489351    11.00000    0.02447    0.02945 =
         0.03829    0.01599    0.02413    0.00843
AFIX  43
H10   2    0.273782    0.515533    0.491645    11.00000   -1.20000
AFIX   0
C11   1    0.295463    0.591300    0.350328    11.00000    0.01726    0.02026 =
         0.02770    0.00417    0.01480    0.00219
AFIX  43
H11   2    0.258421    0.546177    0.258281    11.00000   -1.20000
AFIX   0
C12   1    0.322275    0.799052   -0.087149    11.00000    0.01654    0.02649 =
         0.01497    0.00248    0.00833    0.00177
AFIX 137
H12A  2    0.338916    0.826363   -0.149302    11.00000   -1.50000
H12B  2    0.285399    0.851982   -0.087628    11.00000   -1.50000
H12C  2    0.288322    0.732733   -0.136671    11.00000   -1.50000
AFIX   0
C13   1    0.528289    0.854414    0.080063    11.00000    0.01568    0.01660 =
         0.01242   -0.00203    0.00834   -0.00291
C14   1    0.599077    0.809688    0.091717    11.00000    0.01493    0.01944 =
         0.01881    0.00246    0.00982    0.00137
AFIX  43
H14   2    0.627719    0.746307    0.152545    11.00000   -1.20000
AFIX   0
C15   1    0.626932    0.859153    0.013201    11.00000    0.01796    0.02762 =
         0.02438    0.00165    0.01521    0.00054
AFIX  43
H15   2    0.674084    0.828707    0.021719    11.00000   -1.20000
AFIX   0
C16   1    0.584704    0.954109   -0.078270    11.00000    0.02087    0.02865 =
         0.02089    0.00233    0.01431   -0.00391
AFIX  43
H16   2    0.603323    0.986987   -0.131130    11.00000   -1.20000
AFIX   0
C17   1    0.514467    0.999373   -0.089936    11.00000    0.02333    0.02011 =
         0.02145    0.00596    0.01375    0.00042
AFIX  43
H17   2    0.485796    1.062592   -0.151244    11.00000   -1.20000
AFIX   0
C18   1    0.486988    0.950422   -0.010253    11.00000    0.02034    0.01980 =
         0.02164    0.00173    0.01441    0.00248
AFIX  43
H18   2    0.440664    0.981871   -0.017114    11.00000   -1.20000
AFIX   0
C19   1    0.550664    0.648763    0.506467    11.00000    0.01301    0.01488 =
         0.01549    0.00079    0.00917    0.00137
C20   1    0.625211    0.690465    0.659728    11.00000    0.01591    0.01717 =
         0.01916   -0.00038    0.01110   -0.00280
AFIX  43
H20   2    0.646608    0.759748    0.665575    11.00000   -1.20000
AFIX   0
C21   1    0.668378    0.630059    0.804744    11.00000    0.01558    0.02185 =
         0.01516   -0.00270    0.00863   -0.00321
AFIX  43
H21   2    0.718417    0.658659    0.906320    11.00000   -1.20000
AFIX   0
C22   1    0.636025    0.526690    0.796318    11.00000    0.01518    0.01976 =
         0.01538    0.00231    0.01068    0.00231
C23   1    0.560979    0.484382    0.643601    11.00000    0.01837    0.01426 =
         0.01986    0.00088    0.01197   -0.00058
AFIX  43
H23   2    0.538702    0.415807    0.638157    11.00000   -1.20000
AFIX   0
C24   1    0.519799    0.543835    0.500934    11.00000    0.01459    0.01502 =
         0.01517   -0.00186    0.00844   -0.00079
AFIX  43
H24   2    0.470800    0.514118    0.399319    11.00000   -1.20000
AFIX   0
C25   1    0.744618    0.502082    1.088641    11.00000    0.02805    0.03707 =
         0.01360    0.00232    0.00803   -0.00688
AFIX 137
H25A  2    0.795655    0.521385    1.096477    11.00000   -1.50000
H25B  2    0.763293    0.448442    1.171266    11.00000   -1.50000
H25C  2    0.722846    0.565619    1.106317    11.00000   -1.50000
AFIX   0
N1    3    0.552980    0.757778    0.314577    11.00000    0.01157    0.01537 =
         0.01283    0.00124    0.00708    0.00058
H1    2    0.612556    0.761279    0.384438    11.00000    0.01978
O1    4    0.255539    0.685052    0.060341    11.00000    0.01414    0.02414 =
         0.01857   -0.00205    0.00874   -0.00164
O2    4    0.673816    0.458956    0.928933    11.00000    0.01984    0.02449 =
         0.01309    0.00369    0.00805   -0.00078
HKLF 4


REM  sim_511_f2_gaussian_a.res in Cc
REM wR2 = 0.0708, GooF = S = 1.057, Restrained GooF = 1.056 for all data
REM R1 = 0.0279 for 3634 Fo > 4sig(Fo) and 0.0282 for all 3672 data
REM 259 parameters refined using 2 restraints

END

WGHT      0.0418      0.6566

REM Highest difference peak  0.168,  deepest hole -0.194,  1-sigma level  0.037
Q1    1   0.4018  0.7549  0.1433  11.00000  0.05    0.17
Q2    1   0.3820  0.7020  0.2141  11.00000  0.05    0.14
Q3    1   0.3404  0.6831  0.2835  11.00000  0.05    0.14
Q4    1   0.5542  0.5836  0.5025  11.00000  0.05    0.12
Q5    1   0.6620  0.5627  0.7860  11.00000  0.05    0.12
;
_shelx_res_checksum                12957
_shelx_hkl_file
;
   0 -14   0   11.89    2.11
   0 -14   0   11.60    2.10
   0 -14  -1   58.43    4.74
   0 -14   1   64.45    4.38
   0 -14  -1   59.65    4.24
   0 -14   1   60.07    4.80
   0 -14  -2   91.76    5.78
   0 -14  -2   90.07    4.81
   0 -14   2   94.54    5.86
   0 -14  -3   43.06    3.23
   0 -14   3   42.16    3.43
   0 -14  -3   37.99    3.37
   0 -12   0  144.46    9.15
   0 -12  -1  429.92   16.88
   0 -12   1  421.88   15.74
   0 -12  -1  425.34   14.91
   0 -12  -2    0.01    1.56
   0 -12  -2   -0.07    1.21
   0 -12  -2   -0.56    0.85
   0 -12  -3  468.42   16.90
   0 -12  -3  465.01   16.23
   0 -12  -3  503.81   16.58
   0 -12  -4  107.34    6.91
   0 -12  -4  109.52    7.03
   0 -12  -4  107.64    5.75
   0 -12  -4  108.03    7.05
   0 -12  -5    7.96    1.90
   0 -12  -5    7.03    1.43
   0 -12   5    8.31    1.48
   0 -12  -5    7.94    1.91
   0 -12  -5    7.74    1.61
   0 -12  -6    9.30    1.58
   0 -12  -6    9.22    1.49
   0 -10   0    7.53    3.37
   0 -10   0    8.93    2.39
   0 -10   0    3.26    2.08
   0 -10   1  167.93   13.02
   0 -10  -1  158.62   12.96
   0 -10   1  161.26    9.48
   0 -10  -1  144.66   12.29
   0 -10  -1  142.64    8.54
   0 -10   1  149.11   12.87
   0 -10  -1  140.95    9.23
   0 -10  -2  607.06   26.30
   0 -10  -2  610.83   19.73
   0 -10   2  614.28   26.27
   0 -10  -2  581.73   25.60
   0 -10  -2  617.20   19.74
   0 -10   2  630.78   27.54
   0 -10  -2  633.52   21.04
   0 -10  -3  469.22   15.62
   0 -10  -3  456.87   17.14
   0 -10  -3  446.78   16.91
   0 -10  -3  445.49   17.39
   0 -10  -4  822.42   24.05
   0 -10  -4  812.04   23.75
   0 -10  -4  764.88   21.64
   0 -10  -4  806.77   24.16
   0 -10  -5  319.70   12.69
   0 -10  -5  328.57   12.85
   0 -10  -5  320.09   14.16
   0 -10  -5  336.91   13.92
   0 -10  -6  276.99   10.94
   0 -10  -6  284.17   11.43
   0 -10  -6  296.20   12.39
   0 -10  -7   35.99    3.13
   0 -10  -7   37.19    3.53
   0 -10  -7   30.38    2.68
   0  -8   0  160.71   11.11
   0  -8   0  152.82   11.20
   0  -8   1  229.05   13.29
   0  -8   1  221.03   13.68
   0  -8  -1  221.14   13.33
   0  -8  -1  214.41   13.16
   0  -8   2   82.31    8.19
   0  -8  -2   87.94    8.56
   0  -8  -2  100.43    6.80
   0  -8   2   81.42    8.41
   0  -8  -2   82.79    8.02
   0  -8  -2   90.96    6.83
   0  -8  -3  894.68   24.34
   0  -8  -3  899.86   24.36
   0  -8  -3  894.83   28.27
   0  -8  -3  939.28   31.28
   0  -8  -3  859.42   22.67
   0  -8   3  961.50   31.63
   0  -8  -3  899.91   24.79
   0  -8   3  887.87   29.98
   0  -8   4  311.58   17.73
   0  -8  -4  294.06   11.99
   0  -8   4  355.86   18.51
   0  -8  -4  329.85   13.97
   0  -8  -4  325.71   17.42
   0  -8  -4  323.20   13.73
   0  -8  -4  323.15   13.15
   0  -8  -4  331.32   14.30
   0  -8  -5  147.03    9.64
   0  -8  -5  138.78    8.94
   0  -8  -5  136.14    8.68
   0  -8  -6  176.83    9.67
   0  -8  -6  177.67    9.90
   0  -8  -6  192.91   10.85
   0  -8  -6  188.35    9.74
   0  -8  -7   44.08    4.23
   0  -8  -7   42.69    3.87
   0  -8  -7   46.43    4.91
   0  -8  -7   38.52    4.29
   0  -8  -8   11.28    1.72
   0  -8  -8   10.40    1.81
   0  -8  -8   12.86    1.96
   0  -6   0 1440.76   34.28
   0  -6   0 1440.91   33.47
   0  -6  -1 2125.95   38.20
   0  -6   1 2105.60   43.35
   0  -6   1 2219.58   39.61
   0  -6  -1 2136.78   44.17
   0  -6  -1 2062.11   43.54
   0  -6  -1 2062.80   38.83
   0  -6   2  787.14   23.59
   0  -6  -2  813.97   24.36
   0  -6  -2  796.71   21.84
   0  -6  -2  823.90   23.14
   0  -6   2  822.44   19.96
   0  -6  -3  445.53   17.56
   0  -6  -3  451.77   18.52
   0  -6   3  440.10   17.96
   0  -6  -3  456.77   16.45
   0  -6  -4  290.13   11.91
   0  -6  -4  309.31   12.58
   0  -6  -4  301.29   15.96
   0  -6   4  302.66   15.80
   0  -6  -4  279.88   11.52
   0  -6  -5  736.76   21.60
   0  -6  -5  768.33   29.57
   0  -6  -5  787.41   22.82
   0  -6   5  740.12   27.82
   0  -6  -5  736.73   21.59
   0  -6  -5  761.28   21.64
   0  -6  -6  210.36   11.38
   0  -6  -6  216.93   11.19
   0  -6  -6  222.83   10.90
   0  -6  -6  229.22   11.45
   0  -6  -7   84.02    6.75
   0  -6  -7   83.02    6.84
   0  -6  -7   76.01    6.58
   0  -6  -8  149.82    8.00
   0  -6  -8  171.67    8.52
   0  -6  -8  175.59    8.88
   0  -6  -9   50.72    3.56
   0  -4   0 6042.46   86.81
   0  -4   0 6157.16   90.63
   0  -4   0 6303.50   93.29
   0  -4   1  226.36    8.83
   0  -4  -1  239.58    9.39
   0  -4   1  213.08    7.19
   0  -4  -1  206.91    7.62
   0  -4  -1  220.94    8.82
   0  -4  -2   43.79    3.72
   0  -4  -2   39.90    1.86
   0  -4  -2   38.15    4.06
   0  -4  -2   34.80    2.71
   0  -4   2   39.82    3.18
   0  -4  -2   40.88    4.03
   0  -4   2   34.13    3.71
   0  -4   3 4345.87   74.11
   0  -4  -3 4293.33   70.57
   0  -4  -3 4387.51   75.49
   0  -4   3 4416.26   70.12
   0  -4  -3 4289.33   69.56
   0  -4  -3 4567.56   76.20
   0  -4  -4  810.13   22.93
   0  -4   4  777.25   21.22
   0  -4  -4  746.62   24.95
   0  -4   4  790.92   24.11
   0  -4  -5  584.96   17.64
   0  -4   5  531.88   21.53
   0  -4   5  532.25   19.20
   0  -4  -5  615.46   22.18
   0  -4  -5  593.47   17.73
   0  -4  -5  543.47   17.33
   0  -4  -5  606.28   24.45
   0  -4  -6  217.35   11.02
   0  -4   6  226.80   14.93
   0  -4  -6  230.92   11.12
   0  -4  -6  217.40   10.98
   0  -4  -6  244.52   16.61
   0  -4  -7  311.49   14.27
   0  -4  -7  320.19   13.62
   0  -4  -7  325.37   13.66
   0  -4  -8   23.95    3.81
   0  -4  -8   30.80    3.53
   0  -4  -8   33.33    4.02
   0  -4  -9   23.18    2.88
   0  -2   0 3169.65   46.62
   0  -2   0 3152.76   45.29
   0  -2  -2 4956.30   74.67
   0  -2  -2 4707.35   70.88
   0  -2   2 4950.44   72.62
   0  -2   2 4888.34   69.23
   0  -2  -2 4776.68   73.29
   0  -2  -3  322.25   12.29
   0  -2  -3  315.13   11.37
   0  -2   3  303.34    8.64
   0  -2  -3  292.81    7.94
   0  -2  -4  972.88   26.15
   0  -2   4  946.41   20.99
   0  -2  -4 1012.64   27.63
   0  -2   5  188.87   10.98
   0  -2  -5  189.01   12.36
   0  -2  -5  206.78   12.80
   0  -2   6  465.65   22.27
   0  -2  -6  437.63   15.04
   0  -2  -6  434.70   21.55
   0  -2  -6  441.26   15.23
   0  -2  -6  450.41   15.81
   0  -2   6  488.15   20.12
   0  -2  -6  482.42   22.48
   0  -2  -6  437.50   14.96
   0  -2  -7  704.72   20.77
   0  -2  -7  696.84   20.47
   0  -2  -7  709.59   30.03
   0  -2  -7  723.94   30.24
   0  -2  -7  692.27   22.07
   0  -2  -8  219.93   10.17
   0  -2  -8  234.38   10.40
   0  -2  -8  248.96   12.06
   0  -2  -9   39.67    3.91
   0   0  -1    1.40    0.50
   0   0   1    1.06    0.46
   0   0  -1    0.56    0.47
   0   0   2 4973.30   76.87
   0   0  -2 5627.94   78.90
   0   0  -3    2.83    1.55
   0   0   3   -0.01    0.78
   0   0  -3    0.77    1.29
   0   0  -4 1516.59   33.75
   0   0  -4 1659.66   36.13
   0   0   5    2.55    1.46
   0   0  -5   -0.92    1.20
   0   0   5   -0.52    1.93
   0   0  -5    0.94    1.53
   0   0   6  334.89   15.64
   0   0  -6  375.76   14.20
   0   0  -6  366.84   13.48
   0   0  -6  395.12   20.46
   0   0   6  315.99   18.39
   0   0  -6  394.91   14.40
   0   0  -6  365.64   18.47
   0   0  -7    1.06    1.64
   0   0  -7   -0.71    1.23
   0   0  -7   -2.20    1.79
   0   0   7   -3.69    2.50
   0   0   7    3.00    2.24
   0   0  -7   -2.64    2.25
   0   0  -8   34.72    4.13
   0   0  -8   30.24    4.07
   0   0  -9   -1.09    0.84
   0   0  -9    0.32    0.89
   0   2   0 3113.97   45.85
   0   2   0 3054.54   44.67
   0   2   0 3088.67   47.17
   0   2   2 4618.37   66.55
   0   2   2 4659.51   68.95
   0   2  -2 4605.81   65.33
   0   2   3  295.28   11.80
   0   2  -3  285.20    6.17
   0   2  -3  300.65    9.84
   0   2   3  295.22    8.34
   0   2  -3  316.18   12.41
   0   2   3  298.92   11.32
   0   2   4 1004.00   27.58
   0   2  -4 1054.91   24.25
   0   2  -5  201.58   10.90
   0   2   5  212.76   13.25
   0   2  -5  231.15   14.00
   0   2   5  200.08   11.56
   0   2   6  393.44   18.61
   0   2   6  449.66   21.96
   0   2  -6  445.08   16.10
   0   2  -6  418.14   14.86
   0   2  -6  412.67   14.57
   0   2  -7  672.72   21.82
   0   2  -7  713.24   20.42
   0   2  -7  654.74   19.73
   0   2  -7  704.76   20.01
   0   2  -8  214.87   11.39
   0   2  -9   34.70    3.85
   0   4   0 6237.03   95.20
   0   4   0 6164.21   89.27
   0   4   0 6018.28   91.85
   0   4  -1  220.37    9.22
   0   4  -1  212.56    6.48
   0   4   1  230.76    9.49
   0   4   1  221.47    8.07
   0   4  -1  224.93    8.44
   0   4   1  209.26    8.37
   0   4  -2   37.26    3.64
   0   4   2   37.06    3.88
   0   4  -2   38.66    3.45
   0   4   2   42.72    4.09
   0   4   2   35.93    3.88
   0   4   3 4442.68   75.98
   0   4   3 4276.60   74.90
   0   4  -3 4326.56   70.65
   0   4  -3 4516.43   74.50
   0   4   3 4477.46   72.86
   0   4   4  769.00   24.67
   0   4   4  861.96   25.32
   0   4  -5  516.35   16.47
   0   4  -5  547.58   22.93
   0   4  -5  516.43   16.64
   0   4  -5  546.72   17.30
   0   4  -5  557.91   17.19
   0   4   5  530.97   22.43
   0   4  -6  189.55   14.90
   0   4  -6  226.49   11.55
   0   4   6  215.41   14.62
   0   4  -6  243.23   11.32
   0   4  -6  208.18   10.69
   0   4   6  244.13   16.36
   0   4   7  326.54   13.59
   0   4  -7  338.62   13.82
   0   4  -7  364.93   15.38
   0   4   8   28.94    3.56
   0   4  -8   22.73    3.73
   0   4  -9   27.39    3.25
   0   6   0 1454.68   35.41
   0   6   0 1479.26   31.97
   0   6   0 1500.27   28.29
   0   6   1 2148.52   39.80
   0   6  -1 2012.11   44.36
   0   6   1 2016.25   44.87
   0   6   1 2144.02   41.65
   0   6   2  832.52   22.97
   0   6   2  809.38   25.00
   0   6   2  855.02   23.76
   0   6  -2  830.53   24.62
   0   6  -3  443.06   17.26
   0   6   3  431.49   17.60
   0   6  -3  468.13   15.85
   0   6   3  463.47   17.86
   0   6   3  436.95   18.00
   0   6  -4  334.84   15.43
   0   6  -4  343.45   13.04
   0   6  -4  314.84   12.42
   0   6   4  321.01   16.18
   0   6   4  278.29   15.37
   0   6   4  313.46   12.56
   0   6  -5  725.87   21.20
   0   6   5  714.81   28.19
   0   6   5  780.97   28.73
   0   6  -5  758.51   21.92
   0   6   5  750.23   21.33
   0   6  -5  847.11   22.94
   0   6   5  768.71   22.24
   0   6  -5  685.74   21.20
   0   6  -5  825.71   22.63
   0   6  -5  947.27   30.57
   0   6  -6  210.46   11.07
   0   6   6  231.54   11.47
   0   6  -6  215.27   11.20
   0   6  -6  222.12   10.91
   0   6  -6  239.21   11.87
   0   6   7   81.44    6.38
   0   6  -7   77.34    6.56
   0   6  -7   77.74    6.53
   0   6   8  163.57    7.57
   0   6  -8  164.54    8.64
   0   6  -9   43.30    3.26
   0   6   9   41.27    3.12
   0   8   0  170.43   10.58
   0   8   0  154.00   11.86
   0   8   1  202.78   13.84
   0   8  -1  209.72   13.92
   0   8  -2   85.69    6.19
   0   8  -2   68.48    7.97
   0   8   2   76.39    5.95
   0   8   2   88.30    7.80
   0   8  -2   91.55    6.37
   0   8   2   81.06    6.28
   0   8   2   88.27    9.12
   0   8   2   85.37    7.42
   0   8   3  912.09   24.33
   0   8  -3  932.91   24.83
   0   8  -3  927.72   23.83
   0   8  -3  912.93   24.05
   0   8   3  894.49   22.80
   0   8   3  915.27   24.69
   0   8   3  893.38   31.75
   0   8   3  848.53   22.75
   0   8   3  860.39   28.73
   0   8  -3  897.64   30.62
   0   8  -3  899.17   23.46
   0   8   3  909.85   29.14
   0   8  -4  295.25   12.33
   0   8  -4  323.04   13.73
   0   8   4  324.95   13.77
   0   8  -4  322.83   13.11
   0   8   4  302.38   17.18
   0   8   4  337.91   13.94
   0   8  -4  341.34   13.82
   0   8   4  322.07   17.66
   0   8   5  146.77    8.98
   0   8  -5  131.77    8.16
   0   8   5  152.67    9.26
   0   8  -5  150.66    9.40
   0   8  -5  146.39    9.20
   0   8  -6  172.85   10.04
   0   8   6  184.24    9.86
   0   8  -6  180.95    9.30
   0   8  -6  181.03    9.79
   0   8   6  195.56    9.53
   0   8   7   45.71    4.39
   0   8   7   46.00    4.25
   0   8  -7   51.10    4.85
   0   8  -7   46.89    4.18
   0   8  -8    9.35    1.53
   0   8   8   12.58    1.87
   0  10   0    7.84    2.11
   0  10   0    5.77    1.78
   0  10   0    6.48    2.03
   0  10   0   11.38    4.31
   0  10  -1  160.21    9.25
   0  10   1  146.98    8.15
   0  10  -1  133.16    8.62
   0  10  -1  147.90   13.75
   0  10   1  147.90   13.77
   0  10   1  157.38    9.07
   0  10   1  156.96    9.49
   0  10   1  151.32    9.07
   0  10   1  142.64   11.20
   0  10  -1  155.51    9.25
   0  10  -2  668.51   21.01
   0  10  -2  609.83   19.02
   0  10  -2  619.68   28.73
   0  10   2  613.59   20.49
   0  10   2  633.35   20.21
   0  10   2  608.35   24.64
   0  10  -2  640.01   19.93
   0  10  -2  598.76   18.45
   0  10  -2  654.52   20.55
   0  10   2  607.41   19.22
   0  10   2  641.21   29.50
   0  10   2  615.68   18.52
   0  10  -3  471.23   17.45
   0  10  -3  421.86   15.38
   0  10  -3  434.59   15.93
   0  10   3  446.37   15.50
   0  10   3  449.63   17.17
   0  10   3  436.26   15.36
   0  10   3  446.50   16.76
   0  10  -4  794.68   22.34
   0  10  -4  837.71   24.34
   0  10   4  829.02   23.73
   0  10   4  761.93   21.52
   0  10  -4  772.71   22.55
   0  10   4  810.21   23.74
   0  10   5  297.54   12.03
   0  10   5  302.34   12.67
   0  10  -5  332.45   13.75
   0  10   5  340.65   13.46
   0  10  -5  315.66   13.05
   0  10  -6  301.03   11.83
   0  10   6  296.70   11.19
   0  10   6  299.12   10.62
   0  10   6  267.91   10.28
   0  10  -6  261.13   10.81
   0  10  -7   38.40    3.46
   0  10   7   31.41    2.66
   0  10   7   33.60    2.82
   0  12   0  121.61    8.30
   0  12   0  140.18    8.88
   0  12   0  142.05    8.74
   0  12   0  145.62    8.99
   0  12   1  415.02   15.31
   0  12   1  454.93   15.66
   0  12   1  406.57   16.09
   0  12   1  441.19   16.40
   0  12  -1  437.78   16.21
   0  12  -1  425.82   15.61
   0  12  -1  428.72   15.98
   0  12  -1  439.50   16.47
   0  12   2   -0.77    1.43
   0  12   2    0.48    1.30
   0  12  -2   -0.98    1.28
   0  12  -2   -0.30    1.52
   0  12   2   -1.15    1.68
   0  12   3  477.64   16.43
   0  12   3  475.92   14.68
   0  12  -3  473.81   15.62
   0  12  -3  487.99   17.16
   0  12   3  494.60   17.12
   0  12  -3  499.87   14.78
   0  12  -4  105.05    7.08
   0  12  -4  111.48    6.28
   0  12   4  109.20    6.89
   0  12   4  102.73    6.81
   0  12   5    9.09    1.82
   0  12   5    8.94    1.84
   0  12  -5    6.73    1.71
   0  12  -5    6.68    1.56
   0  12   6    7.78    1.26
   0  14   0    7.99    1.71
   0  14   0    8.09    1.82
   0  14   0   10.16    1.95
   0  14   1   59.40    4.63
   0  14   1   57.11    4.56
   0  14  -1   60.29    4.53
   0  14  -1   56.14    4.47
   0  14   1   59.57    4.07
   0  14  -2   90.54    5.58
   0  14  -2   90.53    5.19
   0  14   2   90.88    5.44
   0  14   2   87.10    5.49
   0  14   3   41.98    3.34
   0  14   3   44.00    3.52
   0  14  -3   37.53    3.29
   0  14   4   15.49    1.69
   0  14  -4   12.92    1.65
   0  14   4   16.62    1.74
   1 -15  -2   96.75    4.61
  -1 -15   2   82.16    4.29
   1 -15  -1   29.23    2.56
  -1 -15   1   32.57    2.73
  -1 -15   0   57.32    3.41
   1 -15   0   53.66    3.39
   1 -15   1   70.82    4.02
  -1 -15  -1   76.04    4.07
  -1 -13   5    6.09    1.17
   1 -13  -5    9.01    1.63
   1 -13  -5    9.13    1.47
   1 -13  -4   92.61    5.27
   1 -13  -4  108.26    6.29
  -1 -13   4  109.09    6.21
   1 -13  -4  110.77    6.29
   1 -13  -3   91.45    6.50
   1 -13  -3   91.90    6.02
   1 -13  -2  173.44    9.67
   1 -13  -2  183.28    8.29
   1 -13  -2  174.87    8.47
   1 -13  -1  103.47    7.31
  -1 -13   1  110.13    7.08
  -1 -13   0   35.89    4.12
  -1 -13   0   33.46    4.07
   1 -13   0   37.39    4.35
  -1 -13  -1   27.82    3.35
  -1 -13  -1   28.44    3.77
   1 -13   1   29.15    3.40
  -1 -13  -1   33.19    3.53
  -1 -13  -2  104.20    7.15
  -1 -13  -2  108.59    6.60
  -1 -13  -3   32.60    3.46
  -1 -13  -3   33.77    3.72
  -1 -13  -3   31.52    3.34
  -1 -13  -4   79.35    4.80
  -1 -13  -4   81.00    4.97
  -1 -13  -4   81.26    4.86
   1 -13   4   80.06    4.65
   1 -11  -7    4.19    1.19
   1 -11  -7    8.56    1.38
   1 -11  -7    7.71    1.33
   1 -11  -6   21.12    2.96
   1 -11  -6   19.27    2.57
   1 -11  -6   18.66    2.69
   1 -11  -5  246.17   10.72
   1 -11  -5  244.55   11.31
   1 -11  -5  247.13   10.29
   1 -11  -5  242.32   11.38
   1 -11  -4  191.93   10.41
   1 -11  -4  184.52   10.31
   1 -11  -4  184.36    9.07
   1 -11  -4  196.82   10.60
   1 -11  -3   85.47    5.98
   1 -11  -3   82.59    6.63
   1 -11  -3   84.38    6.95
   1 -11  -3   77.31    7.03
   1 -11  -2  161.14   10.21
   1 -11  -2  156.75    9.25
  -1 -11   2  150.94    8.82
  -1 -11   1  228.00   11.58
   1 -11  -1  210.99   10.40
   1 -11  -1  230.11   12.12
   1 -11   0  135.67    8.96
  -1 -11   0  132.50    7.90
  -1 -11   0  124.32    8.63
  -1 -11  -1  383.37   14.85
   1 -11   1  378.24   14.97
  -1 -11  -1  364.99   14.49
  -1 -11  -1  372.10   15.87
  -1 -11  -2  136.24    8.78
  -1 -11  -2  144.34    9.61
  -1 -11  -2  141.75    8.98
  -1 -11  -3  288.11   13.33
  -1 -11  -3  277.32   10.93
  -1 -11  -3  270.97   12.87
  -1 -11  -3  289.89   13.18
  -1 -11  -4   62.00    5.81
  -1 -11  -4   68.08    5.80
  -1 -11  -4   49.79    5.16
  -1 -11  -4   59.75    4.77
  -1 -11  -5   86.85    6.10
  -1 -11  -5   82.70    5.28
  -1 -11  -5   78.27    6.04
  -1 -11  -5   79.22    5.19
  -1 -11  -6   41.77    3.36
  -1 -11  -6   42.34    3.75
  -1 -11  -6   38.22    2.99
   1  -9  -8   14.24    1.69
   1  -9  -8   16.02    2.24
   1  -9  -8   19.45    2.33
   1  -9  -7  109.16    6.22
   1  -9  -7  100.37    6.21
   1  -9  -7  122.90    7.70
   1  -9  -7  102.71    6.67
   1  -9  -6   14.28    3.18
   1  -9  -6    6.24    1.87
   1  -9  -6   15.63    2.94
   1  -9  -6   13.13    2.78
   1  -9  -5   84.17    7.25
   1  -9  -5   85.67    6.82
   1  -9  -5   82.35    6.58
   1  -9  -5   81.83    6.92
   1  -9  -4  147.25    9.24
   1  -9  -4  164.98    9.19
   1  -9  -4  151.63    9.44
  -1  -9   4  157.10   12.90
  -1  -9   4  156.79   12.95
   1  -9  -4  153.16    9.45
   1  -9  -3  115.74    8.16
   1  -9  -3  109.78   10.43
   1  -9  -3  116.12    7.38
   1  -9  -3  116.10    7.91
   1  -9  -3  118.85    8.07
  -1  -9   3  114.69   11.04
   1  -9  -3  103.29    9.71
  -1  -9   3  127.06   11.24
   1  -9  -2   -0.32    0.80
   1  -9  -2    1.60    2.11
   1  -9  -2   -0.10    1.00
   1  -9  -2   -0.08    1.14
   1  -9  -2    0.20    1.49
  -1  -9   2    0.72    2.07
  -1  -9   2    2.40    1.34
  -1  -9   2    2.12    1.52
   1  -9  -2    6.12    1.65
   1  -9  -1  390.49   14.02
   1  -9  -1  413.48   20.08
  -1  -9   1  375.85   18.98
   1  -9  -1  438.43   20.13
  -1  -9   1  416.85   20.52
  -1  -9   1  401.66   14.90
   1  -9  -1  406.61   15.55
   1  -9   0   50.24    6.53
   1  -9   0   61.25    7.55
   1  -9   0   71.03    7.79
   1  -9   0   57.04    5.43
  -1  -9   0   67.99    7.88
  -1  -9   0   69.74    6.09
  -1  -9   0   68.28    7.97
  -1  -9   0   62.35    5.14
  -1  -9  -1  321.28   13.74
   1  -9   1  306.28   16.62
   1  -9   1  313.16   17.71
  -1  -9  -1  294.92   16.64
  -1  -9  -1  313.54   17.31
   1  -9   1  290.97   12.50
  -1  -9  -1  308.55   12.68
  -1  -9  -1  311.59   12.93
  -1  -9  -2  271.40   11.01
  -1  -9  -2  287.28   12.89
   1  -9   2  286.90   16.42
  -1  -9  -2  281.38   12.69
  -1  -9  -2  281.79   13.12
  -1  -9  -2  275.75   15.96
  -1  -9  -2  272.60   16.64
   1  -9   2  265.35   16.61
  -1  -9  -3  250.29   12.38
   1  -9   3  248.17   15.63
   1  -9   3  250.22   16.08
  -1  -9  -3  253.87   12.33
  -1  -9  -3  242.43   12.31
  -1  -9  -3  236.23   10.90
  -1  -9  -3  262.12   16.82
  -1  -9  -4  208.00   10.40
  -1  -9  -4  206.82   11.24
  -1  -9  -4  203.17   10.83
  -1  -9  -4  189.02   11.03
  -1  -9  -5  129.90    8.15
  -1  -9  -5  125.63    8.46
  -1  -9  -5  127.16    8.94
  -1  -9  -5  130.93    7.82
  -1  -9  -6   21.83    3.23
  -1  -9  -6   17.74    3.17
  -1  -9  -6   20.98    2.68
  -1  -9  -6   18.44    2.79
  -1  -9  -7   60.45    4.39
  -1  -9  -7   57.96    3.67
  -1  -9  -7   62.96    4.73
   1  -7  -9    0.99    0.71
   1  -7  -9    2.97    0.84
   1  -7  -9    1.97    0.76
   1  -7  -8  206.80    9.56
   1  -7  -8  221.71    9.85
   1  -7  -8  198.37    9.58
   1  -7  -7  190.37   10.64
   1  -7  -7  198.27    9.55
   1  -7  -7  174.47    9.82
   1  -7  -7  190.34   10.12
   1  -7  -6  419.65   15.73
   1  -7  -6  400.99   15.80
   1  -7  -6  421.17   16.68
   1  -7  -6  422.32   15.69
  -1  -7   5   47.11    6.93
   1  -7  -5   46.61    5.13
   1  -7  -5   40.96    6.38
   1  -7  -5   46.99    4.77
   1  -7  -5   50.89    5.13
   1  -7  -5   52.29    5.23
   1  -7  -4   53.92    6.54
   1  -7  -4   56.95    5.19
   1  -7  -4   50.27    4.98
   1  -7  -4   55.99    5.24
   1  -7  -4   46.68    6.50
   1  -7  -4   56.78    4.76
  -1  -7   4   50.54    6.86
   1  -7  -4   56.78    5.01
   1  -7  -3  228.26   12.64
   1  -7  -3  260.46   12.89
  -1  -7   3  233.36   13.54
   1  -7  -3  246.78   14.00
   1  -7  -2  315.76   15.00
  -1  -7   2  296.86   12.12
   1  -7  -2  300.43   14.45
  -1  -7   2  302.28   14.69
   1  -7  -2  310.75   12.25
  -1  -7   1  403.72   16.69
   1  -7  -1  386.71   16.28
  -1  -7   1  385.84   14.14
   1  -7  -1  378.34   14.22
   1  -7  -1  390.49   16.64
   1  -7   0  374.03   16.75
  -1  -7   0  406.70   16.82
  -1  -7   0  407.99   17.04
   1  -7   0  396.72   16.14
  -1  -7  -1 1071.22   30.29
   1  -7   1 1088.48   29.51
  -1  -7  -1 1034.56   29.10
   1  -7   1 1052.49   30.45
   1  -7   2    2.96    2.11
  -1  -7  -2    3.47    2.30
  -1  -7  -2    1.54    1.22
  -1  -7  -2    4.36    1.72
   1  -7   2    1.06    1.23
   1  -7   3  291.58   15.26
  -1  -7  -3  294.51   12.41
  -1  -7  -3  270.44   11.75
  -1  -7  -3  270.57   15.32
  -1  -7  -3  260.68   10.97
  -1  -7  -3  254.42   14.21
   1  -7   3  263.08   14.62
  -1  -7  -3  251.53   11.40
  -1  -7  -4  166.00    9.22
  -1  -7  -4  162.84    8.88
  -1  -7  -4  172.00   12.83
  -1  -7  -4  179.02   10.15
  -1  -7  -4  158.88    9.32
  -1  -7  -4  171.39    9.37
   1  -7   4  159.75   12.02
  -1  -7  -5   56.40    7.95
  -1  -7  -5   60.11    5.64
   1  -7   5   61.30    7.93
  -1  -7  -5   60.00    5.76
  -1  -7  -5   53.20    5.74
  -1  -7  -5   54.34    5.53
  -1  -7  -6  112.90    7.80
  -1  -7  -6  108.39    8.11
  -1  -7  -6  110.86    7.77
  -1  -7  -6  104.94    7.27
  -1  -7  -7   41.93    4.51
  -1  -7  -7   45.28    4.62
  -1  -7  -7   44.55    4.45
  -1  -7  -8   90.45    5.03
  -1  -7  -8   97.32    5.32
  -1  -7  -8   91.37    5.24
   1  -5  -9   -0.99    0.79
   1  -5  -9    1.93    1.27
   1  -5  -9    0.79    0.83
   1  -5  -8  197.06   10.65
   1  -5  -8  190.06    9.76
   1  -5  -8  203.63   10.09
   1  -5  -7   24.19    3.57
   1  -5  -7   24.45    3.82
   1  -5  -7   19.26    3.37
   1  -5  -6   53.80    4.88
   1  -5  -6   51.38    5.17
   1  -5  -6   60.60    8.05
   1  -5  -6   51.08    5.18
   1  -5  -6   57.64    5.62
  -1  -5   6   42.48    6.54
   1  -5  -5  244.73   11.09
   1  -5  -5  239.36   14.79
  -1  -5   5  228.79   13.76
   1  -5  -5  246.62   10.79
   1  -5  -5  246.29   10.83
  -1  -5   5  233.11   12.07
   1  -5  -4   48.79    4.60
   1  -5  -4   49.60    5.85
  -1  -5   4   52.16    5.90
  -1  -5   4   58.72    5.19
  -1  -5   3  475.51   14.80
   1  -5  -3  485.09   15.84
   1  -5  -3  484.03   16.85
   1  -5  -3  472.19   17.24
  -1  -5   3  461.50   16.91
   1  -5  -2 1004.18   20.20
  -1  -5   2 1055.76   25.72
   1  -5  -2  985.68   24.45
   1  -5  -2 1037.98   25.53
   1  -5  -2 1030.16   23.52
  -1  -5   2 1011.75   22.43
   1  -5  -1  484.08   15.28
  -1  -5   1  466.70   13.45
  -1  -5   1  479.58   15.26
   1  -5  -1  470.87   15.45
   1  -5  -1  470.53   12.06
  -1  -5   0   76.16    5.64
   1  -5   0   70.61    4.27
   1  -5   0   75.49    5.51
  -1  -5   0   71.98    5.10
  -1  -5   0   74.13    3.93
   1  -5   0   73.23    5.74
   1  -5   1  480.98   12.32
  -1  -5  -1  473.70   15.20
   1  -5   1  506.73   15.54
  -1  -5  -1  491.26   14.21
  -1  -5  -1  511.19   16.57
  -1  -5  -2  259.89   11.58
  -1  -5  -2  272.66   11.00
   1  -5   2  286.39    9.36
  -1  -5  -2  265.33   12.40
   1  -5   2  297.11   12.19
   1  -5   3   89.61    7.20
  -1  -5  -3   84.71    7.51
  -1  -5  -3   99.14    6.17
  -1  -5  -3   87.96    7.53
   1  -5   3   85.34    5.46
   1  -5   4  222.54   12.98
  -1  -5  -4  241.74   14.38
   1  -5   5    8.65    2.94
  -1  -5  -5   14.22    2.55
  -1  -5  -5   12.58    2.59
  -1  -5  -5   16.26    4.29
  -1  -5  -5   12.60    2.72
  -1  -5  -5   11.09    2.55
  -1  -5  -6  577.95   19.13
  -1  -5  -6  567.27   19.44
  -1  -5  -6  545.09   18.78
  -1  -5  -7  135.73    8.47
  -1  -5  -7  132.36    8.51
  -1  -5  -7  140.50    9.07
  -1  -5  -8    5.57    1.60
  -1  -5  -8    4.98    1.61
  -1  -5  -8    4.96    1.69
  -1  -5  -9   47.80    3.31
   1  -3 -10   30.97    2.62
   1  -3  -9   54.82    4.95
   1  -3  -9   52.38    4.15
   1  -3  -8  328.78   12.97
   1  -3  -8  306.85   14.28
   1  -3  -8  327.86   13.06
  -1  -3   7   91.74   10.42
   1  -3  -7   84.05    6.67
   1  -3  -7   94.26   10.00
   1  -3  -7   85.04    6.88
   1  -3  -7   89.36    6.72
   1  -3  -7   83.42    9.91
   1  -3  -6   42.99    6.63
   1  -3  -6   46.85    6.44
   1  -3  -6   37.11    4.15
   1  -3  -6   38.21    4.30
  -1  -3   6   39.43    5.53
   1  -3  -6   46.41    4.66
   1  -3  -5  724.87   25.28
  -1  -3   5  710.65   22.21
   1  -3  -5  671.65   22.74
  -1  -3   4 1109.00   26.03
   1  -3  -4 1063.88   26.47
   1  -3  -4 1073.22   22.55
   1  -3  -3 1261.14   28.26
   1  -3  -3 1202.64   24.42
   1  -3  -3 1254.80   27.70
  -1  -3   3 1242.41   25.41
   1  -3  -3 1261.06   25.58
  -1  -3   2 4073.08   61.29
   1  -3  -2 4090.93   63.48
   1  -3  -2 3931.06   62.92
  -1  -3   2 4007.23   63.19
   1  -3  -2 3845.17   57.62
   1  -3  -2 3906.27   61.94
   1  -3  -2 4001.59   59.19
   1  -3  -1 5409.38   82.88
   1  -3  -1 5615.94   82.73
  -1  -3   1 5499.61   81.02
   1  -3  -1 5542.88   80.52
  -1  -3   1 5524.19   82.85
  -1  -3   0 4749.01   69.54
  -1  -3   0 4742.84   72.37
   1  -3   0 4584.17   66.23
  -1  -3   0 4905.42   71.64
  -1  -3   0 4892.00   72.60
   1  -3   0 4815.27   71.65
   1  -3   0 5046.84   68.92
  -1  -3  -1  568.41   15.46
   1  -3   1  563.80   11.33
  -1  -3  -1  529.19   13.56
  -1  -3  -1  515.93   12.80
   1  -3   1  545.77   13.40
  -1  -3  -1  530.80   14.05
  -1  -3  -2 2519.71   42.06
   1  -3   2 2612.30   42.21
  -1  -3  -2 2671.16   46.65
  -1  -3  -2 2475.70   43.87
  -1  -3  -3  683.76   21.06
   1  -3   3  715.28   15.09
  -1  -3  -3  735.45   19.99
  -1  -3  -4  540.08   20.75
  -1  -3  -4  539.68   19.33
   1  -3   4  541.82   17.22
  -1  -3  -5   94.70    8.88
  -1  -3  -5   99.91    6.74
   1  -3   5   92.09    7.52
  -1  -3  -5  110.16    9.98
  -1  -3  -5   84.01    6.06
  -1  -3  -5   89.72    6.43
  -1  -3  -6  414.99   15.44
  -1  -3  -6  436.25   22.70
   1  -3   6  430.21   22.07
  -1  -3  -6  415.43   15.32
  -1  -3  -6  448.19   22.20
  -1  -3  -6  380.04   15.33
  -1  -3  -7  219.70   11.81
  -1  -3  -7  229.28   11.20
  -1  -3  -8   50.93    5.17
  -1  -3  -8   46.74    4.36
  -1  -3  -9   43.84    3.63
   1  -1 -10    6.04    1.21
   1  -1  -9  188.91    8.95
   1  -1  -9  198.89    9.43
   1  -1  -8  336.38   14.30
   1  -1  -8  316.96   13.43
   1  -1  -7 2322.99   57.65
   1  -1  -7 2162.10   44.83
  -1  -1   7 2381.40   59.71
   1  -1  -7 2656.63   62.12
   1  -1  -7 2217.03   43.34
   1  -1  -7 2116.64   44.08
  -1  -1   7 2026.72   53.03
   1  -1  -7 2350.00   46.71
  -1  -1   6   19.48    4.53
  -1  -1   6   13.28    3.66
   1  -1  -6   17.00    2.73
   1  -1  -6   17.92    3.87
   1  -1  -6   18.29    4.34
   1  -1  -6   20.40    2.98
  -1  -1   5  416.29   14.20
   1  -1  -5  422.55   17.81
   1  -1  -4  177.12    9.79
  -1  -1   4  205.13    8.07
   1  -1  -4  201.35   10.18
   1  -1  -3  621.99   16.11
   1  -1  -3  601.68   16.43
  -1  -1   3  640.08   13.98
   1  -1  -3  590.85   12.78
   1  -1  -2 1477.90   24.38
  -1  -1   2 1482.93   23.52
   1  -1  -2 1508.48   26.03
   1  -1  -2 1497.58   23.27
   1  -1  -1 3798.86   54.75
   1  -1  -1 3823.08   55.00
   1  -1  -1 3730.07   54.72
  -1  -1   1 3788.17   54.61
   1  -1   0  388.37    7.19
  -1  -1   0  404.78    8.05
  -1  -1   0  432.53    8.19
   1  -1   0  413.35    7.56
  -1  -1   0  425.84    8.31
  -1  -1   0  418.34    8.83
   1  -1   0  440.90    8.21
  -1  -1  -1 3549.14   55.66
  -1  -1  -1 3589.33   50.91
  -1  -1  -1 3501.57   53.96
  -1  -1  -2  739.50   17.20
  -1  -1  -2  711.79   17.42
  -1  -1  -2  693.07   11.10
  -1  -1  -3  299.67   12.16
  -1  -1  -3  320.97   12.57
   1  -1   3  336.32   10.71
   1  -1   4   75.10    5.72
  -1  -1  -4   62.45    6.47
  -1  -1  -4   63.25    6.44
  -1  -1  -5  152.97   11.16
   1  -1   5  133.58    8.72
   1  -1   5  148.77   11.24
  -1  -1  -5  151.30   11.56
  -1  -1  -6 1266.76   41.44
   1  -1   6 1405.62   42.41
   1  -1   6 1199.19   36.86
  -1  -1  -6 1424.88   41.95
  -1  -1  -6 1557.01   33.90
  -1  -1  -6 1363.91   31.73
  -1  -1  -6 1405.34   31.45
  -1  -1  -7  789.84   23.34
  -1  -1  -7  774.27   21.45
  -1  -1  -8   50.36    4.73
  -1  -1  -8   57.80    5.39
  -1  -1  -9    7.79    1.53
   1   1 -10    6.13    1.37
   1   1  -9  189.97    9.72
   1   1  -9  181.46    8.22
   1   1  -8  310.43   14.00
   1   1  -8  311.73   12.88
   1   1  -7 2527.56   62.16
   1   1  -7 2205.84   45.30
   1   1  -7 2280.39   46.98
  -1   1   7 2441.14   60.57
   1   1  -6   16.82    4.08
   1   1  -6   17.09    4.10
  -1   1   6   14.43    3.37
   1   1  -6   16.77    2.84
  -1   1   6   16.69    4.47
   1   1  -5  423.42   18.43
  -1   1   5  467.16   18.87
  -1   1   5  446.40   16.36
   1   1  -5  463.30   17.04
   1   1  -4  205.59   10.68
  -1   1   4  178.27    8.75
  -1   1   4  190.76   10.07
   1   1  -4  192.86    9.10
  -1   1   3  622.06   15.41
   1   1  -3  601.45   15.00
  -1   1   3  609.20   10.71
   1   1  -3  623.01   16.66
   1   1  -2 1576.37   23.10
  -1   1   2 1595.02   24.40
  -1   1   1 3899.50   56.88
  -1   1   1 4037.96   56.87
  -1   1   1 3868.97   56.46
   1   1   0  416.23    8.23
   1   1   0  405.86    6.97
  -1   1   0  422.52    7.61
  -1   1   0  414.38    8.51
  -1   1  -1 3632.22   50.34
  -1   1  -1 3637.06   50.45
  -1   1  -1 3156.01   51.96
  -1   1  -1 3233.61   50.42
  -1   1  -2  731.77   15.95
   1   1   2  718.54   16.59
  -1   1  -2  692.43   14.63
  -1   1  -3  309.99   11.22
   1   1   3  313.46   11.43
  -1   1  -3  311.61   12.66
   1   1   3  312.97   12.58
   1   1   4   74.59    6.25
  -1   1  -4   66.30    6.72
  -1   1  -4   60.22    5.60
  -1   1  -5  161.69   12.12
  -1   1  -5  128.66    9.64
   1   1   5  170.75   12.03
   1   1   5  133.59    9.54
   1   1   6 1486.78   43.94
  -1   1  -6 1464.61   32.17
  -1   1  -6 1521.95   33.15
  -1   1  -6 1503.00   45.55
  -1   1  -6 1386.34   39.55
  -1   1  -6 1431.17   33.59
  -1   1  -7  794.11   23.81
  -1   1  -7  837.91   22.93
  -1   1  -8   55.62    4.92
  -1   1  -8   61.17    5.63
  -1   1  -9    7.28    1.66
   1   3 -10   35.11    2.93
  -1   3   9   52.59    4.23
   1   3  -9   55.57    5.20
   1   3  -8  294.33   11.87
   1   3  -8  335.32   14.53
   1   3  -7   81.07    6.68
  -1   3   7   88.06    9.14
   1   3  -7   85.62    7.21
  -1   3   7   97.34   10.57
   1   3  -7   75.58    9.50
   1   3  -7   82.43    6.48
   1   3  -6   44.28    4.75
   1   3  -6   45.16    4.44
   1   3  -6   49.47    4.98
  -1   3   6   43.54    6.76
  -1   3   6   36.08    5.51
   1   3  -6   43.36    6.62
  -1   3   5  700.87   23.05
  -1   3   5  697.00   24.27
   1   3  -4 1006.02   22.47
  -1   3   4 1101.07   28.32
  -1   3   4 1067.24   27.29
   1   3  -4 1080.75   28.32
   1   3  -3 1212.40   26.84
  -1   3   3 1252.84   27.38
   1   3  -3 1224.55   22.34
  -1   3   3 1275.06   27.70
   1   3  -3 1185.10   23.32
  -1   3   3 1234.19   25.12
  -1   3   2 3828.24   63.33
   1   3  -2 3816.42   62.20
  -1   3   2 3939.94   63.55
   1   3  -2 3747.87   62.29
  -1   3   2 3966.95   63.60
   1   3  -1 5536.02   73.66
  -1   3   1 5359.27   80.91
  -1   3   1 5408.24   78.40
   1   3  -1 5763.76   79.99
   1   3  -1 4947.99   74.52
  -1   3   1 5407.19   78.53
   1   3  -1 4903.63   75.97
  -1   3   0 4799.43   69.65
  -1   3   0 4926.09   73.99
  -1   3   0 4805.19   70.75
  -1   3   0 4865.32   67.10
   1   3   0 4820.86   68.91
  -1   3  -1  529.30    9.97
   1   3   1  552.22   13.42
  -1   3  -1  531.61   13.70
   1   3   2 2613.24   47.39
   1   3   2 2665.28   44.83
  -1   3  -2 2664.44   40.34
  -1   3  -2 2643.20   44.15
   1   3   2 2658.00   46.68
  -1   3  -3  722.07   20.98
   1   3   3  699.47   17.41
   1   3   3  704.65   21.51
  -1   3  -3  706.90   16.47
   1   3   3  767.15   21.38
  -1   3  -4  511.46   19.90
   1   3   4  502.93   18.87
   1   3   4  497.33   19.67
   1   3   5  115.32    9.51
  -1   3  -5  100.42    9.94
  -1   3  -5   99.49    6.53
   1   3   5   95.98    9.38
  -1   3  -5   83.86    6.11
  -1   3  -5  105.01    7.16
  -1   3  -6  420.35   15.19
  -1   3  -6  428.02   15.61
  -1   3  -6  407.20   16.10
  -1   3  -6  447.13   23.36
   1   3   6  421.63   20.54
   1   3   6  451.82   22.85
  -1   3  -7  212.82   10.51
  -1   3  -7  217.99   10.65
  -1   3  -7  232.43   12.17
  -1   3  -8   51.14    4.41
  -1   3  -8   49.86    5.15
  -1   3  -9   46.81    3.86
  -1   5   9   -0.65    0.64
   1   5  -9    0.32    1.16
  -1   5   8  198.77    9.82
   1   5  -8  175.90    9.68
   1   5  -8  212.87   10.99
  -1   5   7   26.10    3.84
   1   5  -7   22.21    3.55
   1   5  -7   14.15    3.26
   1   5  -7   28.19    4.13
   1   5  -6   54.59    5.21
  -1   5   6   63.34    7.83
   1   5  -6   50.23    5.14
  -1   5   6   53.86    5.34
   1   5  -6   54.86    7.69
  -1   5   6   47.45    7.17
   1   5  -6   61.91    5.62
   1   5  -6   48.74    5.16
   1   5  -5  235.91   10.60
  -1   5   5  212.81   13.58
   1   5  -5  243.66   10.86
   1   5  -5  223.02   10.29
   1   5  -5  188.20   12.68
   1   5  -5  209.69    9.99
   1   5  -5  243.45   10.91
  -1   5   5  252.68   14.47
  -1   5   4   39.90    5.31
  -1   5   4   46.49    5.65
   1   5  -4   57.03    5.96
  -1   5   4   28.75    3.81
  -1   5   3  493.16   16.95
   1   5  -3  473.62   15.98
  -1   5   3  483.12   16.82
   1   5  -3  471.04   15.29
  -1   5   3  473.43   16.77
  -1   5   2 1058.72   24.72
   1   5  -2  994.76   25.40
  -1   5   2  990.42   25.99
   1   5  -2 1080.77   21.88
  -1   5   2 1028.68   24.41
   1   5  -1  473.50   10.21
   1   5  -1  479.14   16.16
   1   5  -1  504.48   15.19
   1   5  -1  508.47   10.27
  -1   5   1  482.32   16.50
  -1   5   1  478.12   13.87
  -1   5   1  490.55   13.67
   1   5   0   70.00    4.18
  -1   5   0   92.08    4.60
   1   5   0   68.64    5.16
  -1   5   0   81.62    5.12
  -1   5   0   65.85    5.88
   1   5   0   77.27    2.68
   1   5   0   77.45    6.18
   1   5   1  516.22   14.71
   1   5   1  484.60   12.92
   1   5   1  487.13   16.56
   1   5   1  516.51   16.02
  -1   5  -1  480.00   11.71
  -1   5  -1  502.88   16.67
   1   5   2  274.05   12.40
  -1   5  -2  266.03   10.25
  -1   5  -2  259.68   11.68
   1   5   2  270.55   12.17
   1   5   2  289.72   12.04
   1   5   3   80.34    6.67
  -1   5  -3   87.71    6.51
   1   5   3   83.98    7.22
  -1   5  -3   75.64    6.42
   1   5   3   84.30    7.55
  -1   5  -4  211.37   12.95
   1   5   4  221.60   13.56
   1   5   4  225.90   13.29
   1   5   5    9.66    3.07
  -1   5  -5   13.62    2.80
   1   5   5   10.86    2.38
  -1   5  -5    7.88    3.08
  -1   5  -5   12.17    2.65
  -1   5  -5    9.78    2.43
   1   5   5   11.68    3.34
  -1   5  -6  499.84   18.50
  -1   5  -6  549.99   18.59
   1   5   6  535.53   18.13
  -1   5  -7  127.73    8.63
  -1   5  -7  133.70    8.30
  -1   5  -7  129.46    8.13
   1   5   7  121.43    7.43
  -1   5  -8    4.72    1.72
  -1   5  -9   46.19    3.26
   1   7  -9    1.32    0.67
  -1   7   9    0.90    0.68
  -1   7   8  212.04    9.16
   1   7  -8  203.11    9.77
   1   7  -8  216.68    9.54
   1   7  -7  183.95    9.60
  -1   7   7  183.65    9.80
   1   7  -7  162.74    9.92
   1   7  -7  188.30    9.81
   1   7  -6  441.41   15.88
  -1   7   6  424.23   15.63
   1   7  -6  402.18   15.70
  -1   7   6  400.34   15.81
   1   7  -6  393.86   15.43
   1   7  -6  452.96   16.73
   1   7  -5   46.01    4.98
  -1   7   5   45.30    4.91
  -1   7   5   51.83    7.11
  -1   7   5   31.98    5.63
   1   7  -5   51.51    5.18
  -1   7   5   56.51    5.54
   1   7  -5   52.68    5.31
   1   7  -5   56.05    5.11
  -1   7   4   56.54    6.69
   1   7  -4   52.00    4.93
  -1   7   4   63.31    7.12
  -1   7   4   44.44    6.03
   1   7  -4   62.15    5.53
  -1   7   4   52.87    5.17
  -1   7   4   62.70    5.62
   1   7  -4   55.70    5.12
   1   7  -4   53.92    4.99
  -1   7   3  245.36   14.35
  -1   7   3  257.99   13.31
   1   7  -3  242.62   13.75
  -1   7   3  231.03   12.53
  -1   7   2  300.80   13.41
  -1   7   2  334.98   16.41
   1   7  -2  303.24   15.35
  -1   7   2  314.87   13.53
  -1   7   1  381.74   17.80
   1   7  -1  401.51   15.92
  -1   7   1  418.92   14.23
  -1   7   1  411.21   15.18
   1   7  -1  411.22   18.08
  -1   7   0  441.46   15.51
   1   7   0  412.63   18.25
   1   7   0  392.55   15.70
  -1   7   0  373.29   17.44
   1   7   1 1077.61   31.78
   1   7   1 1036.84   28.57
  -1   7  -1 1049.86   31.61
   1   7   2    1.32    1.57
   1   7   2    2.12    1.35
  -1   7  -2    1.73    1.78
  -1   7  -3  277.56   11.81
  -1   7  -3  269.26   11.52
   1   7   3  253.94   14.48
   1   7   3  283.03   11.90
   1   7   3  275.47   11.68
  -1   7  -3  279.23   11.79
  -1   7  -3  251.13   11.02
   1   7   3  266.02   15.08
   1   7   3  272.41   14.60
   1   7   4  169.28   12.69
  -1   7  -4  175.10    9.66
   1   7   4  181.18    9.73
  -1   7  -4  171.64    9.71
   1   7   4  161.60    9.19
  -1   7  -4  160.62    9.25
   1   7   4  170.61   12.47
  -1   7  -4  189.93    9.42
  -1   7  -5   57.60    5.66
   1   7   5   58.22    7.71
  -1   7  -5   58.96    5.89
  -1   7  -5   53.08    5.27
   1   7   5   61.57    5.47
   1   7   5   49.57    7.43
   1   7   5   48.82    5.19
  -1   7  -5   54.10    5.37
   1   7   6  109.33    7.43
  -1   7  -6  109.08    7.54
  -1   7  -6  117.92    8.13
  -1   7  -7   49.03    4.80
  -1   7  -7   48.51    4.70
   1   7   7   46.69    4.17
   1   7   8   88.84    5.15
  -1   7  -8   90.47    5.16
  -1   9   8   12.35    1.65
  -1   9   8   14.02    1.78
   1   9  -7  107.59    7.04
   1   9  -7   90.92    6.02
  -1   9   7  101.91    6.08
  -1   9   7  102.46    6.41
   1   9  -6   17.70    3.22
  -1   9   6   15.08    2.69
   1   9  -6   12.39    2.91
  -1   9   6   10.18    2.46
  -1   9   6   11.56    2.74
   1   9  -5   91.68    7.33
  -1   9   5   85.87    6.97
   1   9  -5   81.06    6.37
  -1   9   5   82.50    6.79
  -1   9   5   78.99    6.25
   1   9  -5   98.73    7.40
  -1   9   4  171.63    9.92
  -1   9   4  152.57   11.75
  -1   9   4  156.15    8.68
  -1   9   4  156.68    9.60
   1   9  -4  161.75    9.00
   1   9  -4  164.32    9.87
  -1   9   4  156.34    8.73
  -1   9   4  147.92   11.93
   1   9  -4  153.34    8.96
   1   9  -4  153.71    9.03
  -1   9   3  114.46   11.43
  -1   9   3  119.60    7.66
  -1   9   3  123.77    8.16
   1   9  -3  104.65    7.09
  -1   9   3  118.98    9.94
   1   9  -3  130.73   11.69
  -1   9   3  113.18    9.65
  -1   9   3  115.41    8.16
   1   9  -3  115.06    7.67
   1   9  -3  107.28    7.86
   1   9  -3  105.02    7.07
  -1   9   3  108.66    7.01
   1   9  -3  107.55    7.26
   1   9  -3  111.14    7.82
   1   9  -2    1.10    1.35
  -1   9   2    0.37    1.06
  -1   9   2   -1.98    1.50
  -1   9   2    0.03    1.58
   1   9  -2    1.17    1.00
  -1   9   2    1.02    1.20
   1   9  -2   -0.13    1.19
   1   9  -2    1.09    0.84
   1   9  -2    0.74    1.24
   1   9  -2    0.62    0.95
  -1   9   2    0.80    1.04
   1   9  -1  377.43   13.57
  -1   9   1  415.58   15.00
   1   9  -1  413.72   15.14
  -1   9   1  392.74   14.03
  -1   9   1  404.57   15.17
  -1   9   1  410.65   17.79
   1   9  -1  415.28   15.04
  -1   9   1  416.72   21.78
   1   9  -1  398.10   21.04
   1   9  -1  423.90   15.15
  -1   9   1  380.30   14.52
  -1   9   0   63.65    5.60
   1   9   0   62.72    5.74
   1   9   0   67.11    5.61
   1   9   0   68.25    5.37
  -1   9   0   61.91    5.53
   1   9   0   79.67    9.41
  -1   9   0   59.10    8.02
   1   9   0   74.07    6.04
   1   9   0   63.06    7.21
  -1   9   0   59.65    5.44
   1   9   1  331.76   13.39
  -1   9  -1  300.56   12.70
   1   9   1  319.64   18.89
  -1   9  -1  310.60   12.09
  -1   9  -1  321.36   19.09
  -1   9  -1  311.33   13.11
  -1   9  -1  294.12   12.20
   1   9   1  285.08   15.59
   1   9   1  316.80   12.61
   1   9   1  314.12   13.32
   1   9   1  293.57   12.04
  -1   9  -2  309.85   13.11
  -1   9  -2  283.89   12.16
   1   9   2  281.84   12.01
   1   9   2  287.45   12.71
  -1   9  -2  277.56   17.76
  -1   9  -2  287.89   12.98
   1   9   2  285.91   12.93
   1   9   2  292.95   18.42
   1   9   2  290.81   11.90
  -1   9  -2  268.54   11.98
   1   9   2  284.26   16.07
   1   9   3  246.32   15.03
  -1   9  -3  248.95   11.41
   1   9   3  258.37   11.66
  -1   9  -3  264.94   12.09
   1   9   3  246.62   16.65
   1   9   3  253.44   12.20
   1   9   3  232.14   15.10
  -1   9  -3  249.95   12.30
   1   9   3  249.67   11.92
  -1   9  -4  210.15   11.13
   1   9   4  209.49   10.85
  -1   9  -4  203.05   10.82
   1   9   4  202.44   10.80
   1   9   4  207.37   10.57
   1   9   5  125.95    8.05
  -1   9  -5  127.67    8.34
   1   9   5  119.60    7.67
  -1   9  -5  130.91    8.49
   1   9   5  132.26    8.18
  -1   9  -6   14.66    2.36
  -1   9  -6   24.75    3.46
   1   9   6   20.38    2.96
   1   9   6   20.27    2.93
  -1   9  -7   69.21    4.86
   1   9   7   62.13    3.75
   1   9   7   61.62    4.23
  -1  11   7    6.30    1.16
   1  11  -6   19.81    2.67
  -1  11   6   15.99    2.42
   1  11  -6   16.22    2.53
  -1  11   6   18.74    2.51
  -1  11   5  245.03   11.05
   1  11  -5  235.35   11.23
  -1  11   5  260.84   11.34
  -1  11   5  230.45    9.38
   1  11  -5  272.45   11.05
  -1  11   4  197.25    9.28
  -1  11   4  197.88   10.42
   1  11  -4  186.84    9.82
  -1  11   4  188.68   10.43
   1  11  -4  203.20    9.68
   1  11  -4  210.23   11.12
  -1  11   3   83.59    7.09
  -1  11   3   90.47    6.61
  -1  11   3   79.11    6.74
   1  11  -3   88.74    7.49
   1  11  -3   87.87    6.95
   1  11  -3   76.66    5.79
  -1  11   2  162.65    9.97
   1  11  -2  161.51    9.63
  -1  11   2  154.11    9.52
  -1  11   2  163.39    9.32
   1  11  -2  170.01    9.54
   1  11  -2  166.06    9.89
   1  11  -2  147.19    9.31
  -1  11   1  210.50   11.06
  -1  11   1  222.74   11.37
   1  11  -1  223.17   11.38
   1  11  -1  204.08   10.93
  -1  11   1  219.99   11.54
   1  11  -1  223.95   11.39
   1  11  -1  206.23   10.95
   1  11  -1  192.71    9.72
  -1  11   0  117.14    8.13
   1  11   0  125.38    8.51
   1  11   0  122.35    8.17
   1  11   0  123.69    8.58
  -1  11   0  117.11    8.12
  -1  11   0  123.81    8.48
   1  11   0  126.38    7.64
   1  11   1  372.75   15.14
  -1  11  -1  371.51   15.17
  -1  11  -1  363.73   15.23
  -1  11  -1  364.48   14.62
   1  11   1  352.89   14.06
  -1  11  -1  368.20   14.39
   1  11   1  367.08   15.42
   1  11   1  362.36   13.68
  -1  11  -2  138.45    8.11
  -1  11  -2  141.09    8.60
   1  11   2  136.84    8.10
   1  11   2  129.90    8.69
  -1  11  -2  147.36    9.22
   1  11   2  139.49    8.14
   1  11   2  141.91    9.32
  -1  11  -2  146.77    9.48
   1  11   3  260.06   11.34
  -1  11  -3  286.90   11.97
  -1  11  -3  275.31   13.16
   1  11   3  276.27   12.75
  -1  11  -3  280.06   11.80
   1  11   3  275.76   12.52
   1  11   4   61.32    5.42
  -1  11  -4   66.99    5.93
   1  11   4   59.33    5.39
   1  11   4   61.26    5.03
  -1  11  -4   63.78    5.41
   1  11   5   77.68    5.26
   1  11   5   73.60    4.97
  -1  11  -5   68.31    5.23
   1  11   5   77.72    5.34
  -1  11  -5   90.53    5.92
   1  11   6   33.80    2.74
  -1  11  -6   37.59    3.26
   1  11   6   37.24    2.88
  -1  13   5   12.18    1.77
   1  13  -5    8.67    1.64
  -1  13   5   11.43    1.67
   1  13  -4  106.98    6.40
  -1  13   4  107.67    6.18
  -1  13   4  102.98    6.14
  -1  13   3   90.43    6.36
  -1  13   3   91.09    6.21
   1  13  -3   99.25    6.22
   1  13  -3   93.18    6.50
  -1  13   3   96.55    5.65
  -1  13   2  178.69    9.33
  -1  13   2  171.17    8.51
   1  13  -2  181.52    9.34
   1  13  -2  181.23    9.10
  -1  13   2  179.98    8.32
  -1  13   2  177.46    9.13
   1  13  -1  118.84    7.42
  -1  13   1  119.07    7.53
   1  13  -1  114.27    7.39
   1  13  -1  103.07    6.90
  -1  13   1  107.52    6.91
  -1  13   1  104.52    6.85
  -1  13   1  105.17    7.15
  -1  13   0   33.75    3.95
   1  13   0   44.29    4.36
  -1  13   0   38.71    4.28
  -1  13   0   36.06    4.02
   1  13   0   39.70    4.15
  -1  13   0   34.08    4.08
   1  13   0   35.43    4.29
   1  13   0   35.91    4.27
  -1  13  -1   32.55    4.07
   1  13   1   31.22    4.05
   1  13   1   31.10    3.95
  -1  13  -1   23.85    3.20
   1  13   1   35.57    3.68
  -1  13  -2  114.95    7.45
   1  13   2  107.53    7.08
   1  13   2  114.40    6.02
  -1  13  -2  109.44    6.44
   1  13   2  113.32    7.01
   1  13   3   34.14    3.62
  -1  13  -3   35.23    3.75
   1  13   3   33.08    3.69
   1  13   4   76.90    4.57
  -1  13  -4   75.89    3.91
  -1  13  -4   78.51    4.93
   1  13   4   87.52    4.93
  -1  15   2   97.91    4.40
   1  15  -1   30.56    2.54
  -1  15   1   33.13    2.61
  -1  15   0   57.57    3.39
   1  15   0   62.83    3.75
  -1  15   0   57.28    3.40
   1  15   1   78.69    4.06
  -1  15  -1   79.37    4.07
  -2 -14   4   44.55    3.32
   2 -14  -4   44.29    3.33
   2 -14  -4   41.40    3.07
   2 -14  -3  102.27    5.19
   2 -14  -3  111.17    6.17
  -2 -14   3  104.41    5.94
  -2 -14   2   37.16    3.78
   2 -14  -2   34.22    3.68
   2 -14  -1  319.70   11.47
  -2 -14   1  312.35   11.20
  -2 -14   1  311.79   10.74
   2 -14  -1  303.12   10.60
  -2 -14   0   98.56    5.99
  -2 -14   0   98.72    5.73
   2 -14   0  108.61    6.00
  -2 -14  -1  181.71    8.25
  -2 -14  -2   29.23    3.05
  -2 -14  -2   23.94    2.40
  -2 -14  -3  234.99    7.51
  -2 -14  -3  222.03    7.00
   2 -12  -6   31.10    2.83
   2 -12  -6   35.39    3.36
   2 -12  -6   29.55    3.08
   2 -12  -5   66.73    5.18
   2 -12  -5   75.64    4.86
  -2 -12   5   76.21    5.30
   2 -12  -5   69.40    5.14
   2 -12  -5   69.22    5.48
   2 -12  -4   11.81    2.38
   2 -12  -4   13.21    2.62
   2 -12  -4   13.47    2.19
   2 -12  -4   12.49    2.56
   2 -12  -3   47.77    5.41
   2 -12  -3   43.73    4.73
   2 -12  -2   20.89    3.72
   2 -12  -2   20.97    3.29
  -2 -12   2   24.49    3.49
  -2 -12   1   40.82    4.79
   2 -12  -1   40.41    4.96
  -2 -12   0  164.21    8.63
   2 -12   0  150.87    9.17
  -2 -12   0  169.36   10.02
   2 -12   1  277.90   12.05
  -2 -12  -1  286.75   12.38
  -2 -12  -1  299.33   12.44
  -2 -12  -1  279.97   11.94
  -2 -12  -1  283.82   13.35
  -2 -12  -2  423.46   15.50
  -2 -12  -2  405.72   15.02
  -2 -12  -2  442.33   16.49
  -2 -12  -3  174.36    9.19
  -2 -12  -3  156.30    8.77
  -2 -12  -3  159.07    8.86
  -2 -12  -4   55.08    4.72
  -2 -12  -4   52.99    4.59
  -2 -12  -4   52.05    4.26
  -2 -12  -5  130.24    6.29
  -2 -12  -5  126.46    5.88
   2 -10  -8   11.56    1.82
   2 -10  -8   13.32    1.79
   2 -10  -7  358.39   13.12
   2 -10  -7  355.68   12.07
   2 -10  -7  368.13   12.37
   2 -10  -6  238.13   11.49
   2 -10  -6  228.81   10.53
   2 -10  -6  233.54   11.11
   2 -10  -5  122.24    8.40
   2 -10  -5  119.31    7.75
   2 -10  -5  123.12    8.04
   2 -10  -5  112.75    8.09
   2 -10  -4  297.66   12.42
   2 -10  -4  285.38   13.35
   2 -10  -4  298.58   13.36
   2 -10  -4  283.20   13.34
   2 -10  -3  693.40   28.25
  -2 -10   3  735.68   29.39
   2 -10  -3  700.60   20.04
   2 -10  -3  678.75   27.85
   2 -10  -3  706.89   22.67
   2 -10  -3  717.99   21.84
  -2 -10   3  805.70   31.72
   2 -10  -3  720.61   21.40
  -2 -10   2   10.25    3.03
   2 -10  -2    6.66    2.06
  -2 -10   2    9.36    3.27
   2 -10  -2   13.61    4.19
   2 -10  -2    7.77    3.17
   2 -10  -2    6.76    2.26
  -2 -10   2    7.80    2.07
   2 -10  -1   43.77    6.90
  -2 -10   1   46.17    7.12
  -2 -10   1   39.25    4.72
   2 -10  -1   43.36    6.47
   2 -10  -1   42.80    4.99
   2 -10  -1   38.16    4.22
  -2 -10   1   46.35    6.95
   2 -10   0  466.00   23.11
  -2 -10   0  450.35   16.99
  -2 -10   0  439.89   22.16
  -2 -10   0  433.79   15.48
   2 -10   0  442.96   21.41
  -2 -10   0  439.14   16.07
  -2 -10   0  438.86   21.96
   2 -10   0  391.57   19.74
   2 -10   0  429.62   16.43
   2 -10   1  345.13   18.79
   2 -10   1  315.65   18.79
   2 -10   1  339.07   14.07
  -2 -10  -1  361.39   19.98
  -2 -10  -1  379.91   15.78
   2 -10   1  389.85   20.93
  -2 -10  -1  346.86   14.63
  -2 -10  -1  343.57   19.11
  -2 -10  -1  349.21   14.28
  -2 -10  -2 1099.78   28.87
  -2 -10  -2 1094.13   29.19
   2 -10   2 1090.34   35.56
  -2 -10  -2 1116.87   29.82
  -2 -10  -3  545.05   19.15
  -2 -10  -3  530.69   18.95
  -2 -10  -3  537.26   19.41
  -2 -10  -3  548.88   17.04
  -2 -10  -4  554.11   19.04
  -2 -10  -4  562.05   18.41
  -2 -10  -4  577.71   17.51
  -2 -10  -4  567.62   19.69
  -2 -10  -5   74.07    6.26
  -2 -10  -5   71.02    5.76
  -2 -10  -5   70.48    5.31
  -2 -10  -6   26.55    2.78
  -2 -10  -6   30.68    3.04
  -2 -10  -6   29.66    3.47
   2  -8  -9  122.32    5.19
   2  -8  -9  123.09    5.60
   2  -8  -9  122.86    5.40
   2  -8  -8  143.13    8.11
   2  -8  -8  159.56    8.14
   2  -8  -8  149.92    7.62
   2  -8  -7    4.48    2.42
   2  -8  -7    4.00    1.70
   2  -8  -7    2.55    0.95
   2  -8  -7    3.62    1.48
   2  -8  -6   34.23    4.48
   2  -8  -6   25.91    4.06
   2  -8  -6   19.21    3.26
   2  -8  -6   25.52    3.89
  -2  -8   5  651.45   26.48
  -2  -8   5  639.92   27.13
   2  -8  -5  629.77   19.88
   2  -8  -5  644.25   19.12
   2  -8  -5  652.67   20.62
   2  -8  -5  652.53   20.18
   2  -8  -5  655.69   20.98
   2  -8  -5  658.17   26.15
  -2  -8   4  125.52   10.84
   2  -8  -4  128.31    8.35
   2  -8  -4  123.03    9.99
   2  -8  -4  135.90    8.50
   2  -8  -4  132.80    8.03
   2  -8  -4  126.26    8.16
   2  -8  -4  124.50   10.78
   2  -8  -3  616.84   23.66
  -2  -8   3  683.18   25.29
   2  -8  -3  642.62   19.93
   2  -8  -3  658.07   19.42
   2  -8  -3  627.01   18.11
   2  -8  -3  649.36   19.06
   2  -8  -3  650.36   24.55
   2  -8  -2  230.93   13.87
   2  -8  -2  257.30   14.15
  -2  -8   2  220.81   11.60
  -2  -8   2  239.29   14.13
  -2  -8   1  859.22   25.36
  -2  -8   1  831.71   28.25
   2  -8  -1  854.18   27.20
   2  -8  -1  860.96   28.45
  -2  -8   1  859.26   27.95
   2  -8  -1  823.53   25.19
   2  -8   0  343.45   16.40
   2  -8   0  364.89   17.79
   2  -8   0  367.37   16.80
  -2  -8   0  397.18   18.27
  -2  -8   0  388.45   18.01
  -2  -8  -1  668.14   19.28
   2  -8   1  684.61   25.39
  -2  -8  -1  679.21   25.19
  -2  -8  -1  683.17   20.33
  -2  -8  -1  676.05   24.20
   2  -8   1  682.66   23.97
  -2  -8  -2  706.53   24.27
  -2  -8  -2  690.88   20.46
   2  -8   2  698.33   25.00
  -2  -8  -2  700.08   26.43
  -2  -8  -2  674.68   20.74
   2  -8   2  683.91   25.72
  -2  -8  -2  678.50   21.06
  -2  -8  -2  641.91   18.29
  -2  -8  -3  636.26   26.34
   2  -8   3  590.98   24.27
  -2  -8  -3  617.79   19.95
  -2  -8  -3  626.00   20.14
  -2  -8  -3  608.25   24.25
  -2  -8  -3  626.99   18.82
   2  -8   3  630.53   24.63
  -2  -8  -3  630.62   20.50
  -2  -8  -4  122.38    8.84
   2  -8   4  133.82   11.37
  -2  -8  -4  135.27    8.63
  -2  -8  -4  115.46    7.82
  -2  -8  -4  112.32    8.13
  -2  -8  -5  120.48    8.20
  -2  -8  -5  125.60    7.83
  -2  -8  -5  108.69    7.74
  -2  -8  -5  125.35    8.91
  -2  -8  -6  388.18   14.98
  -2  -8  -6  367.46   13.27
  -2  -8  -6  391.30   14.35
  -2  -8  -6  388.05   13.43
  -2  -8  -7    2.95    0.95
  -2  -8  -7    3.41    1.21
  -2  -8  -7    4.45    1.39
   2  -6  -9    8.49    1.83
   2  -6  -9    9.11    1.77
   2  -6  -9    9.85    2.17
   2  -6  -8   76.18    6.15
   2  -6  -8   63.94    5.90
   2  -6  -8   81.57    6.68
   2  -6  -7  508.86   16.73
   2  -6  -7  512.90   18.49
   2  -6  -7  488.47   17.51
   2  -6  -7  501.45   17.73
   2  -6  -6   11.30    2.44
   2  -6  -6   10.98    2.41
   2  -6  -6   10.37    2.44
   2  -6  -6   17.31    4.83
  -2  -6   6   12.32    3.63
   2  -6  -6   11.05    2.27
   2  -6  -5   75.47    5.95
   2  -6  -5   73.89    5.69
  -2  -6   5   70.09    6.60
  -2  -6   5   67.95    7.66
   2  -6  -5   66.93    5.63
   2  -6  -5   76.16    8.15
   2  -6  -5   69.40    5.85
   2  -6  -4  719.12   24.81
  -2  -6   4  745.72   22.07
  -2  -6   4  741.96   24.87
   2  -6  -4  721.48   22.66
   2  -6  -4  766.15   24.71
   2  -6  -3 1195.83   29.48
  -2  -6   3 1194.83   31.47
   2  -6  -3 1171.96   29.95
  -2  -6   3 1192.45   27.98
   2  -6  -3 1188.56   30.94
  -2  -6   2 1579.95   35.74
   2  -6  -2 1542.40   35.34
   2  -6  -2 1619.23   31.53
   2  -6  -2 1604.66   35.38
   2  -6  -1 1142.08   29.22
  -2  -6   1 1124.66   26.41
  -2  -6   1 1140.37   28.62
   2  -6  -1 1149.68   26.83
   2  -6  -1 1111.96   27.58
  -2  -6   0 1150.10   29.32
   2  -6   0 1150.90   27.82
   2  -6   0 1171.51   30.03
  -2  -6   0 1161.58   28.03
  -2  -6   0 1146.31   23.88
   2  -6   1  147.89    8.96
  -2  -6  -1  161.08    9.19
  -2  -6  -1  170.57    8.85
  -2  -6  -1  175.08   10.44
   2  -6   1  161.13    9.85
   2  -6   2  329.08   14.65
  -2  -6  -2  346.35   14.89
  -2  -6  -2  329.76   15.48
   2  -6   2  354.85   14.89
  -2  -6  -2  328.86   13.36
  -2  -6  -3  317.95   16.23
  -2  -6  -3  306.46   16.00
   2  -6   3  284.84   14.74
  -2  -6  -4   44.34    4.75
  -2  -6  -4   54.16    5.29
   2  -6   4   51.23    6.62
  -2  -6  -4   47.72    6.90
  -2  -6  -4   42.75    4.95
  -2  -6  -5   86.71    6.79
  -2  -6  -5   88.53    6.97
   2  -6   5   67.74    8.15
  -2  -6  -5   92.24    7.21
  -2  -6  -5   90.82    7.30
  -2  -6  -5   94.32   10.56
  -2  -6  -6   90.16    7.14
  -2  -6  -6   78.24    6.70
  -2  -6  -6   80.23    6.75
  -2  -6  -7  173.85    9.06
  -2  -6  -7  158.25    8.50
  -2  -6  -7  167.88    8.97
  -2  -6  -8  289.19    9.75
  -2  -6  -8  274.67    9.33
   2  -4 -10  339.32   10.45
   2  -4  -9  685.51   20.19
   2  -4  -9  641.98   17.96
   2  -4  -9  680.32   18.12
   2  -4  -8  229.22   11.45
   2  -4  -8  226.28   12.28
   2  -4  -8  211.21   10.55
   2  -4  -8  239.15   11.45
   2  -4  -7    2.51    1.45
   2  -4  -7    5.04    2.58
   2  -4  -7    4.32    1.88
  -2  -4   7    9.75    3.47
   2  -4  -7    2.75    1.65
   2  -4  -6  115.67   10.70
  -2  -4   6  102.52    9.62
   2  -4  -6  102.60    7.05
   2  -4  -6  106.65    9.03
  -2  -4   6   88.27    8.00
   2  -4  -6  113.18    7.28
   2  -4  -6  105.38    7.21
  -2  -4   5  751.61   22.52
  -2  -4   5  699.11   24.15
   2  -4  -5  722.54   22.15
   2  -4  -5  724.29   25.37
  -2  -4   4  767.46   22.82
   2  -4  -4  769.97   20.00
  -2  -4   4  745.08   20.54
   2  -4  -4  795.78   23.65
   2  -4  -4  763.70   20.12
   2  -4  -3  699.53   18.56
  -2  -4   3  744.31   18.62
   2  -4  -3  739.32   16.11
   2  -4  -3  695.00   19.68
   2  -4  -3  707.88   14.64
   2  -4  -3  744.97   19.99
  -2  -4   3  700.49   19.81
   2  -4  -2 1788.37   32.52
   2  -4  -2 1743.93   26.10
   2  -4  -2 1729.19   33.89
  -2  -4   2 1693.98   34.08
   2  -4  -2 1728.12   30.55
  -2  -4   2 1743.62   32.47
   2  -4  -2 1810.11   34.12
  -2  -4   1 5554.03   82.42
   2  -4  -1 5281.20   79.63
   2  -4  -1 5453.96   83.49
  -2  -4   1 5567.91   83.36
  -2  -4   1 5374.78   84.65
   2  -4  -1 5559.52   85.56
   2  -4   0 2519.95   39.15
   2  -4   0 2027.67   30.32
  -2  -4   0 2199.41   36.80
  -2  -4   0 2263.94   40.23
  -2  -4   0 2327.91   39.48
   2  -4   0 2181.81   39.63
   2  -4   0 2228.31   33.73
  -2  -4   0 2380.45   40.36
   2  -4   1  290.79    7.46
   2  -4   1  289.74   10.61
  -2  -4  -1  281.52   10.54
  -2  -4  -1  254.69    5.81
   2  -4   1  250.55    7.09
  -2  -4  -1  283.86   11.05
  -2  -4  -1  255.78    9.41
   2  -4   1  290.22   10.17
  -2  -4  -1  267.32   11.70
   2  -4   2 2179.44   40.19
  -2  -4  -2 2044.97   41.98
   2  -4   2 2104.46   35.88
  -2  -4  -2 2109.99   37.49
  -2  -4  -2 2114.12   42.74
   2  -4   2 2144.15   40.70
  -2  -4  -3 1525.21   37.44
   2  -4   3 1459.29   29.75
   2  -4   3 1493.05   34.39
  -2  -4  -3 1474.93   34.07
  -2  -4  -4  538.04   20.51
  -2  -4  -4  528.88   22.24
   2  -4   4  547.30   20.34
   2  -4   5 1119.97   34.24
  -2  -4  -5 1088.10   28.11
  -2  -4  -5 1099.12   37.01
  -2  -4  -5 1105.73   27.79
  -2  -4  -5 1092.76   27.43
  -2  -4  -6  500.60   18.26
  -2  -4  -6  519.43   17.71
  -2  -4  -6  514.10   18.05
  -2  -4  -7   47.37    4.92
  -2  -4  -7   47.41    5.36
  -2  -4  -8   21.13    3.11
  -2  -4  -8   18.11    2.52
   2  -2 -10  124.91    6.22
   2  -2  -9   12.87    2.36
   2  -2  -9   15.84    2.94
   2  -2  -8  424.99   15.15
   2  -2  -8  370.78   14.22
   2  -2  -8  393.86   15.28
   2  -2  -8  374.07   15.55
   2  -2  -8  379.48   14.08
   2  -2  -7  169.17    9.00
  -2  -2   7  162.77   11.97
   2  -2  -7  168.46    9.19
   2  -2  -7  168.43    9.45
   2  -2  -7  173.40   13.62
   2  -2  -7  188.20   13.99
   2  -2  -7  167.48    9.11
   2  -2  -6  947.43   31.01
  -2  -2   6  915.92   28.57
   2  -2  -6  913.22   29.64
   2  -2  -6  864.79   22.72
   2  -2  -5   15.92    3.23
  -2  -2   5   21.77    3.59
   2  -2  -5   15.68    3.52
  -2  -2   4  446.75   14.39
   2  -2  -4  409.19   11.85
   2  -2  -4  395.28   13.95
  -2  -2   4  455.47   10.91
   2  -2  -4  406.42   15.12
   2  -2  -3   33.10    2.83
  -2  -2   3   33.28    1.94
   2  -2  -3   35.12    2.28
  -2  -2   3   34.51    3.21
   2  -2  -3   38.47    3.33
   2  -2  -3   38.80    3.82
  -2  -2   3   35.36    1.71
  -2  -2   2  987.16   16.13
   2  -2  -2 1006.96   17.96
  -2  -2   2 1036.06   19.55
   2  -2  -2  988.59   19.35
   2  -2  -2 1000.98   19.98
   2  -2  -2  980.84   19.43
   2  -2  -2 1011.95   17.79
  -2  -2   1 6772.86   93.13
   2  -2  -1 6600.79   90.69
  -2  -2   1 6129.01   93.17
  -2  -2   1 6582.54   93.43
   2  -2  -1 6614.48   93.24
   2  -2  -1 6108.09   92.42
   2  -2  -1 6494.16   94.02
   2  -2   0 6880.45  102.81
  -2  -2   0 7328.16  103.33
   2  -2   0 7181.49  101.66
  -2  -2   0 7289.01  103.73
  -2  -2   0 7182.07  105.10
  -2  -2   0 7160.15  103.08
  -2  -2  -1  955.84   17.77
  -2  -2  -1  986.43   22.62
  -2  -2  -1 1074.87   20.97
   2  -2   1 1088.81   19.35
  -2  -2  -1 1019.69   20.65
  -2  -2  -2 1192.07   27.34
  -2  -2  -2 1141.73   18.16
  -2  -2  -2 1214.27   26.86
   2  -2   2 1185.34   21.21
  -2  -2  -3 3821.99   66.35
  -2  -2  -3 3833.15   67.47
  -2  -2  -4 1552.93   39.01
   2  -2   4 1537.20   32.04
  -2  -2  -5  159.80    9.14
   2  -2   5  165.45   12.20
  -2  -2  -5  150.63   11.99
  -2  -2  -5  157.24   12.17
   2  -2   5  137.79    9.83
  -2  -2  -5  149.94    8.41
  -2  -2  -5  142.56    8.32
  -2  -2  -6    8.37    2.39
   2  -2   6   13.95    3.60
  -2  -2  -6   10.55    2.49
  -2  -2  -6   10.97    3.85
  -2  -2  -6   11.81    2.38
  -2  -2  -6    3.24    2.20
  -2  -2  -7  257.10   12.65
  -2  -2  -7  273.80   11.94
  -2  -2  -8  172.44    8.97
  -2  -2  -9   24.83    2.33
   2   0 -10   95.35    5.57
   2   0  -9   -0.53    1.02
   2   0  -9    0.92    1.24
   2   0  -8 2548.14   50.95
   2   0  -8 2596.95   50.54
   2   0  -7    0.88    1.07
  -2   0   7    0.24    1.45
   2   0  -7   -1.62    2.05
   2   0  -7   -2.90    2.18
  -2   0   7   -0.16    1.24
   2   0  -7    0.01    1.07
  -2   0   6  141.39    8.92
   2   0  -6  149.10   11.41
  -2   0   6  142.60   11.17
   2   0  -6  126.64    9.93
  -2   0   5   -0.20    0.84
   2   0  -5    1.29    1.68
   2   0  -5    1.83    1.30
   2   0  -4  753.93   20.13
  -2   0   4  769.35   18.34
   2   0  -4  785.43   21.18
   2   0  -3    0.63    0.87
  -2   0   3    0.36    0.75
   2   0  -2  163.74    5.24
   2   0  -2  170.84    5.27
  -2   0   2  167.93    5.09
  -2   0   1    1.42    0.53
   2   0  -1   -0.21    0.38
  -2   0   1   -0.03    0.27
  -2   0   1    0.91    0.47
   2   0  -1    0.63    0.42
  -2   0   0 2100.38   31.82
   2   0   0 1997.28   30.78
  -2   0   0 1951.94   30.73
  -2   0   0 2059.03   32.58
   2   0   0 2001.36   30.66
   2   0   0 2144.39   29.61
   2   0   1   -0.38    0.85
  -2   0  -1   -0.67    0.95
  -2   0  -2  918.24   21.37
  -2   0  -2  907.27   22.17
  -2   0  -2  917.45   21.01
  -2   0  -3   -0.25    1.20
   2   0   3    0.03    1.24
  -2   0  -3   -0.22    1.50
   2   0   3    0.42    1.39
   2   0   4   98.41    7.27
  -2   0  -4   98.01    7.89
   2   0   4   90.55    7.99
  -2   0  -4   92.73    8.43
  -2   0  -5   -1.47    1.87
   2   0   5   -1.13    1.54
  -2   0  -5   -0.41    1.76
  -2   0  -5   -0.49    1.17
  -2   0  -5   -0.22    0.63
  -2   0  -5   -0.62    1.03
  -2   0  -5    3.20    1.38
   2   0   5   -0.34    1.62
  -2   0  -6 1191.12   28.55
  -2   0  -6 1232.02   30.57
  -2   0  -6 1207.28   38.42
  -2   0  -6 1154.50   28.44
  -2   0  -6 1373.01   43.33
   2   0   6 1290.61   41.01
  -2   0  -6 1291.38   30.86
  -2   0  -7   -0.12    1.81
  -2   0  -7   -1.93    1.12
  -2   0  -7    2.05    1.78
  -2   0  -8  260.21   10.81
  -2   0  -8  226.78   10.04
   2   2 -10  139.19    7.01
   2   2  -9   12.60    2.94
   2   2  -8  400.85   16.30
  -2   2   7  172.58   12.27
  -2   2   7  155.08   12.95
   2   2  -7  162.34    9.58
   2   2  -7  159.79    9.21
   2   2  -6  933.37   24.14
   2   2  -6  968.26   32.31
  -2   2   6  945.50   31.14
  -2   2   6  925.73   28.29
  -2   2   5   18.69    3.87
   2   2  -5   18.80    3.99
  -2   2   5   18.83    3.25
   2   2  -5   15.58    2.87
   2   2  -4  395.52   12.69
  -2   2   4  422.52   10.56
  -2   2   4  407.74   14.77
   2   2  -4  445.41   15.53
  -2   2   4  437.46   14.50
  -2   2   3   44.36    3.78
  -2   2   3   35.03    2.78
   2   2  -3   36.12    3.59
  -2   2   3   36.87    3.55
   2   2  -3   38.75    2.45
  -2   2   2 1025.35   19.12
   2   2  -2  980.84   18.50
  -2   2   2  961.81   19.36
  -2   2   2  959.06   19.44
  -2   2   1 6377.03   94.01
  -2   2   1 6435.52   92.33
  -2   2   1 6553.33   90.31
   2   2   0 7179.10  101.83
  -2   2   0 7148.50  102.77
  -2   2   0 6891.52  100.03
  -2   2  -1  949.12   20.13
  -2   2  -1 1025.57   18.07
  -2   2  -1 1015.54   18.21
  -2   2  -1  974.98   19.79
   2   2   1  996.30   20.51
   2   2   2 1115.61   26.03
  -2   2  -2 1113.47   21.72
  -2   2  -2 1117.17   25.62
  -2   2  -2 1112.79   21.01
  -2   2  -2 1171.20   22.82
   2   2   3 3825.58   69.51
  -2   2  -3 3695.73   64.43
  -2   2  -3 4108.98   70.98
   2   2   3 4112.04   68.74
   2   2   4 1598.18   39.99
  -2   2  -4 1660.41   36.28
   2   2   4 1659.24   38.81
  -2   2  -5  161.77    8.73
   2   2   5  146.01   10.85
  -2   2  -5  158.05    9.06
  -2   2  -5  145.80    7.91
   2   2   5  157.59   12.27
  -2   2  -5  161.83    8.43
  -2   2  -5  170.07   13.02
  -2   2  -6    9.39    2.20
  -2   2  -6   10.23    2.41
  -2   2  -6    7.33    3.10
   2   2   6   19.40    4.47
  -2   2  -6    8.42    1.92
   2   2   6   12.58    3.96
  -2   2  -6   11.85    2.63
  -2   2  -7  262.08   11.28
  -2   2  -7  250.28   11.21
  -2   2  -7  241.85   12.29
  -2   2  -8  177.32    9.14
  -2   2  -8  147.20    7.01
  -2   2  -9   23.02    2.29
   2   4 -10  342.85   10.87
  -2   4   9  637.75   18.18
   2   4  -9  684.76   20.24
   2   4  -8  254.68   12.55
   2   4  -8  209.45   11.12
   2   4  -7    6.77    2.40
   2   4  -7    3.90    2.65
   2   4  -7    2.55    1.58
   2   4  -7    0.20    0.65
   2   4  -7    4.96    1.87
  -2   4   7    7.25    2.72
  -2   4   7    7.44    2.86
   2   4  -6  120.91    7.45
   2   4  -6  101.42    7.20
   2   4  -6   93.62    9.48
   2   4  -6  114.95    7.59
  -2   4   6   98.92    9.17
  -2   4   6  103.01    9.74
   2   4  -6  116.58    7.49
   2   4  -6  115.36    7.58
  -2   4   5  725.26   24.15
  -2   4   5  699.56   24.06
   2   4  -5  714.40   24.67
   2   4  -4  792.38   22.74
  -2   4   4  777.15   22.89
  -2   4   4  758.21   20.68
  -2   4   4  730.65   22.13
  -2   4   3  771.40   20.50
   2   4  -3  730.71   18.69
   2   4  -3  771.89   19.42
  -2   4   3  739.48   19.64
  -2   4   3  693.33   19.42
  -2   4   2 1746.80   32.88
   2   4  -2 1842.79   30.98
   2   4  -2 1660.03   25.03
  -2   4   2 1779.96   31.93
  -2   4   2 1685.09   34.41
   2   4  -1 5536.69   77.32
  -2   4   1 5551.90   80.05
   2   4  -1 5106.72   76.80
   2   4  -1 5356.78   83.06
  -2   4   1 5314.46   85.38
  -2   4   1 5345.03   81.12
   2   4   0 2301.59   37.89
   2   4   0 2296.52   40.38
  -2   4   0 2219.79   41.93
  -2   4   0 2225.72   37.12
  -2   4   0 2183.61   36.72
   2   4   0 2185.78   36.57
   2   4   1  276.18   10.30
  -2   4  -1  258.73   10.66
   2   4   1  282.66   10.35
  -2   4  -1  267.87    7.43
  -2   4  -1  280.65    9.12
   2   4   1  274.44   11.00
  -2   4  -2 2145.77   40.86
   2   4   2 2136.02   43.23
  -2   4  -2 2047.86   40.41
   2   4   2 2050.27   40.81
   2   4   2 2191.98   42.46
   2   4   3 1523.76   37.25
  -2   4  -3 1463.34   35.35
   2   4   3 1533.05   36.33
   2   4   3 1514.93   32.72
  -2   4  -4  514.03   21.22
   2   4   4  532.23   21.83
   2   4   4  504.38   20.55
  -2   4  -5 1131.44   27.43
   2   4   5 1082.36   34.76
  -2   4  -5 1163.14   28.09
   2   4   5 1091.89   26.74
   2   4   5 1154.78   37.24
  -2   4  -5 1170.13   29.00
  -2   4  -6  504.08   17.56
  -2   4  -6  501.06   18.58
  -2   4  -6  525.45   17.46
  -2   4  -7   47.84    5.36
  -2   4  -7   47.59    4.69
  -2   4  -7   39.17    4.41
  -2   4  -8   18.04    2.90
  -2   6   9    8.66    1.78
   2   6  -9   10.58    2.04
   2   6  -8   69.00    6.01
   2   6  -8   74.17    6.47
  -2   6   8   53.29    5.18
   2   6  -7  503.74   17.80
  -2   6   7  493.64   17.88
   2   6  -7  549.41   18.64
   2   6  -7  482.07   17.34
  -2   6   7  514.35   16.96
  -2   6   6   12.08    2.51
   2   6  -6   12.22    2.71
  -2   6   6    9.68    3.21
   2   6  -6    9.53    2.44
   2   6  -6   10.74    2.64
   2   6  -6    7.61    2.27
  -2   6   6   11.90    3.68
   2   6  -6   12.58    2.52
  -2   6   6   14.02    2.80
   2   6  -5   68.40    7.27
  -2   6   5   81.56    6.37
   2   6  -5   69.28    5.43
  -2   6   5   61.57    7.18
  -2   6   5   73.19    6.09
   2   6  -5   75.04    6.11
   2   6  -5   69.57    5.73
  -2   6   5   74.17    7.87
   2   6  -5   71.68    5.77
   2   6  -5   80.95    6.21
  -2   6   4  723.00   24.31
   2   6  -4  701.84   22.13
  -2   6   4  726.01   23.53
  -2   6   4  717.00   24.11
   2   6  -3 1192.23   30.75
  -2   6   3 1140.97   31.57
  -2   6   3 1168.79   29.11
   2   6  -3 1218.28   26.98
  -2   6   3 1160.07   29.89
  -2   6   2 1525.92   37.26
   2   6  -2 1539.06   36.38
  -2   6   2 1563.15   33.47
  -2   6   2 1512.30   32.22
  -2   6   1 1086.76   30.23
   2   6  -1 1122.23   29.92
   2   6  -1 1159.74   28.25
  -2   6   1 1152.41   25.36
  -2   6   1 1168.54   25.72
   2   6   0 1125.62   28.35
   2   6   0 1195.59   30.95
  -2   6   0 1131.18   30.98
  -2   6   0 1137.70   23.78
   2   6   1  163.56    7.56
   2   6   1  165.18    8.85
   2   6   1  178.58   10.70
  -2   6  -1  168.95   10.58
   2   6   1  166.16    9.87
   2   6   2  338.13   13.76
   2   6   2  338.72   15.45
  -2   6  -2  314.97   14.87
   2   6   2  336.35   15.41
   2   6   2  342.29   14.60
   2   6   3  294.05   15.68
   2   6   3  316.31   15.52
   2   6   3  312.57   15.59
   2   6   3  260.33   14.09
  -2   6  -3  352.74   14.99
  -2   6  -4   56.44    5.05
   2   6   4   51.94    4.93
   2   6   4   48.47    6.75
  -2   6  -4   50.62    5.18
  -2   6  -4   48.97    4.88
   2   6   4   35.26    5.86
   2   6   4   49.69    6.81
  -2   6  -4   44.49    4.95
   2   6   5   81.11    9.13
  -2   6  -5   83.09    6.77
  -2   6  -5   84.61    6.82
  -2   6  -5   78.39    6.71
   2   6   5   80.58    9.64
   2   6   5   78.12    6.27
   2   6   5   92.11   10.12
  -2   6  -6   75.49    6.78
  -2   6  -6   80.80    6.87
   2   6   6   84.51    6.23
  -2   6  -6   85.77    6.79
  -2   6  -7  172.27    9.30
  -2   6  -7  158.06    8.53
   2   6   8  269.20    9.50
  -2   6  -8  316.13   10.33
   2   8  -8  142.64    7.95
  -2   8   8  126.63    6.72
  -2   8   8  140.01    7.35
   2   8  -7    5.63    1.71
   2   8  -7    1.27    1.89
   2   8  -7    6.78    1.96
  -2   8   7    6.51    2.09
  -2   8   7    2.54    1.16
   2   8  -6   33.21    4.26
   2   8  -6   34.10    4.37
  -2   8   6   27.35    4.06
   2   8  -6   23.04    3.85
  -2   8   6   28.55    4.17
  -2   8   5  676.57   27.33
  -2   8   5  647.33   20.82
   2   8  -5  665.96   20.39
   2   8  -5  639.15   19.98
  -2   8   5  663.96   21.00
   2   8  -5  676.57   21.44
  -2   8   5  674.86   19.76
  -2   8   5  630.39   25.26
  -2   8   4  126.29    8.24
   2   8  -4  125.17    7.75
   2   8  -4  122.26    8.19
  -2   8   4  117.75   10.96
  -2   8   4  123.18    8.28
  -2   8   4  108.42    9.33
   2   8  -4  136.86    8.27
  -2   8   4  129.98    7.57
   2   8  -4  125.28    7.91
  -2   8   4  114.36   10.07
  -2   8   4  131.55    8.02
   2   8  -3  619.53   18.60
  -2   8   3  647.78   26.61
   2   8  -3  637.11   18.63
   2   8  -3  658.79   25.62
   2   8  -3  669.58   19.49
  -2   8   3  663.79   23.49
  -2   8   3  654.39   19.71
   2   8  -3  684.72   20.19
  -2   8   3  682.14   20.33
  -2   8   3  691.67   23.09
   2   8  -3  665.67   19.56
  -2   8   3  650.38   19.18
  -2   8   2  255.74   12.65
  -2   8   2  228.51   15.01
   2   8  -2  240.85   14.88
  -2   8   2  252.51   12.58
   2   8  -1  888.67   28.07
  -2   8   1  858.92   30.78
   2   8  -1  927.45   31.11
  -2   8   1  962.56   26.07
   2   8   0  384.60   17.20
  -2   8   0  360.51   19.04
   2   8   0  395.05   19.49
  -2   8  -1  672.74   26.61
   2   8   1  703.36   19.72
   2   8   1  690.41   26.84
   2   8   1  677.07   19.93
  -2   8  -1  699.42   19.76
   2   8   1  706.72   21.82
   2   8   1  639.56   23.67
   2   8   2  644.36   24.78
   2   8   2  711.34   20.78
  -2   8  -2  672.03   26.90
   2   8   2  690.49   27.10
  -2   8  -2  696.19   20.28
   2   8   2  679.08   19.87
   2   8   2  726.48   24.42
   2   8   2  696.71   20.35
  -2   8  -2  718.94   20.45
  -2   8  -2  665.93   19.01
   2   8   3  637.06   26.17
   2   8   3  629.51   19.63
   2   8   3  642.62   25.92
   2   8   3  625.19   19.70
   2   8   3  658.20   20.22
   2   8   3  651.38   25.19
  -2   8  -3  705.89   20.91
  -2   8  -3  617.08   18.50
  -2   8  -3  693.82   20.79
  -2   8  -4  120.01    8.11
   2   8   4  125.08    8.21
   2   8   4  119.88   10.96
   2   8   4  123.02    8.00
   2   8   4  127.02   11.56
  -2   8  -4  128.41    8.64
  -2   8  -5  115.67    7.55
   2   8   5  116.61    7.60
  -2   8  -5  122.98    7.70
  -2   8  -5  116.93    8.16
  -2   8  -6  363.19   13.18
  -2   8  -6  412.43   14.76
   2   8   6  375.80   14.04
   2   8   6  378.73   12.80
   2   8   7    4.03    1.24
  -2   8  -7    2.56    1.27
  -2   8  -7    4.09    1.07
  -2  10   8   13.66    1.69
   2  10  -7  314.98   11.63
  -2  10   7  341.16   11.86
  -2  10   7  328.19   10.25
  -2  10   7  342.64   11.26
   2  10  -6  218.02   10.98
  -2  10   6  207.14    8.96
  -2  10   6  219.80   10.40
   2  10  -6  188.32    9.04
  -2  10   6  225.65   10.65
   2  10  -6  223.60   10.49
  -2  10   5  124.44    7.46
   2  10  -5  118.15    8.53
  -2  10   5  123.91    7.17
   2  10  -5  121.20    7.76
   2  10  -5  117.01    7.52
  -2  10   5  119.88    8.32
  -2  10   5  120.88    8.30
   2  10  -4  285.04   12.79
  -2  10   4  282.88   13.13
   2  10  -4  288.39   13.59
   2  10  -4  289.28   12.25
   2  10  -4  296.27   12.54
  -2  10   4  273.05   13.25
  -2  10   4  285.74   12.42
   2  10  -3  685.69   20.65
  -2  10   3  718.78   22.64
  -2  10   3  738.79   22.28
   2  10  -3  716.99   21.45
   2  10  -3  741.04   22.07
  -2  10   3  716.93   31.69
   2  10  -3  727.95   30.66
   2  10  -3  739.83   22.71
  -2  10   3  741.65   21.73
   2  10  -2    4.80    2.37
   2  10  -2    6.33    1.98
   2  10  -2    7.63    2.35
  -2  10   2    7.21    2.48
  -2  10   2   11.98    4.05
   2  10  -2    3.87    1.39
  -2  10   2    9.22    2.59
  -2  10   2    8.13    2.36
   2  10  -2    7.11    2.00
   2  10  -2    8.58    2.19
  -2  10   1   46.76    5.03
   2  10  -1   45.85    4.72
   2  10  -1   50.69    7.92
  -2  10   1   42.38    4.95
   2  10  -1   49.37    5.06
   2  10  -1   39.73    4.59
  -2  10   1   38.53    4.49
   2  10  -1   41.41    4.66
   2  10  -1   47.27    5.09
  -2  10   1   39.67    7.19
  -2  10   0  459.90   24.87
   2  10   0  439.54   24.05
   2  10   0  457.60   16.52
   2  10   0  403.56   20.34
   2  10   0  460.31   16.04
  -2  10   0  423.01   15.73
   2  10   0  447.81   16.73
  -2  10   0  437.80   15.94
   2  10   0  456.22   15.84
  -2  10   0  444.91   16.43
  -2  10  -1  363.27   22.11
   2  10   1  369.34   15.24
   2  10   1  347.38   21.27
  -2  10  -1  355.87   13.85
  -2  10  -1  375.28   14.08
   2  10   1  362.41   13.75
  -2  10  -1  357.87   14.19
   2  10   1  333.56   18.50
   2  10   1  372.15   14.84
  -2  10  -1  378.62   14.99
   2  10   1  366.58   14.12
  -2  10  -2 1062.60   26.71
  -2  10  -2 1082.96   28.82
  -2  10  -2 1076.46   27.57
   2  10   2 1080.71   28.63
  -2  10  -2 1108.12   28.37
   2  10   2 1028.90   26.76
   2  10   2 1092.94   28.06
  -2  10  -3  527.24   18.71
  -2  10  -3  534.83   17.22
   2  10   3  523.11   17.59
   2  10   3  549.30   18.32
   2  10   3  542.24   18.50
  -2  10  -3  508.81   17.76
  -2  10  -4  581.72   18.97
   2  10   4  581.67   18.26
   2  10   4  566.05   18.03
  -2  10  -4  618.64   19.26
   2  10   4  578.25   18.23
  -2  10  -5   62.55    5.09
   2  10   5   77.04    5.48
   2  10   5   67.39    5.22
   2  10   5   77.59    5.17
  -2  10  -5   88.11    6.37
   2  10   6   28.82    2.88
   2  10   6   24.45    2.31
  -2  10  -6   32.68    3.33
   2  12  -6   27.11    2.98
  -2  12   6   32.94    3.13
  -2  12   6   31.25    2.99
  -2  12   5   74.36    5.52
  -2  12   5   71.61    5.53
   2  12  -5   79.44    4.88
   2  12  -5   77.94    5.98
   2  12  -4   10.15    2.68
  -2  12   4   11.48    2.71
   2  12  -4    8.32    2.25
  -2  12   4   11.23    2.06
  -2  12   4    9.72    2.37
   2  12  -3   51.22    5.31
  -2  12   3   45.39    4.59
  -2  12   3   37.28    4.74
   2  12  -3   42.49    4.70
   2  12  -3   36.88    3.81
  -2  12   3   42.40    4.84
   2  12  -2   30.21    3.99
  -2  12   2   27.92    3.88
  -2  12   2   26.94    3.96
  -2  12   2   23.83    3.76
   2  12  -2   27.89    4.02
   2  12  -2   27.51    3.41
   2  12  -2   20.25    3.17
   2  12  -1   46.37    4.48
  -2  12   1   43.39    4.89
   2  12  -1   48.52    4.97
  -2  12   1   41.59    4.74
   2  12  -1   42.98    4.88
  -2  12   1   45.54    4.91
   2  12  -1   42.57    4.99
   2  12  -1   44.95    5.11
  -2  12   0  163.83    9.66
  -2  12   0  160.10    9.16
  -2  12   0  152.30    8.84
  -2  12   0  174.21   10.00
   2  12   0  157.07    8.46
   2  12   0  172.88    9.19
   2  12   0  167.35    9.92
   2  12   0  169.44    8.97
   2  12   0  170.19    9.76
  -2  12  -1  297.22   13.15
  -2  12  -1  297.77   12.40
  -2  12  -1  306.53   13.56
   2  12   1  299.96   13.46
   2  12   1  294.00   12.98
  -2  12  -1  294.89   11.71
   2  12   1  278.45   11.51
   2  12   1  315.93   12.06
  -2  12  -2  427.12   14.06
  -2  12  -2  436.05   14.38
   2  12   2  418.74   15.13
   2  12   2  409.99   15.45
  -2  12  -2  448.31   16.32
   2  12   2  413.61   13.96
   2  12   3  163.63    8.49
   2  12   3  157.72    7.74
  -2  12  -3  170.37    8.18
  -2  12  -3  176.11    9.15
   2  12   3  171.38    8.85
  -2  12  -4   47.38    4.21
   2  12   4   55.23    4.23
   2  12   4   51.07    4.06
   2  12   4   49.54    3.76
  -2  12  -4   54.00    4.16
  -2  12  -5  133.33    5.64
   2  12   5  123.10    4.89
  -2  14   4   40.90    3.14
   2  14  -4   43.98    3.40
  -2  14   4   40.07    3.18
  -2  14   3  106.66    5.70
  -2  14   3  105.10    5.83
  -2  14   3  108.59    5.21
   2  14  -3  110.14    5.89
  -2  14   2   39.44    3.36
  -2  14   2   34.26    3.39
  -2  14   2   34.50    3.41
   2  14  -2   36.15    3.42
  -2  14   2   37.62    3.46
   2  14  -2   33.20    3.33
  -2  14   1  294.10   10.52
   2  14  -1  288.94   10.11
  -2  14   1  294.14   10.46
  -2  14   1  310.43   10.91
   2  14  -1  320.81   11.29
  -2  14   1  316.25   10.85
  -2  14   0   93.04    5.47
   2  14   0  111.74    6.38
  -2  14   0  108.44    6.25
   2  14   0  101.06    6.15
   2  14   1  189.22    8.33
  -2  14  -1  192.28    8.44
  -2  14  -1  173.25    7.06
   2  14   1  201.97    8.31
  -2  14  -2   27.26    2.89
   2  14   2   30.72    2.91
   2  14   2   31.16    3.00
   2  14   3  230.56    7.10
   2  14   3  224.82    7.22
  -2  14  -3  233.69    7.69
  -3 -15   2   60.32    3.66
   3 -15  -2   69.93    3.88
  -3 -15   1  171.30    6.07
   3 -15   0    3.59    0.94
   3 -13  -6   64.14    3.83
   3 -13  -5   33.66    3.28
  -3 -13   5   38.41    3.30
   3 -13  -5   35.57    3.32
  -3 -13   4   45.87    4.33
   3 -13  -4   43.77    4.07
   3 -13  -4   42.30    4.19
   3 -13  -3   66.88    5.13
   3 -13  -3   78.58    6.18
  -3 -13   3   77.53    6.06
   3 -13  -2  186.19    9.93
  -3 -13   2  188.85    9.81
   3 -13  -2  179.74    8.17
  -3 -13   2  185.03    8.71
   3 -13  -1  351.55   13.69
  -3 -13   1  354.89   13.42
  -3 -13   1  332.23   13.28
  -3 -13   0   79.24    5.85
  -3 -13   0   72.39    6.00
   3 -13   0   75.15    5.78
  -3 -13  -1    9.41    1.88
  -3 -13  -1   13.70    2.78
  -3 -13  -2   87.77    5.75
  -3 -13  -2   90.39    5.76
  -3 -13  -2   87.21    6.06
  -3 -13  -3   66.51    4.56
  -3 -13  -3   63.59    4.50
  -3 -13  -3   66.22    4.52
   3 -11  -7   66.06    4.59
   3 -11  -7   61.78    4.31
   3 -11  -7   61.74    4.60
   3 -11  -6  616.08   18.37
   3 -11  -6  610.88   16.73
   3 -11  -6  602.42   18.04
   3 -11  -6  616.10   17.23
   3 -11  -5  106.57    7.67
   3 -11  -5  101.49    6.68
   3 -11  -5   93.42    6.93
   3 -11  -5   98.08    7.04
   3 -11  -4   65.39    5.72
   3 -11  -4   70.47    6.32
   3 -11  -4   77.87    5.89
   3 -11  -4   71.64    6.54
   3 -11  -3   54.06    5.42
   3 -11  -3   50.37    4.68
   3 -11  -3   52.59    5.82
   3 -11  -2   49.38    4.97
   3 -11  -2   44.00    5.30
  -3 -11   2   54.74    5.39
   3 -11  -1  236.04   12.21
  -3 -11   1  240.23   12.07
   3 -11   0  264.54   12.44
  -3 -11   0  237.01   11.24
  -3 -11   0  231.09   11.56
  -3 -11   0  252.17   12.69
  -3 -11   0  228.68   11.77
  -3 -11  -1  111.97    7.83
  -3 -11  -1  115.09    8.55
  -3 -11  -1  109.43    8.07
   3 -11   1  119.55    7.82
  -3 -11  -1  106.96    7.30
  -3 -11  -2   11.86    2.88
  -3 -11  -2    6.67    2.19
  -3 -11  -2    9.95    2.47
  -3 -11  -3    1.41    1.66
  -3 -11  -3   -0.19    1.34
  -3 -11  -3    1.39    1.47
  -3 -11  -4   33.69    4.02
  -3 -11  -4   29.88    3.42
  -3 -11  -4   26.21    2.92
  -3 -11  -4   28.42    3.77
  -3 -11  -5   17.17    2.36
  -3 -11  -5   17.09    2.03
  -3 -11  -5   18.83    2.67
   3  -9  -9  137.09    5.46
   3  -9  -9  143.62    5.94
   3  -9  -8   41.44    3.95
   3  -9  -8   43.04    3.66
   3  -9  -8   42.70    4.24
   3  -9  -8   42.96    3.54
   3  -9  -7  281.19   12.73
   3  -9  -7  287.37   12.20
   3  -9  -7  296.18   11.58
   3  -9  -7  272.17   11.72
   3  -9  -6   35.95    4.59
   3  -9  -6   32.61    3.85
   3  -9  -6   28.16    4.21
   3  -9  -6   37.30    4.57
   3  -9  -5 1516.00   35.58
   3  -9  -5 1549.14   36.05
   3  -9  -5 1597.97   36.75
   3  -9  -5 1569.88   35.24
   3  -9  -4  140.70   11.84
   3  -9  -4  155.16    9.35
  -3  -9   4  156.03   12.82
   3  -9  -4  147.74    8.99
   3  -9  -4  154.86    9.57
   3  -9  -4  149.38    8.71
   3  -9  -4  152.60   12.04
   3  -9  -3   20.87    3.36
   3  -9  -3   24.32    3.88
   3  -9  -3   21.27    3.03
   3  -9  -3   25.87    5.22
  -3  -9   3   25.55    4.95
   3  -9  -3   24.53    3.28
   3  -9  -3   23.85    4.67
   3  -9  -2    9.37    3.20
  -3  -9   2   12.91    3.77
   3  -9  -2    7.10    1.67
   3  -9  -2    4.91    2.34
   3  -9  -2    8.83    1.96
  -3  -9   2    7.56    1.93
  -3  -9   2    8.50    2.53
  -3  -9   2    7.79    3.05
  -3  -9   1   88.39    9.22
  -3  -9   1   85.18    6.71
   3  -9  -1   83.86    5.94
   3  -9  -1   85.57    8.53
   3  -9  -1   92.03    9.47
   3  -9  -1   92.88    8.68
  -3  -9   1  104.60    9.87
  -3  -9   0  130.75    7.97
  -3  -9   0  123.74    8.21
  -3  -9   0  131.02    8.56
   3  -9   0  118.84   10.28
  -3  -9   0  129.83   11.03
   3  -9   0  124.98   10.25
   3  -9   0  128.63   11.21
  -3  -9   0  131.11   11.25
   3  -9   1  240.89   16.01
  -3  -9  -1  271.77   12.90
  -3  -9  -1  247.63   15.88
  -3  -9  -1  242.22   11.20
  -3  -9  -1  261.85   12.57
   3  -9   1  277.21   15.64
  -3  -9  -1  263.30   12.19
   3  -9   1  274.66   16.72
  -3  -9  -1  254.23   15.32
  -3  -9  -2   56.76    5.91
   3  -9   2   46.92    7.87
   3  -9   2   55.62    7.16
  -3  -9  -2   62.72    5.18
   3  -9   2   50.02    6.69
  -3  -9  -2   57.20    7.76
  -3  -9  -2   53.93    5.74
  -3  -9  -2   49.63    5.28
  -3  -9  -3  361.62   15.67
  -3  -9  -3  348.69   13.59
  -3  -9  -3  348.83   14.85
  -3  -9  -3  354.59   15.21
  -3  -9  -4  166.22    9.41
  -3  -9  -4  156.72    9.67
  -3  -9  -4  171.32    9.24
  -3  -9  -4  164.55   10.31
  -3  -9  -5   66.13    5.61
  -3  -9  -5   66.14    6.13
  -3  -9  -5   64.04    5.36
  -3  -9  -6    9.51    2.06
  -3  -9  -6   13.33    2.20
   3  -7  -9  282.61   10.30
   3  -7  -9  283.58   10.81
   3  -7  -9  293.77   10.84
   3  -7  -8  140.43    8.74
   3  -7  -8  164.48    9.22
   3  -7  -8  156.72    8.77
   3  -7  -7  235.63   12.17
   3  -7  -7  225.92   10.94
   3  -7  -7  230.79   11.30
   3  -7  -7  207.20   11.02
   3  -7  -6  372.29   14.73
  -3  -7   6  405.85   21.04
   3  -7  -6  362.42   14.21
   3  -7  -6  371.86   15.28
   3  -7  -6  374.73   20.28
   3  -7  -6  354.80   14.47
   3  -7  -5  117.52    7.52
   3  -7  -5  104.02    7.37
   3  -7  -5  101.86    9.44
  -3  -7   5  103.10    9.80
   3  -7  -5  106.23    7.53
   3  -7  -5  104.82    6.85
   3  -7  -5  103.49    7.19
   3  -7  -4  433.90   19.16
   3  -7  -4  454.24   18.71
  -3  -7   4  472.85   20.33
  -3  -7   4  466.10   17.74
   3  -7  -4  451.70   15.32
   3  -7  -4  438.73   18.63
   3  -7  -4  450.43   14.88
   3  -7  -3  180.18   11.43
   3  -7  -3  181.57    9.82
  -3  -7   3  177.92   10.20
   3  -7  -3  185.34   11.36
  -3  -7   3  179.45   11.63
   3  -7  -2  905.50   27.45
  -3  -7   2  872.08   26.71
   3  -7  -2  889.43   25.78
  -3  -7   2  885.17   24.55
  -3  -7   1  423.89   17.53
   3  -7  -1  403.08   17.43
  -3  -7   1  408.61   16.11
   3  -7  -1  413.13   16.28
   3  -7  -1  407.38   16.12
   3  -7   0   54.75    5.57
   3  -7   0   51.47    6.00
  -3  -7   0   53.12    6.12
   3  -7   1  252.96   12.79
  -3  -7  -1  264.19   13.19
   3  -7   1  224.19   12.92
  -3  -7  -1  261.76   12.39
  -3  -7  -1  229.90   13.31
  -3  -7  -2   88.10    6.58
   3  -7   2   90.71    8.25
   3  -7   2   89.23    7.88
  -3  -7  -2   91.47    8.16
  -3  -7  -2   98.14    6.88
  -3  -7  -2   92.11    8.70
  -3  -7  -2   94.58    6.86
  -3  -7  -3  517.36   17.71
   3  -7   3  517.19   21.20
  -3  -7  -3  515.14   17.54
  -3  -7  -3  502.11   16.71
  -3  -7  -3  528.62   18.31
  -3  -7  -3  489.16   22.26
  -3  -7  -4  698.56   29.19
  -3  -7  -4  714.58   21.41
  -3  -7  -4  743.47   21.32
  -3  -7  -4  733.91   21.25
  -3  -7  -4  727.88   22.85
  -3  -7  -4  708.72   21.76
  -3  -7  -5  440.40   15.90
  -3  -7  -5  444.79   17.14
  -3  -7  -5  459.91   16.71
  -3  -7  -5  416.57   15.69
  -3  -7  -6  369.91   14.12
  -3  -7  -6  369.57   14.32
  -3  -7  -6  391.89   14.04
  -3  -7  -7  335.54   11.26
  -3  -7  -7  335.86   10.95
   3  -5 -10  123.95    5.41
   3  -5 -10  133.61    5.41
   3  -5  -9  199.28    9.63
   3  -5  -9  197.86   10.30
   3  -5  -9  202.66    9.38
   3  -5  -8  513.90   18.12
   3  -5  -8  524.03   18.34
   3  -5  -8  523.80   17.65
   3  -5  -7   67.84    6.09
   3  -5  -7   69.93    8.92
   3  -5  -7   79.25    6.49
   3  -5  -7   63.76    6.01
  -3  -5   7   62.19    8.13
   3  -5  -6   72.11    6.05
   3  -5  -6   64.33    5.39
   3  -5  -6   78.06    6.06
   3  -5  -6   73.90    5.91
  -3  -5   6   62.73    6.84
  -3  -5   6   59.89    7.30
   3  -5  -6   78.75    8.71
   3  -5  -5  417.38   18.55
   3  -5  -5  395.51   15.26
  -3  -5   5  379.36   15.94
  -3  -5   5  390.05   17.51
   3  -5  -4  272.01   12.94
  -3  -5   4  267.69   11.94
  -3  -5   4  259.53   13.09
   3  -5  -4  267.52   12.04
   3  -5  -4  291.24   13.47
   3  -5  -3  868.92   19.67
  -3  -5   3  874.67   24.06
  -3  -5   3  858.40   22.10
   3  -5  -3  857.59   23.09
   3  -5  -3  865.84   23.25
   3  -5  -3  874.50   22.40
   3  -5  -2 1771.21   35.74
   3  -5  -2 1788.89   34.29
  -3  -5   2 1795.35   35.52
   3  -5  -2 1812.72   37.53
  -3  -5   2 1734.05   36.82
   3  -5  -2 1806.11   33.40
  -3  -5   1  207.74    9.89
   3  -5  -1  223.78    6.78
  -3  -5   1  205.65    9.16
   3  -5  -1  199.22    9.99
  -3  -5   1  207.27    9.39
   3  -5  -1  205.49    9.46
   3  -5  -1  214.32    9.14
   3  -5   0   97.16    6.08
  -3  -5   0   95.33    6.71
  -3  -5   0  111.30    7.35
  -3  -5   0   87.53    5.58
   3  -5   0  101.08    6.98
  -3  -5   0  107.73    7.33
  -3  -5  -1  557.45   17.77
  -3  -5  -1  555.34   18.51
   3  -5   1  570.66   17.86
   3  -5   1  584.28   17.16
  -3  -5  -1  573.39   16.92
  -3  -5  -2  190.58   10.92
   3  -5   2  168.52    9.42
   3  -5   2  163.48    8.98
  -3  -5  -2  188.12   10.92
   3  -5   3 1984.46   43.94
  -3  -5  -3 1946.99   47.41
   3  -5   4  413.58   18.64
  -3  -5  -4  450.92   21.96
  -3  -5  -4  423.71   15.18
  -3  -5  -4  430.23   15.86
  -3  -5  -4  410.72   15.10
  -3  -5  -4  444.79   15.85
  -3  -5  -5  696.64   20.44
  -3  -5  -5  715.39   21.86
  -3  -5  -5  711.88   21.85
  -3  -5  -5  706.83   30.43
  -3  -5  -5  734.37   22.26
  -3  -5  -6   44.48    5.03
  -3  -5  -6   46.90    4.93
  -3  -5  -6   45.00    5.20
  -3  -5  -7  136.78    7.81
  -3  -5  -7  136.71    8.12
  -3  -5  -8  148.64    6.56
   3  -3 -10  116.52    6.52
   3  -3  -9   25.75    3.22
   3  -3  -9   28.69    3.55
   3  -3  -9   35.55    4.51
   3  -3  -8  315.97   12.77
   3  -3  -8  288.80   13.10
   3  -3  -8  316.97   13.44
   3  -3  -7  246.39   16.39
   3  -3  -7  223.31   10.81
  -3  -3   7  200.63   13.28
   3  -3  -7  220.00   10.90
   3  -3  -7  205.27   14.29
   3  -3  -7  227.07   10.58
   3  -3  -6  174.15   11.50
  -3  -3   6  184.87   11.34
   3  -3  -6  208.32   13.59
   3  -3  -5  248.96   11.82
  -3  -3   5  251.45   11.95
   3  -3  -5  255.11   10.42
   3  -3  -5  259.16   13.50
   3  -3  -4  821.55   17.15
   3  -3  -4  857.88   20.51
  -3  -3   4  797.83   21.13
   3  -3  -4  865.76   23.45
   3  -3  -4  900.94   21.13
  -3  -3   3  314.11    6.46
   3  -3  -3  326.53   11.04
   3  -3  -3  339.02    9.60
   3  -3  -3  322.04    9.19
  -3  -3   3  329.38   11.38
  -3  -3   3  317.16   10.83
   3  -3  -3  332.31   11.03
   3  -3  -3  349.73   11.75
   3  -3  -2 9629.22  141.78
   3  -3  -2 9712.89  140.09
  -3  -3   2 9426.66  138.05
  -3  -3   2 9132.02  140.41
   3  -3  -2 9768.72  139.43
   3  -3  -2 9984.08  140.29
   3  -3  -1 1173.57   23.79
   3  -3  -1 1184.35   21.87
  -3  -3   1 1124.51   23.14
   3  -3  -1 1175.93   18.96
  -3  -3   1 1186.91   23.30
  -3  -3   1 1148.36   23.41
   3  -3   0   73.51    4.50
  -3  -3   0   65.19    4.60
  -3  -3   0   60.40    4.20
  -3  -3   0   59.77    4.21
  -3  -3   0   62.73    4.78
   3  -3   0   58.21    3.61
   3  -3   0   62.21    3.02
  -3  -3  -1 1081.11   23.90
   3  -3   1 1132.00   22.59
  -3  -3  -1 1080.24   26.86
   3  -3   1 1140.95   22.55
   3  -3   1 1072.72   18.41
  -3  -3  -1 1103.22   25.14
   3  -3   1 1049.22   22.27
  -3  -3  -2 2271.32   45.85
   3  -3   2 2294.76   39.35
   3  -3   2 2296.03   38.19
  -3  -3  -2 2221.57   47.57
  -3  -3  -2 2245.66   44.02
  -3  -3  -3 1774.20   42.56
  -3  -3  -3 1894.76   41.50
   3  -3   3 1804.16   34.78
   3  -3   3 1764.57   34.85
  -3  -3  -4  207.66    9.71
  -3  -3  -4  207.51   10.14
  -3  -3  -4  200.28   13.60
  -3  -3  -4  199.30   12.88
   3  -3   5  109.67   11.02
  -3  -3  -5  114.30    7.47
   3  -3   5  117.14   10.81
  -3  -3  -5  128.93   11.91
  -3  -3  -5  124.85    8.22
  -3  -3  -5  126.51    8.08
  -3  -3  -6  570.88   19.77
  -3  -3  -6  553.66   18.69
  -3  -3  -7  368.75   14.68
  -3  -3  -7  376.14   13.95
  -3  -3  -8    5.33    1.52
   3  -1 -10   96.41    5.79
   3  -1 -10   84.26    5.45
   3  -1  -9   82.82    6.47
   3  -1  -9   66.25    5.85
   3  -1  -8  413.94   22.82
   3  -1  -8  420.61   15.83
   3  -1  -8  408.59   14.78
   3  -1  -8  429.55   22.38
  -3  -1   8  419.70   22.81
   3  -1  -8  407.24   15.21
  -3  -1   8  396.55   20.94
   3  -1  -7  273.49   16.76
   3  -1  -7  290.89   12.26
   3  -1  -7  293.94   16.95
  -3  -1   7  280.16   16.24
   3  -1  -7  286.08   11.82
   3  -1  -7  281.47   12.39
   3  -1  -7  282.27   11.82
  -3  -1   6  261.14   13.92
   3  -1  -6  298.18   15.49
   3  -1  -6  297.71   15.40
   3  -1  -5  598.28   19.92
   3  -1  -5  628.86   20.49
  -3  -1   5  579.87   15.90
   3  -1  -4  826.06   21.18
   3  -1  -4  791.45   18.10
   3  -1  -4  805.95   17.59
  -3  -1   4  768.29   17.12
   3  -1  -4  832.09   20.74
  -3  -1   3  572.91   12.35
   3  -1  -3  578.98   13.63
   3  -1  -3  582.80   13.02
   3  -1  -3  609.94   14.52
  -3  -1   3  596.45   14.65
   3  -1  -2 1839.48   30.60
  -3  -1   2 1874.25   29.17
   3  -1  -2 1910.63   31.13
  -3  -1   2 1809.08   30.59
  -3  -1   1  321.99    6.92
  -3  -1   1  300.69    8.50
  -3  -1   1  281.35    7.41
   3  -1  -1  264.29    7.43
   3  -1  -1  297.98    5.46
   3  -1  -1  307.27    7.29
   3  -1  -1  298.75    7.61
   3  -1   0 6513.49   95.87
  -3  -1   0 6708.36   98.50
   3  -1   0 6679.23   93.82
  -3  -1   0 6685.75   94.24
  -3  -1  -1 4220.98   65.98
   3  -1   1 4086.80   58.65
  -3  -1  -1 4064.91   66.86
  -3  -1  -2  391.93   13.85
  -3  -1  -2  393.80   14.25
  -3  -1  -2  373.86   13.88
   3  -1   3 1275.32   28.28
  -3  -1  -3 1182.93   31.67
  -3  -1  -3 1211.33   30.54
   3  -1   3 1183.17   29.97
  -3  -1  -3 1211.68   31.26
  -3  -1  -4  396.30   18.73
  -3  -1  -4  371.13   17.48
   3  -1   4  373.98   15.28
   3  -1   4  409.06   17.92
  -3  -1  -5 1045.61   26.97
  -3  -1  -5 1211.23   27.83
  -3  -1  -5 1140.21   38.02
  -3  -1  -5 1259.77   38.00
  -3  -1  -5 1096.74   27.36
   3  -1   5 1240.98   37.56
  -3  -1  -5 1134.29   28.48
  -3  -1  -6  912.75   24.31
  -3  -1  -6  973.72   25.30
  -3  -1  -6  967.19   25.75
  -3  -1  -6  949.97   26.42
  -3  -1  -7  167.60    9.64
  -3  -1  -7  163.53    8.81
  -3  -1  -8   78.52    5.39
   3   1 -10   91.75    6.17
   3   1  -9   71.23    5.62
   3   1  -9   59.48    5.86
   3   1  -8  365.64   14.44
   3   1  -8  440.64   16.50
   3   1  -8  399.13   22.68
  -3   1   8  407.93   22.35
  -3   1   7  266.74   16.86
   3   1  -7  294.77   12.74
   3   1  -7  286.67   12.11
   3   1  -7  304.16   16.25
  -3   1   7  307.49   15.37
   3   1  -6  293.59   14.19
   3   1  -6  268.32   15.22
  -3   1   6  287.93   15.28
  -3   1   6  257.88   12.69
  -3   1   5  601.19   18.12
   3   1  -5  642.10   19.39
   3   1  -5  619.07   20.86
   3   1  -4  777.49   19.48
   3   1  -4  841.22   21.55
  -3   1   4  811.73   19.59
   3   1  -3  593.33   13.93
  -3   1   3  554.90   12.80
  -3   1   2 1859.88   32.35
   3   1  -2 1825.07   31.63
  -3   1   1  291.88    5.59
   3   1  -1  271.10    7.01
   3   1  -1  292.11    7.65
  -3   1   1  295.44    8.57
   3   1  -1  301.62    7.17
  -3   1   1  298.80    7.95
  -3   1   0 6797.08   98.31
  -3   1   0 6610.94   98.30
   3   1   0 6654.50   94.41
  -3   1  -1 4113.23   64.97
  -3   1  -1 3856.84   62.49
   3   1   1 3998.52   57.98
  -3   1  -1 4111.77   63.35
   3   1   1 4316.51   64.64
  -3   1  -1 3987.43   62.30
  -3   1  -2  391.15   14.20
   3   1   2  382.28    8.22
  -3   1  -2  370.42   12.13
   3   1   2  401.50   13.77
  -3   1  -2  388.61   12.66
   3   1   3 1083.51   28.18
   3   1   3 1078.56   29.82
  -3   1  -3 1164.08   28.65
   3   1   4  374.97   16.32
   3   1   4  378.65   17.61
  -3   1  -4  342.95   15.82
  -3   1  -4  357.73   18.06
   3   1   5 1242.51   35.86
  -3   1  -5 1155.61   27.53
  -3   1  -5 1218.51   35.93
  -3   1  -5 1268.55   30.33
  -3   1  -5 1241.51   29.24
  -3   1  -5 1360.92   41.76
   3   1   5 1225.50   38.23
  -3   1  -5 1130.61   28.23
  -3   1  -6  945.48   26.70
  -3   1  -6  988.34   25.74
  -3   1  -6  995.18   26.15
  -3   1  -7  156.47    9.34
  -3   1  -7  177.56    9.35
  -3   1  -7  161.75    8.55
  -3   1  -8   82.94    5.04
  -3   1  -8   80.16    5.42
  -3   3  10  116.29    6.13
   3   3 -10  133.65    7.39
   3   3  -9   30.71    4.54
   3   3  -8  325.31   14.49
   3   3  -7  232.19   11.02
  -3   3   7  222.71   14.27
  -3   3   7  231.93   15.38
   3   3  -7  228.83   11.16
   3   3  -7  248.08   16.73
   3   3  -7  237.02   11.56
   3   3  -7  208.78    9.88
  -3   3   6  181.15   11.54
   3   3  -6  192.15   13.13
  -3   3   6  173.47   11.95
  -3   3   5  250.87   12.68
   3   3  -5  264.58   13.49
   3   3  -5  258.76   10.60
  -3   3   5  243.66   12.28
   3   3  -4  834.18   22.70
  -3   3   4  893.12   22.65
   3   3  -4  870.11   18.37
  -3   3   4  908.81   23.00
  -3   3   4  839.48   20.60
  -3   3   3  329.05   11.47
  -3   3   3  319.47   11.20
   3   3  -3  312.61   10.79
   3   3  -3  300.33    8.64
  -3   3   3  326.76   10.63
  -3   3   2 9469.73  136.35
  -3   3   2 9697.52  141.54
  -3   3   2 9189.00  139.20
   3   3  -2 9999.00  136.96
  -3   3   1 1146.64   24.26
   3   3  -1 1141.81   20.64
  -3   3   1 1134.83   21.77
   3   3   0   64.84    4.19
  -3   3   0   65.06    4.77
   3   3   0   63.02    4.41
   3   3   1 1066.41   25.21
   3   3   1 1110.68   25.25
  -3   3  -1 1018.46   23.24
  -3   3  -1 1076.13   24.11
  -3   3  -1 1101.92   21.23
   3   3   2 2197.53   43.70
  -3   3  -2 2213.56   38.15
  -3   3  -2 2111.44   43.32
   3   3   2 2236.74   44.71
  -3   3  -2 2211.01   40.44
   3   3   3 1777.69   41.99
  -3   3  -3 1753.45   35.39
   3   3   3 1854.06   41.32
   3   3   4  210.66   13.61
  -3   3  -4  225.18   10.46
  -3   3  -4  194.43    9.47
   3   3   4  203.70   13.06
  -3   3  -5  128.59    8.57
  -3   3  -5  132.51   12.14
   3   3   5  149.16   11.71
  -3   3  -5  119.28    7.88
   3   3   5  132.50   11.92
  -3   3  -5  121.29    7.58
  -3   3  -6  516.14   18.80
  -3   3  -6  498.33   16.59
  -3   3  -6  533.93   17.93
  -3   3  -7  361.06   14.65
  -3   3  -7  369.18   13.53
  -3   3  -8    7.24    1.74
  -3   5  10  127.50    5.66
   3   5 -10  138.20    6.68
   3   5  -9  207.71   10.32
  -3   5   9  207.25    9.90
   3   5  -8  491.32   17.06
   3   5  -8  522.39   18.60
  -3   5   8  488.08   17.79
   3   5  -7   51.56    5.55
  -3   5   7   61.46    7.94
  -3   5   7   66.31    5.75
   3   5  -7   60.43    5.80
  -3   5   7   59.29    7.82
   3   5  -7   54.84    7.93
   3   5  -7   61.07    5.81
   3   5  -6   60.13    7.55
   3   5  -6   65.38    5.77
  -3   5   6   73.77    5.79
   3   5  -6   59.64    5.51
   3   5  -6   64.87    5.58
   3   5  -6   80.70    6.37
  -3   5   6   75.72    6.12
  -3   5   6   71.53    7.87
  -3   5   6   60.23    7.47
   3   5  -6   65.46    5.74
   3   5  -5  350.15   16.27
  -3   5   5  355.00   16.16
  -3   5   5  387.36   17.34
   3   5  -4  274.69   11.76
  -3   5   4  259.78   12.64
  -3   5   4  261.35   12.18
  -3   5   4  266.75   13.06
   3   5  -4  254.01   11.90
   3   5  -3  807.69   20.44
  -3   5   3  852.07   23.00
  -3   5   3  844.40   24.15
   3   5  -3  862.79   22.96
  -3   5   3  821.42   21.06
  -3   5   2 1750.20   38.89
   3   5  -2 1765.07   31.94
  -3   5   2 1770.56   35.29
   3   5  -2 1729.19   29.96
  -3   5   2 1871.46   33.26
   3   5  -2 1870.16   37.69
  -3   5   1  201.41    8.46
  -3   5   1  203.22   10.85
   3   5  -1  215.67    6.92
   3   5  -1  215.90    9.94
   3   5  -1  197.75    7.03
  -3   5   1  201.03    7.52
  -3   5   0   91.10    7.24
   3   5   0   89.65    5.25
   3   5   0   97.65    6.81
   3   5   0  111.80    6.11
   3   5   1  554.94   17.21
  -3   5  -1  551.91   18.93
   3   5   1  591.45   19.30
   3   5   1  593.06   17.84
   3   5   2  176.74   10.96
  -3   5  -2  201.61   10.22
  -3   5  -2  187.86   10.43
   3   5   2  181.92   10.44
   3   5   2  187.34   10.86
   3   5   2  191.52   11.02
   3   5   3 1771.93   45.36
   3   5   3 1971.95   45.34
  -3   5  -3 1799.26   43.01
   3   5   3 1901.09   46.10
  -3   5  -4  449.38   15.89
  -3   5  -4  436.73   15.90
   3   5   4  406.06   20.56
   3   5   4  487.11   21.42
   3   5   4  440.11   14.88
  -3   5  -4  449.01   20.93
   3   5   4  446.77   22.09
  -3   5  -4  442.58   15.75
  -3   5  -5  695.80   21.90
  -3   5  -5  650.01   20.94
   3   5   5  754.90   30.36
   3   5   5  670.83   27.74
  -3   5  -5  739.79   29.77
  -3   5  -5  714.33   21.31
   3   5   5  668.64   30.13
  -3   5  -6   38.98    4.63
  -3   5  -6   40.64    4.97
  -3   5  -6   47.15    4.86
  -3   5  -7  127.89    7.59
  -3   5  -7  142.11    8.27
  -3   5  -7  126.91    6.90
   3   5   8  148.40    6.42
  -3   5  -8  145.81    6.54
   3   7  -9  252.75    9.62
  -3   7   9  275.57   10.04
   3   7  -8  166.81    8.86
   3   7  -8  148.43    9.07
   3   7  -8  150.08    8.46
  -3   7   8  158.01    8.98
   3   7  -7  222.51   11.53
  -3   7   7  216.14   11.40
   3   7  -7  218.46   10.72
  -3   7   7  222.74   11.10
   3   7  -7  239.91   11.79
   3   7  -6  374.50   13.98
   3   7  -6  373.07   14.87
   3   7  -6  316.00   14.00
   3   7  -6  375.08   15.36
  -3   7   6  390.20   20.42
  -3   7   6  382.30   15.25
  -3   7   6  389.94   14.40
  -3   7   6  357.61   14.95
  -3   7   6  340.91   18.35
   3   7  -5  109.97    7.48
  -3   7   5  110.24    7.76
  -3   7   5   99.59    9.07
   3   7  -5  109.90    7.30
  -3   7   5  100.69    9.66
  -3   7   5  109.44    7.72
  -3   7   5  103.59    7.06
   3   7  -5   97.06    7.05
   3   7  -5  101.88    7.43
  -3   7   4  433.92   17.60
  -3   7   4  440.64   20.36
   3   7  -4  465.23   15.79
  -3   7   4  452.36   15.57
  -3   7   4  459.32   19.43
  -3   7   4  451.63   15.83
   3   7  -4  449.50   15.15
   3   7  -4  487.55   19.73
   3   7  -4  434.20   14.88
  -3   7   3  202.20   11.46
  -3   7   3  188.69   12.70
  -3   7   3  193.08   10.28
   3   7  -3  199.53   12.27
  -3   7   2  909.90   23.37
   3   7  -2  912.98   27.28
  -3   7   2  851.00   28.91
  -3   7   2  920.79   25.17
   3   7  -2  921.35   28.77
  -3   7   1  425.69   14.64
  -3   7   1  413.37   14.15
  -3   7   1  407.09   18.99
   3   7  -1  459.64   17.97
   3   7  -1  438.76   18.97
   3   7   0   50.74    6.31
   3   7   0   48.07    5.79
  -3   7   0   49.42    6.61
   3   7   0   51.27    4.70
   3   7   1  256.63   14.55
  -3   7  -1  250.36   14.72
   3   7   1  260.90   12.42
   3   7   1  258.44   13.84
   3   7   2   91.64    8.92
   3   7   2  104.53    6.75
  -3   7  -2   89.30    6.26
   3   7   2   84.41    7.83
  -3   7  -2   95.66    8.98
  -3   7  -2   95.90    6.75
   3   7   2   86.15    8.33
  -3   7  -2   87.94    6.11
  -3   7  -3  476.32   16.86
  -3   7  -3  497.37   16.92
  -3   7  -3  564.17   18.20
   3   7   3  526.11   22.30
  -3   7  -3  496.42   16.19
   3   7   3  495.15   16.46
   3   7   3  524.20   17.03
   3   7   3  562.30   23.93
  -3   7  -4  658.13   21.09
  -3   7  -4  700.62   20.68
   3   7   4  705.77   28.11
  -3   7  -4  722.32   21.27
  -3   7  -4  681.04   21.40
   3   7   4  716.26   20.77
   3   7   4  749.23   29.52
  -3   7  -5  436.49   16.71
  -3   7  -5  466.70   16.60
   3   7   5  438.67   15.14
  -3   7  -5  429.53   16.42
  -3   7  -6  397.73   14.56
  -3   7  -6  414.03   14.78
  -3   7  -7  320.20   10.63
   3   7   7  338.63   11.41
  -3   7  -7  333.73   11.14
  -3   9   8   36.62    3.07
  -3   9   8   45.21    3.49
  -3   9   8   42.67    3.95
   3   9  -7  288.96   12.35
   3   9  -7  258.34   11.96
  -3   9   7  280.64   11.76
  -3   9   7  287.65   12.35
  -3   9   7  271.50   10.54
   3   9  -6   31.94    4.05
  -3   9   6   28.34    4.09
  -3   9   6   30.91    4.41
   3   9  -6   35.18    4.80
   3   9  -6   27.25    3.93
  -3   9   6   31.08    3.58
  -3   9   6   40.30    4.28
   3   9  -5 1588.93   36.14
  -3   9   5 1559.04   36.60
   3   9  -5 1537.43   35.37
  -3   9   5 1563.16   37.13
   3   9  -5 1642.77   35.56
  -3   9   5 1606.93   35.48
   3   9  -5 1633.94   37.69
   3   9  -4  156.27    9.15
   3   9  -4  168.11    9.48
  -3   9   4  153.44   12.14
  -3   9   4  137.24   12.85
   3   9  -4  153.58    8.52
  -3   9   4  157.63    9.16
   3   9  -4  157.30    9.62
  -3   9   4  154.65    9.39
  -3   9   4  156.21    9.61
  -3   9   3   24.02    3.19
  -3   9   3   27.21    3.80
  -3   9   3   24.82    3.68
  -3   9   3   27.92    4.68
   3   9  -3   21.97    3.38
   3   9  -3   16.44    4.32
   3   9  -3   21.81    3.45
  -3   9   3   24.41    3.62
   3   9  -3   21.69    3.31
   3   9  -3   29.62    4.04
   3   9  -3   25.97    3.76
  -3   9   3   21.73    5.33
  -3   9   3   19.58    3.12
   3   9  -2   12.20    2.57
  -3   9   2    5.55    2.67
  -3   9   2    9.63    2.21
   3   9  -2   12.15    2.53
   3   9  -2    9.91    2.18
  -3   9   2    9.04    2.02
   3   9  -2   11.86    2.45
  -3   9   2   11.69    2.61
   3   9  -2    5.56    1.87
   3   9  -2    9.74    2.37
  -3   9   2   10.96    2.57
  -3   9   1   87.86    6.59
   3   9  -1   91.66    6.77
  -3   9   1   84.77    6.47
  -3   9   1   84.29    6.53
   3   9  -1   97.96    9.25
   3   9  -1   90.21    6.95
   3   9  -1   98.55   10.35
   3   9  -1   89.06    6.49
  -3   9   1  103.01    7.31
   3   9  -1   89.75    6.48
  -3   9   1   91.73   10.37
  -3   9   0  127.17    8.15
  -3   9   0  130.87    7.93
  -3   9   0  150.24    8.80
  -3   9   0  128.78    7.73
   3   9   0  129.53   10.67
   3   9   0  119.71    7.41
   3   9   0  129.40   11.81
   3   9   0  139.50    8.41
  -3   9   0  144.15   12.86
   3   9   0  126.16    8.30
  -3   9   0  120.08    7.76
   3   9   0  132.23    8.01
  -3   9  -1  285.92   12.50
  -3   9  -1  247.56   11.17
   3   9   1  274.02   17.78
  -3   9  -1  251.47   17.45
   3   9   1  273.45   12.51
   3   9   1  284.53   12.41
   3   9   1  292.73   16.70
   3   9   1  259.88   11.70
  -3   9  -1  262.33   11.99
  -3   9  -2   62.86    5.90
  -3   9  -2   53.61    5.34
  -3   9  -2   51.77    5.29
   3   9   2   54.42    5.32
   3   9   2   49.05    5.05
   3   9   2   53.25    7.64
   3   9   2   57.58    5.69
   3   9   2   61.02    7.90
  -3   9  -2   58.10    5.12
  -3   9  -3  374.03   15.12
  -3   9  -3  365.16   14.71
   3   9   3  358.50   14.32
   3   9   3  364.64   14.55
   3   9   3  353.38   14.45
  -3   9  -4  169.93    9.45
  -3   9  -4  190.94   10.40
   3   9   4  174.93    9.31
   3   9   4  172.86    9.79
   3   9   4  171.66    9.04
   3   9   5   61.06    5.42
  -3   9  -5   71.32    5.95
   3   9   5   67.53    5.03
   3   9   6   10.28    2.00
  -3   9  -6   12.69    2.09
  -3  11   7   65.06    4.54
  -3  11   7   64.72    4.37
   3  11  -7   54.61    4.35
   3  11  -6  553.41   16.25
   3  11  -6  611.04   18.57
  -3  11   6  616.98   18.01
  -3  11   6  609.44   17.98
   3  11  -6  586.25   16.11
  -3  11   5   99.66    7.43
  -3  11   5  100.98    7.34
   3  11  -5   95.06    6.43
   3  11  -5   88.73    6.23
  -3  11   5   98.90    6.62
   3  11  -5  110.07    7.90
   3  11  -4   74.83    6.45
  -3  11   4   71.71    5.93
   3  11  -4   70.48    6.49
  -3  11   4   71.80    6.34
  -3  11   4   76.56    6.69
   3  11  -4   68.65    5.81
   3  11  -3   45.98    5.17
  -3  11   3   56.26    5.71
   3  11  -3   48.92    4.96
  -3  11   3   49.21    5.52
   3  11  -3   55.32    5.62
  -3  11   3   48.35    5.22
   3  11  -2   59.73    5.87
   3  11  -2   51.82    5.28
   3  11  -2   52.53    5.58
   3  11  -2   44.56    4.69
  -3  11   2   50.10    5.51
   3  11  -2   53.01    5.58
  -3  11   2   52.86    5.54
  -3  11   2   48.35    5.10
  -3  11   1  241.22   12.07
   3  11  -1  235.04   11.16
   3  11  -1  249.38   12.23
  -3  11   1  233.13   11.47
   3  11  -1  246.47   11.53
  -3  11   1  249.84   11.78
   3  11  -1  228.16   11.32
   3  11  -1  232.19   11.88
  -3  11   0  246.04   12.24
   3  11   0  243.79   11.12
   3  11   0  236.09   12.22
  -3  11   0  256.44   11.61
   3  11   0  239.84   11.27
   3  11   0  244.47   12.03
  -3  11   0  235.41   11.23
   3  11   1  105.13    7.32
  -3  11  -1  121.21    7.66
  -3  11  -1  116.62    8.45
   3  11   1  108.40    8.14
  -3  11  -1  113.66    7.42
  -3  11  -1  107.64    7.96
   3  11   1  117.86    8.08
   3  11   2    7.70    2.20
  -3  11  -2    9.32    2.61
  -3  11  -2    8.36    2.27
   3  11   2   11.37    2.61
   3  11   2   10.02    2.70
  -3  11  -2   10.97    2.23
   3  11   3    1.57    1.29
  -3  11  -3    0.39    1.10
   3  11   3    0.37    1.08
  -3  11  -3    1.14    1.30
   3  11   3    2.25    1.32
   3  11   4   32.74    3.47
  -3  11  -4   25.25    3.19
   3  11   4   28.01    3.13
   3  11   4   31.34    3.34
  -3  11  -4   34.22    3.71
  -3  11  -5   17.25    2.44
   3  11   5   18.73    2.21
   3  13  -6   58.33    3.73
  -3  13   6   65.18    3.71
  -3  13   6   65.89    3.71
   3  13  -5   37.27    3.56
  -3  13   5   37.92    3.51
  -3  13   5   35.47    3.32
  -3  13   4   43.00    3.71
   3  13  -4   39.48    4.05
  -3  13   4   43.16    4.15
  -3  13   4   44.35    4.29
  -3  13   3   81.27    5.70
   3  13  -3   67.78    5.40
  -3  13   3   70.79    5.60
   3  13  -3   71.50    5.57
  -3  13   3   75.23    5.63
  -3  13   2  173.88    8.87
  -3  13   2  175.05    8.99
   3  13  -2  176.19    8.87
   3  13  -2  162.01    7.74
   3  13  -2  190.54    9.56
  -3  13   2  182.07    9.23
  -3  13   1  345.86   12.66
  -3  13   1  343.88   13.39
   3  13  -1  349.27   13.56
  -3  13   1  364.47   13.77
   3  13  -1  334.05   11.84
  -3  13   1  355.15   12.88
   3  13  -1  338.90   13.27
   3  13  -1  340.58   12.28
  -3  13   0   78.23    6.22
  -3  13   0   76.20    6.09
   3  13   0   75.32    6.07
  -3  13   0   73.43    5.35
  -3  13   0   69.76    4.96
   3  13   0   70.09    5.68
   3  13   0   65.54    4.87
   3  13   1   13.69    2.78
  -3  13  -1   14.39    2.25
  -3  13  -1   14.01    2.86
   3  13   1   10.37    1.97
   3  13   1   12.90    2.45
  -3  13  -2   94.76    6.16
  -3  13  -2   87.33    4.89
   3  13   2   92.86    5.96
   3  13   2   86.81    5.53
   3  13   2   85.04    5.03
   3  13   3   58.02    3.62
   3  13   3   65.21    4.08
  -3  13  -3   61.28    4.38
  -3  13  -3   62.04    3.77
   3  13   3   61.56    4.14
   3  15  -2   70.91    3.80
   3  15  -1  206.04    6.92
  -3  15   1  179.47    6.30
   3  15   0    2.79    0.82
  -3  15   0    2.75    0.86
  -4 -14   4  325.32   10.19
   4 -14  -4  329.02   10.35
  -4 -14   3   74.65    5.06
   4 -14  -3   70.80    4.96
   4 -14  -2  396.67   12.71
  -4 -14   2  373.44   10.91
  -4 -14   2  387.36   12.50
   4 -14  -2  376.33   11.26
   4 -14  -1    1.29    0.91
  -4 -14   1    1.30    0.81
  -4 -14   0   65.75    4.06
   4 -14   0   63.58    4.04
  -4 -14   0   69.98    4.81
  -4 -14  -1   49.11    3.90
  -4 -14  -2   16.25    1.95
   4 -12  -7    4.47    1.05
   4 -12  -7    3.28    0.94
  -4 -12   7    2.24    0.83
   4 -12  -7    4.16    1.02
   4 -12  -6  585.74   15.20
   4 -12  -6  598.28   15.78
  -4 -12   6  574.46   14.82
   4 -12  -6  610.45   15.37
   4 -12  -6  623.97   16.97
   4 -12  -5   85.29    6.24
  -4 -12   5   84.01    5.99
   4 -12  -5   81.36    5.32
   4 -12  -5   77.01    5.33
   4 -12  -5   77.87    5.89
  -4 -12   4   16.69    3.13
   4 -12  -4   13.38    2.25
   4 -12  -4   13.65    2.76
   4 -12  -4   13.51    2.75
   4 -12  -3    3.95    2.04
   4 -12  -3    7.83    2.07
  -4 -12   3    6.13    2.66
  -4 -12   2  122.30    7.94
   4 -12  -2  137.85    7.76
   4 -12  -2  130.13    8.79
  -4 -12   2  129.92    8.74
  -4 -12   1  277.78   12.66
   4 -12  -1  272.50   12.77
  -4 -12   1  285.76   13.00
  -4 -12   0  193.96   10.76
   4 -12   0  203.10   10.22
  -4 -12   0  206.99   10.17
  -4 -12   0  196.96    9.70
  -4 -12  -1   85.88    6.75
  -4 -12  -1   78.30    6.49
  -4 -12  -1   88.83    6.59
  -4 -12  -2   32.65    4.14
  -4 -12  -2   28.88    3.71
  -4 -12  -2   34.64    4.29
  -4 -12  -3   56.27    4.73
  -4 -12  -3   57.86    5.04
  -4 -12  -3   54.13    4.52
  -4 -12  -4  140.37    6.38
  -4 -12  -4  126.38    5.24
  -4 -12  -4  137.45    6.66
   4 -10  -8   68.11    4.58
   4 -10  -8   69.58    4.96
   4 -10  -8   61.23    4.16
   4 -10  -7  220.70   10.01
   4 -10  -7  203.94    9.76
   4 -10  -7  217.81   10.38
   4 -10  -6   13.90    2.61
   4 -10  -6   13.71    3.04
   4 -10  -6    8.83    2.30
   4 -10  -6   15.86    3.17
   4 -10  -5  129.36    8.71
   4 -10  -5  132.33    8.47
   4 -10  -5  122.92    8.38
   4 -10  -5  133.91    8.27
   4 -10  -4  705.65   20.48
   4 -10  -4  670.69   21.33
   4 -10  -4  694.52   20.54
   4 -10  -4  678.74   22.00
   4 -10  -3  205.67   14.91
  -4 -10   3  194.21   15.13
   4 -10  -3  188.52    9.53
  -4 -10   3  185.63   14.30
   4 -10  -3  198.76   10.44
   4 -10  -3  178.48   10.67
   4 -10  -3  184.41   13.39
   4 -10  -2   23.52    4.65
  -4 -10   2   20.72    3.39
   4 -10  -2   15.94    2.88
  -4 -10   2   17.28    4.82
   4 -10  -2   18.82    2.82
   4 -10  -2   14.79    3.94
  -4 -10   2   20.39    4.88
  -4 -10   1  122.24   11.49
   4 -10  -1  107.92    9.92
  -4 -10   1  115.74    8.26
  -4 -10   1  104.78   10.81
   4 -10  -1  118.93   11.52
   4 -10  -1   82.99    8.65
  -4 -10   1  102.47    7.74
  -4 -10   1  115.68    7.43
  -4 -10   0  184.01   10.65
  -4 -10   0  185.06   10.04
   4 -10   0  169.80   13.73
  -4 -10   0  184.42   13.90
  -4 -10   0  178.08   10.06
   4 -10   0  176.97   13.50
  -4 -10   0  188.77   14.37
  -4 -10   0  179.58   10.59
  -4 -10  -1  281.85   13.74
  -4 -10  -1  295.54   13.36
  -4 -10  -1  295.43   12.51
  -4 -10  -1  286.39   13.72
  -4 -10  -2   84.51    7.39
  -4 -10  -2   84.71    7.32
  -4 -10  -2   81.44    7.02
  -4 -10  -3   32.27    4.46
  -4 -10  -3   34.54    4.36
  -4 -10  -3   35.77    3.85
  -4 -10  -3   31.27    4.63
  -4 -10  -4   47.60    4.44
  -4 -10  -4   48.81    5.23
  -4 -10  -4   41.55    3.96
  -4 -10  -4   47.95    4.87
  -4 -10  -5  237.92    8.72
  -4 -10  -5  254.96   10.41
  -4 -10  -5  226.65    9.03
   4  -8  -9   72.42    4.80
   4  -8  -9   70.28    5.14
   4  -8  -9   65.06    4.62
   4  -8  -8   15.21    2.49
   4  -8  -8   17.61    3.00
   4  -8  -8   16.20    3.11
   4  -8  -7  174.84    9.95
   4  -8  -7  183.81    9.98
   4  -8  -7  196.76   10.84
   4  -8  -7  194.07    9.85
   4  -8  -6  531.25   17.35
   4  -8  -6  553.52   19.12
   4  -8  -6  546.95   18.78
   4  -8  -6  581.52   19.01
   4  -8  -5   67.72    5.34
   4  -8  -5   66.69    7.67
   4  -8  -5   69.18    5.94
   4  -8  -5   67.86    6.10
   4  -8  -5   72.68    6.23
   4  -8  -5   64.93    5.85
  -4  -8   5   69.56    8.42
   4  -8  -4  309.40   16.74
   4  -8  -4  305.73   16.37
   4  -8  -4  312.40   13.00
   4  -8  -4  305.60   12.37
  -4  -8   4  293.32   16.78
   4  -8  -4  304.10   12.43
  -4  -8   4  275.91   14.50
  -4  -8   3 1534.51   38.29
  -4  -8   3 1484.34   41.07
   4  -8  -3 1554.74   32.44
   4  -8  -3 1573.46   33.64
   4  -8  -3 1537.03   41.24
   4  -8  -3 1549.68   39.67
   4  -8  -2  118.82    9.25
  -4  -8   2  107.50    8.82
   4  -8  -2  107.77    9.61
  -4  -8   2  128.74   10.32
   4  -8  -2  108.54    8.52
   4  -8  -1   31.15    5.20
  -4  -8   1   33.02    5.29
   4  -8  -1   33.68    4.91
  -4  -8   1   29.46    4.92
   4  -8  -1   35.01    5.19
  -4  -8   0  248.79   14.25
  -4  -8   0  270.92   11.46
  -4  -8   0  254.14   11.70
  -4  -8   0  269.42   12.03
   4  -8   0  285.21   15.80
   4  -8   0  260.46   13.85
   4  -8   0  257.76   14.94
  -4  -8   0  278.28   15.73
  -4  -8  -1    8.05    2.20
  -4  -8  -1    6.37    2.55
  -4  -8  -1    6.49    1.93
   4  -8   1    5.16    2.95
   4  -8   1    6.32    2.36
   4  -8   1    8.40    3.43
  -4  -8  -1    9.91    2.60
  -4  -8  -1    7.89    2.49
  -4  -8  -2  155.26    9.47
  -4  -8  -2  153.09    9.74
  -4  -8  -2  153.59    9.33
   4  -8   2  155.78   12.98
  -4  -8  -2  150.64    8.33
  -4  -8  -2  141.79   11.93
  -4  -8  -3  263.26   12.77
  -4  -8  -3  281.28   12.91
  -4  -8  -3  276.12   13.60
  -4  -8  -3  271.00   12.01
   4  -8   3  295.77   18.76
  -4  -8  -4  390.72   14.66
  -4  -8  -4  391.69   14.98
  -4  -8  -4  410.35   14.32
  -4  -8  -4  384.51   16.21
  -4  -8  -4  373.03   15.35
  -4  -8  -5    1.40    1.61
  -4  -8  -5    5.22    1.84
  -4  -8  -5    2.53    1.55
  -4  -8  -5    4.90    1.60
  -4  -8  -6   98.36    5.98
  -4  -8  -6  103.35    6.27
  -4  -8  -6  102.73    5.58
   4  -6 -10   50.87    3.46
   4  -6 -10   48.20    3.66
   4  -6 -10   48.18    3.88
   4  -6  -9  100.97    6.54
   4  -6  -9   92.26    6.85
   4  -6  -9   89.03    6.59
   4  -6  -8  103.26    7.35
   4  -6  -8   95.14    7.52
   4  -6  -8   91.77    7.17
   4  -6  -7  797.47   23.56
   4  -6  -7  811.78   31.90
   4  -6  -7  790.60   22.74
  -4  -6   7  708.37   29.61
   4  -6  -7  759.16   21.84
   4  -6  -7  771.82   22.56
   4  -6  -6  599.12   18.61
   4  -6  -6  556.98   18.57
  -4  -6   6  531.70   21.59
   4  -6  -6  595.78   25.06
  -4  -6   6  544.78   23.87
   4  -6  -6  543.50   17.93
   4  -6  -6  574.35   17.92
   4  -6  -5 1627.06   34.16
   4  -6  -5 1634.16   41.34
  -4  -6   5 1506.77   40.95
  -4  -6   5 1625.59   39.09
   4  -6  -5 1552.10   33.69
   4  -6  -5 1545.94   38.65
   4  -6  -5 1593.25   33.49
   4  -6  -4  218.37   11.70
   4  -6  -4  222.11   12.00
  -4  -6   4  217.45   11.37
   4  -6  -4  203.88   11.64
  -4  -6   4  227.06   12.78
   4  -6  -3  871.40   24.21
  -4  -6   3  890.17   25.85
   4  -6  -3  874.55   22.74
   4  -6  -3  868.71   25.57
  -4  -6   3  811.44   23.41
   4  -6  -3  842.00   21.92
   4  -6  -2 3381.74   53.64
   4  -6  -2 3086.80   60.84
   4  -6  -2 3250.10   58.19
   4  -6  -2 3091.49   57.70
  -4  -6   2 3065.33   58.50
  -4  -6   2 3222.55   60.55
  -4  -6   1  254.19   12.40
   4  -6  -1  252.68   12.61
   4  -6  -1  256.20   12.13
   4  -6  -1  248.73   10.94
  -4  -6   1  240.38   11.82
  -4  -6   0  485.52   18.23
  -4  -6   0  479.31   16.00
   4  -6   0  450.76   17.36
   4  -6   0  522.65   19.14
   4  -6   0  467.58   15.90
  -4  -6  -1  233.12   12.04
  -4  -6  -1  254.28   11.58
   4  -6   1  215.67   11.69
  -4  -6  -1  236.52   12.71
   4  -6   1  207.09   10.91
   4  -6   2  346.20   15.62
   4  -6   2  412.13   16.45
  -4  -6  -2  386.28   17.85
  -4  -6  -2  400.19   17.99
  -4  -6  -3  149.92    8.89
  -4  -6  -3  141.37    8.38
  -4  -6  -3  139.48   11.76
  -4  -6  -3  137.26    8.22
  -4  -6  -3  156.42    9.32
   4  -6   3  157.52   12.60
   4  -6   3  170.10   11.17
  -4  -6  -3  157.60    8.89
  -4  -6  -4   83.65    6.77
  -4  -6  -4   67.45    8.74
  -4  -6  -4   69.40    6.13
  -4  -6  -4   78.29    6.75
   4  -6   4   77.34    8.92
  -4  -6  -4   78.50    6.52
  -4  -6  -5  415.59   15.08
  -4  -6  -5  392.43   15.66
  -4  -6  -5  400.99   15.90
  -4  -6  -5  427.31   16.02
  -4  -6  -6  337.34   13.39
  -4  -6  -6  349.25   13.54
  -4  -6  -6  341.60   13.09
  -4  -6  -7   90.07    5.41
   4  -4 -10   61.97    4.12
   4  -4 -10   61.09    4.50
   4  -4 -10   62.79    5.14
   4  -4  -9    7.21    2.49
   4  -4  -9    8.03    2.37
   4  -4  -9   10.37    2.29
   4  -4  -9    4.59    2.00
   4  -4  -8  675.05   21.20
   4  -4  -8  701.19   20.52
   4  -4  -8  675.54   21.29
  -4  -4   7  176.93   12.30
   4  -4  -7  173.23    9.32
   4  -4  -7  183.78   10.11
   4  -4  -7  181.25   14.05
  -4  -4   7  180.00   13.31
   4  -4  -7  166.41    9.38
   4  -4  -6   11.74    2.26
   4  -4  -6   10.60    2.90
  -4  -4   6   13.33    3.02
  -4  -4   6    7.00    2.74
   4  -4  -6   15.92    2.54
   4  -4  -6    8.27    2.78
   4  -4  -5  180.10    9.62
  -4  -4   5  169.45    9.92
   4  -4  -5  172.95   11.04
  -4  -4   5  176.35   10.79
   4  -4  -5  170.39    9.12
   4  -4  -4  165.41    8.84
   4  -4  -4  151.85    8.87
  -4  -4   4  165.94    9.37
   4  -4  -4  165.37    7.38
   4  -4  -4  163.30    7.05
  -4  -4   4  162.66    8.92
   4  -4  -3 2308.24   37.25
  -4  -4   3 2287.20   37.40
  -4  -4   3 2334.93   43.32
   4  -4  -3 2433.35   43.08
  -4  -4   3 2302.03   43.64
   4  -4  -3 2298.71   43.69
   4  -4  -3 2335.92   42.24
   4  -4  -3 2224.98   40.43
   4  -4  -2  608.82   16.59
   4  -4  -2  633.82   18.09
  -4  -4   2  640.55   17.46
  -4  -4   2  689.58   16.88
   4  -4  -2  662.15   15.92
  -4  -4   2  678.48   17.96
   4  -4  -2  711.87   16.77
   4  -4  -1 2249.77   34.03
  -4  -4   1 2256.16   41.81
   4  -4  -1 2168.12   41.62
  -4  -4   1 2281.87   42.58
  -4  -4   1 2276.01   41.53
   4  -4  -1 2227.75   38.76
   4  -4   0  364.07    9.06
   4  -4   0  414.89   13.19
  -4  -4   0  372.10   14.49
  -4  -4   0  359.94   12.67
  -4  -4   0  374.40   13.75
  -4  -4   0  408.54   13.45
   4  -4   0  347.96   10.93
  -4  -4  -1 1017.59   22.38
   4  -4   1 1079.04   23.91
  -4  -4  -1 1055.02   29.50
   4  -4   1 1027.96   22.59
  -4  -4  -1 1066.98   26.00
  -4  -4  -1 1052.03   26.78
   4  -4   2 1189.87   27.71
  -4  -4  -2 1205.72   33.94
  -4  -4  -2 1176.30   31.64
  -4  -4  -3  639.48   24.38
   4  -4   3  662.10   21.00
  -4  -4  -4   43.18    4.60
  -4  -4  -4   46.61    4.83
  -4  -4  -4   37.46    4.52
   4  -4   4   39.20    5.82
   4  -4   4   43.44    5.72
  -4  -4  -4   38.76    4.23
  -4  -4  -4   45.05    6.60
  -4  -4  -5  245.46   11.65
  -4  -4  -5  250.32   12.44
  -4  -4  -5  257.30   12.29
  -4  -4  -6  138.30    8.71
  -4  -4  -6  148.94    9.28
  -4  -4  -7   31.50    3.70
  -4  -4  -8   72.65    4.13
   4  -2 -10  232.93   10.16
   4  -2 -10  237.73    9.40
   4  -2  -9  203.45   10.99
   4  -2  -9  189.65    9.69
   4  -2  -9  182.36    9.79
   4  -2  -9  196.45    9.89
   4  -2  -8 1572.10   46.03
   4  -2  -8 1394.58   32.84
  -4  -2   8 1284.05   39.89
   4  -2  -8 1392.92   43.71
   4  -2  -8 1425.62   32.61
   4  -2  -8 1321.06   32.27
   4  -2  -8 1559.51   32.12
   4  -2  -7  106.39    7.18
   4  -2  -7  110.17    7.04
   4  -2  -7  109.91    7.34
   4  -2  -7  102.26    6.52
   4  -2  -7  112.30    7.28
   4  -2  -7  112.30   10.10
   4  -2  -7  112.30   10.40
  -4  -2   7  101.46    9.30
   4  -2  -6  110.09    9.30
  -4  -2   6   95.63    8.08
   4  -2  -6  104.70    8.51
   4  -2  -5 2079.33   40.73
   4  -2  -5 2094.87   43.13
  -4  -2   5 2314.74   44.87
   4  -2  -5 2161.72   45.74
  -4  -2   5 2235.84   37.05
   4  -2  -5 2086.75   38.45
   4  -2  -4  973.90   24.03
  -4  -2   4  957.43   19.35
   4  -2  -4  963.11   21.84
   4  -2  -4  960.71   20.13
  -4  -2   4  978.71   23.14
  -4  -2   4  935.59   18.13
   4  -2  -4  984.46   22.34
   4  -2  -3  106.51    5.70
  -4  -2   3  100.28    5.55
   4  -2  -3  105.32    5.90
  -4  -2   3  100.88    4.82
   4  -2  -3  101.19    4.98
   4  -2  -2 7635.06  112.71
  -4  -2   2 7628.75  112.51
  -4  -2   2 7513.62  112.19
   4  -2  -2 7692.11  109.37
  -4  -2   2 7946.81  111.35
   4  -2  -1 7341.89  105.26
   4  -2  -1 7246.13  103.26
  -4  -2   1 7447.20  107.95
  -4  -2   1 7544.74  106.01
  -4  -2   1 7427.34  104.05
   4  -2  -1 7150.73  101.01
  -4  -2   0 3897.10   62.61
  -4  -2   0 3859.86   65.00
   4  -2   0 4040.71   60.98
  -4  -2   0 4025.80   62.60
   4  -2   0 3718.24   61.85
   4  -2   0 3867.92   57.53
  -4  -2   0 3789.29   59.87
   4  -2   0 3927.74   59.69
   4  -2   1  474.73   11.22
   4  -2   1  489.48   14.77
  -4  -2  -1  467.57    9.18
  -4  -2  -1  472.21   13.42
  -4  -2  -1  489.94   15.47
  -4  -2  -1  486.95   16.62
  -4  -2  -2 1310.36   32.38
  -4  -2  -2 1264.45   32.87
  -4  -2  -3  159.34   10.90
   4  -2   3  192.28    9.82
  -4  -2  -3  158.52   11.03
   4  -2   3  167.39    9.59
   4  -2   3  176.97   10.44
   4  -2   4  166.16   11.89
  -4  -2  -4  210.29    9.85
  -4  -2  -4  210.69   10.43
  -4  -2  -4  198.89   13.73
  -4  -2  -4  194.88   13.56
  -4  -2  -4  198.02    9.87
  -4  -2  -5   43.05    7.46
  -4  -2  -5   43.24    4.82
  -4  -2  -5   38.82    4.78
   4  -2   5   30.44    6.92
   4  -2   5   45.39    6.81
  -4  -2  -5   47.07    4.73
  -4  -2  -6   10.23    2.89
  -4  -2  -6   14.59    2.86
  -4  -2  -6   15.38    2.62
  -4  -2  -7   47.95    4.93
  -4  -2  -8  180.89    7.31
   4   0 -11    0.38    0.48
   4   0 -10  200.88    8.75
   4   0 -10  195.70    9.55
   4   0  -9    0.03    0.88
   4   0  -9   -0.96    1.52
   4   0  -9   -0.50    1.24
   4   0  -8  103.32   10.40
  -4   0   8  119.23   11.70
   4   0  -8  119.70   11.99
   4   0  -8   97.97    7.52
  -4   0   8  105.18   10.32
   4   0  -8  107.88    7.16
   4   0  -8  105.13    7.75
   4   0  -7    1.25    1.24
   4   0  -7   -0.68    1.03
  -4   0   7   -0.78    1.43
   4   0  -7    3.61    1.38
   4   0  -7    2.33    1.25
   4   0  -7    0.65    0.94
  -4   0   7    1.62    2.39
   4   0  -7   -1.42    2.20
   4   0  -7    2.23    1.99
  -4   0   6  144.46    8.57
   4   0  -6  149.72   10.60
   4   0  -6  149.69   10.10
  -4   0   5    0.85    1.02
   4   0  -5    4.11    1.87
   4   0  -5    1.62    1.45
  -4   0   4 3275.77   51.94
   4   0  -4 3191.24   54.75
   4   0  -4 3098.60   52.50
   4   0  -4 3042.60   51.89
   4   0  -4 3131.99   54.29
  -4   0   3    0.69    0.78
  -4   0   3    0.45    0.89
   4   0  -3    1.35    1.00
   4   0  -3    0.30    0.97
  -4   0   2 1994.60   32.49
  -4   0   2 2016.21   31.58
   4   0  -2 1933.71   32.46
  -4   0   1   -0.20    0.93
   4   0  -1    0.14    0.54
  -4   0   1   -0.05    0.49
   4   0  -1    1.05    0.49
  -4   0   0 5062.59   74.41
   4   0   0 5116.71   72.02
   4   0   0 4654.53   71.61
  -4   0   0 4777.59   75.74
   4   0   0 4781.55   69.27
  -4   0  -1   -0.52    0.97
   4   0   1    0.80    1.11
  -4   0  -1    1.33    1.26
   4   0   1    1.17    0.75
  -4   0  -2 1715.60   37.07
  -4   0  -2 1755.76   37.10
   4   0   2 1736.12   31.46
   4   0   2 1768.47   37.04
   4   0   3   -0.91    1.13
  -4   0  -3    2.44    1.27
   4   0   3    0.66    1.11
  -4   0  -3    1.49    1.81
  -4   0  -3    0.03    1.59
  -4   0  -4   33.59    3.84
  -4   0  -4   36.51    6.17
  -4   0  -4   39.37    4.40
   4   0   4   38.52    5.68
  -4   0  -4   40.92    4.12
   4   0   4   38.80    5.12
  -4   0  -4   31.14    5.18
  -4   0  -4   36.42    4.04
  -4   0  -5    2.41    1.54
   4   0   5    0.29    2.20
  -4   0  -5   -0.77    1.10
  -4   0  -5   -0.09    1.45
   4   0   5   -1.47    1.34
  -4   0  -5   -0.30    0.88
   4   0   5   -1.00    1.36
  -4   0  -5   -0.49    1.49
  -4   0  -6  651.07   20.64
  -4   0  -6  662.00   19.69
  -4   0  -7    0.62    1.07
  -4   0  -7    0.71    0.91
  -4   0  -8    2.78    0.96
  -4   0  -8    1.63    0.57
   4   2 -11  161.65    6.66
   4   2 -10  262.46   11.55
   4   2  -9  168.48   10.11
   4   2  -8 1395.71   32.56
  -4   2   8 1412.42   39.92
  -4   2   8 1422.03   43.69
   4   2  -8 1431.30   34.24
   4   2  -8 1325.80   32.33
  -4   2   8 1448.86   32.77
   4   2  -8 1511.26   46.51
   4   2  -7  106.69    7.17
   4   2  -7  119.38    7.28
   4   2  -7  111.09    7.64
   4   2  -7  130.35   11.57
  -4   2   7  102.22    8.92
   4   2  -7  124.84    9.81
   4   2  -7  108.54    7.40
  -4   2   7   96.80    9.52
  -4   2   6  100.53    8.56
   4   2  -6  114.26    9.66
  -4   2   6  104.74    8.15
   4   2  -6  101.57    7.85
  -4   2   5 2137.77   44.05
   4   2  -5 2245.82   46.29
  -4   2   5 2087.43   43.07
   4   2  -5 2184.84   42.17
  -4   2   4  910.46   21.18
   4   2  -4  895.61   20.98
   4   2  -4 1010.30   24.08
  -4   2   4 1011.16   23.39
  -4   2   4  970.42   22.47
  -4   2   3  117.00    6.04
  -4   2   3   98.81    4.87
  -4   2   3  109.48    5.86
   4   2  -3   78.41    5.77
   4   2  -3   84.44    5.14
   4   2  -2 7898.31  111.84
  -4   2   2 7721.04  114.55
  -4   2   2 7287.22  112.39
   4   2  -2 7520.40  112.19
   4   2  -2 8004.27  112.17
   4   2  -1 7314.97  108.90
  -4   2   1 7428.24  111.55
   4   2  -1 7222.23  106.74
  -4   2   0 3847.02   64.47
   4   2   0 3624.04   65.46
   4   2   0 3720.61   64.16
  -4   2   0 3737.71   65.48
   4   2   1  488.21   16.18
  -4   2  -1  443.56   14.57
   4   2   1  446.37    7.63
  -4   2  -1  476.95   13.55
   4   2   1  470.61   14.74
  -4   2  -1  478.83   14.04
   4   2   2 1285.25   31.34
  -4   2  -2 1293.02   28.60
  -4   2  -2 1381.43   28.51
   4   2   2 1301.29   30.92
   4   2   3  168.15   10.93
   4   2   3  168.47   10.46
  -4   2  -3  166.43    9.65
  -4   2  -3  188.62   12.09
  -4   2  -4  189.74   11.40
  -4   2  -4  186.53    9.81
   4   2   4  175.63   12.68
  -4   2  -4  196.95   13.99
   4   2   4  191.20   12.59
  -4   2  -4  187.81    9.25
  -4   2  -4  188.85    9.71
   4   2   5   48.71    7.29
  -4   2  -5   44.20    7.21
  -4   2  -5   43.21    5.01
   4   2   5   46.17    8.64
   4   2   5   47.52    6.67
  -4   2  -5   44.99    4.78
  -4   2  -5   50.29    5.18
  -4   2  -6    9.45    2.77
  -4   2  -6    8.91    2.10
  -4   2  -6   13.93    2.58
  -4   2  -7   42.41    4.10
  -4   2  -7   44.12    4.73
  -4   2  -7   49.13    4.28
  -4   2  -8  183.80    7.28
   4   4 -11   87.64    4.28
  -4   4  10   63.80    4.87
   4   4 -10   70.48    5.54
   4   4  -9    8.08    2.51
  -4   4   8  671.32   19.96
   4   4  -8  660.23   21.12
   4   4  -8  630.22   20.41
  -4   4   8  688.20   20.41
   4   4  -8  717.72   22.18
   4   4  -7  174.01    9.86
   4   4  -7  193.96   10.28
  -4   4   7  169.04    9.50
  -4   4   7  167.97   12.70
   4   4  -7  163.47    9.45
  -4   4   7  158.56   12.40
   4   4  -7  187.64   14.39
  -4   4   7  179.91    9.61
   4   4  -7  207.24   10.70
  -4   4   6   12.43    3.16
  -4   4   6   13.15    3.27
   4   4  -6   14.87    2.74
   4   4  -6    9.99    3.11
   4   4  -6   14.38    2.49
  -4   4   5  175.45   10.19
   4   4  -5  166.67   10.59
  -4   4   5  171.77    9.50
  -4   4   5  159.47   10.29
   4   4  -4  149.67    6.39
  -4   4   4  163.77    9.22
  -4   4   4  171.81    9.65
  -4   4   4  166.60    8.51
  -4   4   3 2327.98   44.64
  -4   4   3 2268.83   43.01
  -4   4   3 2391.43   39.79
   4   4  -2  737.13   16.13
   4   4  -2  696.65   18.67
  -4   4   2  675.09   17.72
  -4   4   2  664.47   19.84
   4   4  -2  701.51   13.48
  -4   4   2  667.88   14.15
   4   4  -1 2213.93   37.78
  -4   4   1 2212.05   39.97
   4   4  -1 2126.55   38.29
  -4   4   0  428.58   13.19
   4   4   0  378.65   12.76
  -4   4   0  351.35   13.97
   4   4   0  398.10   13.77
   4   4   0  387.76   12.42
   4   4   1 1114.26   27.96
   4   4   1 1064.66   27.42
   4   4   1 1069.04   26.26
  -4   4  -1 1083.83   22.46
  -4   4  -1 1045.45   27.01
  -4   4  -1 1136.01   25.81
   4   4   2 1154.19   31.22
   4   4   2 1174.03   30.35
  -4   4  -2 1115.35   28.18
   4   4   3  582.05   24.33
   4   4   3  570.60   22.52
  -4   4  -4   45.97    6.61
   4   4   4   31.46    6.47
  -4   4  -4   49.39    5.07
   4   4   4   46.59    6.72
  -4   4  -4   41.33    4.39
  -4   4  -4   49.01    5.02
   4   4   4   40.32    6.34
  -4   4  -5  256.19   11.54
  -4   4  -5  237.86   11.88
  -4   4  -5  226.77   12.05
  -4   4  -6  140.20    8.72
  -4   4  -6  137.55    9.23
  -4   4  -6  144.01    8.08
  -4   4  -7   27.70    3.30
  -4   4  -7   31.53    3.99
  -4   4  -8   70.44    4.05
   4   4   8   67.21    3.82
   4   6 -10   56.23    4.03
  -4   6  10   55.64    3.85
   4   6  -9   89.83    6.53
   4   6  -9   77.24    5.56
  -4   6   9   92.26    6.59
   4   6  -8   93.33    7.16
   4   6  -8   92.68    7.14
   4   6  -8   90.72    7.30
  -4   6   8   94.82    6.91
  -4   6   8   91.11    7.19
  -4   6   7  773.15   23.56
  -4   6   7  756.97   21.88
   4   6  -7  804.87   30.69
   4   6  -7  760.06   23.28
  -4   6   7  837.04   31.32
  -4   6   7  776.94   23.07
  -4   6   7  716.84   28.07
   4   6  -7  800.33   23.51
   4   6  -7  819.60   22.88
   4   6  -7  748.21   22.70
   4   6  -6  573.99   19.05
   4   6  -6  576.90   17.73
  -4   6   6  557.36   18.00
  -4   6   6  556.67   18.67
  -4   6   6  572.40   19.04
  -4   6   6  562.56   24.17
  -4   6   6  524.78   21.98
   4   6  -6  602.82   24.17
   4   6  -6  537.92   17.78
   4   6  -6  561.90   18.47
   4   6  -5 1586.92   33.72
   4   6  -5 1510.04   38.58
  -4   6   5 1626.34   34.73
   4   6  -5 1585.02   33.96
  -4   6   5 1588.85   41.31
  -4   6   5 1681.75   41.41
  -4   6   5 1506.04   37.95
  -4   6   5 1645.52   35.13
   4   6  -5 1579.80   34.50
   4   6  -4  251.08   11.73
  -4   6   4  224.58   13.16
  -4   6   4  212.74   12.14
  -4   6   4  221.43   11.07
   4   6  -4  226.56   12.22
  -4   6   3  838.49   26.81
  -4   6   3  920.90   21.84
   4   6  -3  777.96   20.57
  -4   6   3  845.64   24.30
   4   6  -3  912.96   26.20
  -4   6   2 3069.89   52.22
  -4   6   2 3147.57   63.16
   4   6  -2 3224.63   60.60
  -4   6   2 3137.73   57.07
   4   6  -1  252.52    9.31
  -4   6   1  232.08   10.24
   4   6  -1  254.96   12.50
  -4   6   1  260.77   13.90
   4   6   0  484.57   14.80
   4   6   0  497.44   18.30
   4   6   0  513.62   16.18
  -4   6   0  482.37   19.66
  -4   6  -1  222.70   13.02
   4   6   1  217.43   11.07
   4   6   1  222.07   12.57
   4   6   1  233.05   11.68
   4   6   1  236.78   13.00
   4   6   2  386.27   17.40
   4   6   2  383.15   17.26
   4   6   2  409.30   18.12
   4   6   2  418.54   18.78
  -4   6  -3  141.66    8.50
   4   6   3  149.07   11.57
  -4   6  -3  166.96    9.30
  -4   6  -3  144.37    8.54
   4   6   3  152.87    8.26
   4   6   3  155.35   11.89
   4   6   3  152.42   12.04
  -4   6  -4   77.64    6.62
  -4   6  -4   77.76    6.47
   4   6   4   77.27    9.32
   4   6   4   73.13    8.79
  -4   6  -4   80.35    6.70
   4   6   4   73.33    8.86
  -4   6  -5  424.68   16.04
  -4   6  -5  446.52   16.89
  -4   6  -6  364.85   13.98
  -4   6  -6  392.68   14.56
  -4   6  -7   94.18    5.67
   4   6   7   90.12    5.51
  -4   8   9   69.89    4.78
  -4   8   9   65.61    3.90
   4   8  -8   14.09    2.84
  -4   8   8   12.52    2.80
  -4   8   8   14.50    2.55
   4   8  -8   14.38    2.37
   4   8  -8   13.48    2.78
  -4   8   8   19.39    2.71
  -4   8   7  182.14   10.22
   4   8  -7  195.78   10.86
   4   8  -7  182.93   10.25
  -4   8   7  175.29   10.28
   4   8  -7  201.89   10.69
  -4   8   7  180.50    9.33
  -4   8   6  578.04   19.68
  -4   8   6  551.22   18.37
   4   8  -6  565.63   18.74
   4   8  -6  547.01   19.46
   4   8  -6  571.10   19.06
  -4   8   6  564.34   19.62
  -4   8   5   68.72    5.88
   4   8  -5   68.61    6.26
  -4   8   5   69.78    8.24
  -4   8   5   65.45    6.25
   4   8  -5   73.24    5.94
  -4   8   5   73.27    6.37
   4   8  -5   72.04    6.22
   4   8  -5   70.71    6.03
  -4   8   4  302.06   12.79
  -4   8   4  294.17   11.93
  -4   8   4  303.72   12.88
   4   8  -4  310.91   17.18
   4   8  -4  301.45   11.71
   4   8  -4  315.95   12.94
  -4   8   4  286.51   17.63
  -4   8   4  316.08   16.63
   4   8  -4  310.66   13.21
  -4   8   4  303.01   13.36
   4   8  -4  308.92   12.85
  -4   8   3 1597.16   39.92
   4   8  -3 1622.73   43.84
   4   8  -3 1585.65   33.96
   4   8  -3 1604.73   34.59
  -4   8   3 1602.95   33.79
   4   8  -3 1530.06   33.55
   4   8  -3 1526.26   33.85
  -4   8   3 1515.84   44.53
   4   8  -3 1576.85   34.27
  -4   8   3 1574.84   34.83
  -4   8   3 1600.84   34.57
  -4   8   3 1612.27   34.31
  -4   8   2  119.65    7.44
   4   8  -2  114.16    9.63
   4   8  -2  120.94    7.53
   4   8  -2  129.83   11.08
   4   8  -2  117.94    7.25
  -4   8   2  111.85    7.13
  -4   8   2  124.11   11.34
  -4   8   2  134.25    9.07
  -4   8   1   36.12    3.91
  -4   8   1   35.85    4.04
   4   8  -1   30.73    3.87
   4   8  -1   29.77    5.01
  -4   8   1   32.82    3.92
   4   8  -1   33.41    5.71
  -4   8   1   28.36    5.62
   4   8   0  277.39   11.87
  -4   8   0  267.07   11.49
   4   8   0  269.69   11.30
  -4   8   0  284.40   11.91
  -4   8   0  247.05   11.07
   4   8   0  303.41   16.01
  -4   8   0  248.54   16.27
   4   8   0  269.90   11.39
   4   8   0  273.45   16.51
   4   8   1    6.12    2.80
   4   8   1    8.67    2.10
  -4   8  -1    8.38    2.16
  -4   8  -1    7.36    1.91
  -4   8  -1    9.01    3.41
   4   8   1   12.12    2.60
   4   8   1    7.44    2.37
   4   8   1   11.75    2.46
   4   8   1    5.81    2.39
  -4   8  -2  155.93    8.80
   4   8   2  152.23   12.31
   4   8   2  154.61   12.67
  -4   8  -2  175.26    9.80
   4   8   2  153.43   11.46
  -4   8  -2  146.46    8.92
   4   8   2  161.83    9.19
   4   8   2  162.95    9.37
   4   8   2  151.83    8.71
  -4   8  -2  152.27    8.77
   4   8   3  279.56   12.78
   4   8   3  265.70   11.81
   4   8   3  283.64   12.10
  -4   8  -3  292.18   13.24
   4   8   3  283.79   16.89
  -4   8  -3  259.86   12.27
   4   8   3  263.36   16.85
  -4   8  -3  267.08   12.15
  -4   8  -4  353.10   14.81
  -4   8  -4  349.52   13.72
   4   8   4  363.06   14.94
   4   8   4  389.24   13.92
  -4   8  -4  403.74   15.78
  -4   8  -5    2.50    1.78
  -4   8  -5    2.87    1.05
   4   8   5    3.34    1.92
  -4   8  -6  104.42    6.17
   4   8   6  108.01    6.31
  -4   8  -6  107.93    5.87
   4   8   7   14.69    1.66
  -4  10   8   72.83    4.81
  -4  10   8   64.67    4.19
   4  10  -7  196.90    9.95
  -4  10   7  205.70    9.90
  -4  10   7  199.80    9.64
   4  10  -7  195.89    9.24
   4  10  -7  225.05    9.89
   4  10  -6   10.20    2.77
  -4  10   6   14.77    2.93
   4  10  -6   13.01    2.79
  -4  10   6   14.17    2.65
   4  10  -6   13.05    2.68
  -4  10   6   11.10    2.86
   4  10  -5  131.84    8.69
   4  10  -5  130.38    7.88
   4  10  -5  134.90    9.25
   4  10  -5  118.86    7.94
  -4  10   5  136.02    8.45
  -4  10   5  121.83    8.73
  -4  10   5  125.09    8.51
   4  10  -4  723.32   21.85
   4  10  -4  708.28   22.05
   4  10  -4  641.41   20.37
  -4  10   4  692.27   21.52
  -4  10   4  698.24   21.48
  -4  10   4  672.63   21.86
  -4  10   3  192.11   10.51
   4  10  -3  195.65   10.53
   4  10  -3  188.00   10.11
  -4  10   3  185.15   10.56
   4  10  -3  194.76   15.55
  -4  10   3  187.56   15.92
   4  10  -3  194.62   10.63
  -4  10   3  193.29    9.92
   4  10  -3  193.25   10.59
  -4  10   3  191.58   10.32
  -4  10   2   18.25    3.27
   4  10  -2   20.98    3.58
   4  10  -2   21.75    3.44
   4  10  -2   16.31    4.73
  -4  10   2   18.07    4.70
  -4  10   2   20.97    3.39
   4  10  -2   22.95    3.76
  -4  10   2   22.69    3.52
  -4  10   2   20.09    3.48
   4  10  -2   16.28    2.98
   4  10  -2   18.13    3.05
  -4  10   1  101.56    7.16
   4  10  -1  119.65    8.01
   4  10  -1  119.12   10.92
   4  10  -1  117.63    8.22
   4  10  -1  113.60    7.69
   4  10  -1  130.28   12.90
  -4  10   1  111.51   12.50
  -4  10   1  113.42    7.80
  -4  10   1  114.13    7.87
   4  10  -1  105.37    7.18
  -4  10   1  121.19    8.25
  -4  10   1  108.75    7.39
   4  10  -1  101.63    7.06
  -4  10   0  172.36    9.40
   4  10   0  169.71   13.36
   4  10   0  191.67   15.59
  -4  10   0  172.03    9.58
   4  10   0  189.59   10.20
  -4  10   0  186.62   10.38
  -4  10   0  157.61   14.66
   4  10   0  190.93   10.59
   4  10   0  196.94   10.24
  -4  10  -1  276.58   11.70
  -4  10  -1  303.85   13.35
   4  10   1  287.13   12.85
  -4  10  -1  312.42   13.30
   4  10   1  299.24   13.45
   4  10   1  307.02   13.18
   4  10   2   77.13    6.50
   4  10   2   88.87    6.74
  -4  10  -2   87.62    6.97
   4  10   2   76.94    6.49
  -4  10  -2   87.69    7.01
   4  10   3   33.03    3.95
  -4  10  -3   36.21    4.37
  -4  10  -3   38.24    4.61
   4  10   3   27.19    3.64
   4  10   3   36.90    4.53
  -4  10  -4   46.44    4.27
   4  10   4   46.24    4.57
  -4  10  -4   46.35    4.69
   4  10   4   42.79    3.97
  -4  10  -5  259.74    9.90
   4  10   5  235.35    9.19
  -4  10  -6   34.84    2.62
  -4  12   7    2.49    0.94
  -4  12   7    1.08    0.70
  -4  12   6  637.82   17.02
  -4  12   6  601.23   14.59
  -4  12   6  628.98   16.74
   4  12  -6  603.06   17.14
  -4  12   5   88.07    6.23
   4  12  -5   79.01    6.16
  -4  12   5   77.85    5.98
   4  12  -5   78.26    5.34
  -4  12   5   80.61    5.53
   4  12  -4   14.68    2.89
   4  12  -4   14.91    3.05
  -4  12   4   15.09    2.78
  -4  12   4   16.52    3.26
  -4  12   4   15.77    2.60
   4  12  -4   13.77    2.50
  -4  12   3    7.29    2.22
   4  12  -3    5.14    2.10
  -4  12   3    5.80    1.86
   4  12  -3    8.66    2.02
   4  12  -3    8.62    2.20
  -4  12   3    7.31    2.35
   4  12  -2  130.23    8.47
   4  12  -2  143.53    8.41
  -4  12   2  128.23    8.11
   4  12  -2  136.74    8.76
  -4  12   2  128.29    8.01
   4  12  -2  119.63    7.60
  -4  12   2  124.78    8.35
  -4  12   1  268.15   12.55
  -4  12   1  294.76   12.08
   4  12  -1  287.18   11.63
   4  12  -1  283.20   12.05
   4  12  -1  286.61   13.13
   4  12  -1  274.77   12.56
  -4  12   1  277.09   11.86
  -4  12   0  209.92   10.81
  -4  12   0  200.30    9.54
   4  12   0  199.14   10.23
   4  12   0  189.21    9.55
  -4  12   0  189.52    8.94
  -4  12   0  201.77   10.84
   4  12   0  199.88   10.75
  -4  12  -1   75.60    5.27
   4  12   1   95.09    6.80
   4  12   1   89.77    6.25
   4  12   1   84.95    6.68
  -4  12  -1   92.37    7.00
  -4  12  -1   85.20    5.98
  -4  12  -2   29.88    3.74
  -4  12  -2   31.97    3.65
   4  12   2   32.04    3.75
   4  12   2   30.97    3.58
   4  12   2   29.86    3.44
   4  12   3   56.52    4.29
   4  12   3   53.56    4.06
  -4  12  -3   49.64    4.24
  -4  12  -3   55.43    4.34
   4  12   3   52.72    4.08
   4  12   4  140.28    5.83
  -4  12  -4  145.38    6.21
   4  14  -5    9.67    1.43
  -4  14   5    8.83    1.28
  -4  14   5   11.87    1.60
   4  14  -4  295.60    9.53
  -4  14   4  308.83    9.76
  -4  14   4  297.85    8.90
  -4  14   4  306.92    9.41
  -4  14   3   71.50    4.56
   4  14  -3   60.62    4.14
   4  14  -3   73.99    4.86
  -4  14   3   65.41    4.30
  -4  14   3   71.43    4.62
  -4  14   3   62.60    4.12
  -4  14   2  394.31   12.19
   4  14  -2  355.44   10.65
  -4  14   2  403.83   12.18
  -4  14   2  370.83   11.25
  -4  14   2  368.30   11.19
   4  14  -2  387.90   12.34
  -4  14   1    3.47    1.44
  -4  14   1    1.81    0.80
   4  14  -1    5.14    1.50
  -4  14   1    2.83    1.25
   4  14  -1    1.58    0.63
   4  14   0   58.54    3.65
  -4  14   0   69.27    4.81
   4  14   0   72.56    4.74
   4  14   1   46.16    3.38
  -4  14  -1   50.42    3.86
  -4  14  -2   18.59    2.00
   5 -13  -6   34.59    2.43
   5 -13  -6   31.58    2.54
   5 -13  -5   29.88    3.13
  -5 -13   5   40.33    3.61
   5 -13  -5   36.22    3.51
   5 -13  -5   28.65    2.53
   5 -13  -4   27.87    3.14
   5 -13  -4   37.51    4.09
  -5 -13   4   30.81    3.74
   5 -13  -3  114.45    6.36
   5 -13  -3  107.71    7.27
  -5 -13   3  130.18    7.89
  -5 -13   2   59.94    5.30
  -5 -13   2   61.14    5.01
   5 -13  -2   61.27    5.48
   5 -13  -1  160.35    8.50
  -5 -13   1  154.17    8.17
  -5 -13   1  152.91    8.38
  -5 -13   0  130.75    7.68
  -5 -13   0  119.28    6.49
   5 -13   0  122.87    6.77
  -5 -13   0  116.49    6.45
  -5 -13  -1   44.90    4.28
  -5 -13  -1   44.43    3.94
  -5 -13  -2   88.70    5.16
  -5 -13  -2   96.91    5.56
   5 -11  -8   13.62    1.76
   5 -11  -8   14.19    1.86
   5 -11  -8   14.70    1.96
   5 -11  -7   12.36    2.34
   5 -11  -7    8.91    1.87
   5 -11  -7   10.41    2.10
  -5 -11   6   91.79    6.19
   5 -11  -6   97.31    6.99
   5 -11  -6   89.93    6.21
   5 -11  -6   94.25    6.41
   5 -11  -6   80.70    5.87
   5 -11  -5  137.24    7.89
   5 -11  -5  156.23    9.22
   5 -11  -5  159.05    9.37
   5 -11  -5  146.95    8.37
  -5 -11   5  147.57    8.93
   5 -11  -4  276.87   11.61
   5 -11  -4  270.27   12.48
  -5 -11   4  258.33   12.66
   5 -11  -4  277.77   13.26
   5 -11  -3   69.09    5.94
  -5 -11   3   71.72    5.98
   5 -11  -3   60.76    6.31
   5 -11  -3   65.60    5.32
  -5 -11   3   71.43    6.62
  -5 -11   2  912.70   26.03
  -5 -11   2  903.32   25.25
   5 -11  -2  946.21   24.00
   5 -11  -2  871.12   26.00
  -5 -11   1   34.47    4.80
  -5 -11   1   36.04    4.07
  -5 -11   1   37.59    4.81
  -5 -11   1   32.39    4.41
   5 -11  -1   30.85    4.48
  -5 -11   0   15.55    3.08
   5 -11   0   13.18    2.69
  -5 -11   0   11.64    3.06
  -5 -11   0   14.84    3.22
  -5 -11   0   18.83    3.13
  -5 -11  -1  214.44   11.15
  -5 -11  -1  224.70   11.91
  -5 -11  -1  207.91   11.57
  -5 -11  -2   37.95    4.50
  -5 -11  -2   25.64    3.66
  -5 -11  -2   28.12    4.10
  -5 -11  -3   62.19    5.36
  -5 -11  -3   55.60    5.34
  -5 -11  -3   64.95    5.27
  -5 -11  -4    3.00    1.19
  -5 -11  -4    2.39    1.20
   5  -9  -9   38.83    3.55
   5  -9  -9   27.73    2.70
   5  -9  -9   34.57    3.14
   5  -9  -8    8.46    2.02
   5  -9  -8    5.21    1.74
   5  -9  -8    6.06    2.00
   5  -9  -7  250.10   10.64
   5  -9  -7  254.37   11.79
   5  -9  -7  247.39   11.81
   5  -9  -7  243.59   11.57
   5  -9  -6  408.01   16.14
   5  -9  -6  394.67   15.19
   5  -9  -6  450.05   16.27
   5  -9  -6  426.29   16.10
   5  -9  -6  411.52   14.16
  -5  -9   6  393.23   14.74
   5  -9  -5 1992.98   51.98
   5  -9  -5 1999.38   43.32
   5  -9  -5 2054.92   42.48
   5  -9  -5 2096.30   43.95
   5  -9  -5 2110.55   42.96
  -5  -9   5 2003.98   53.91
   5  -9  -4 1009.17   25.04
   5  -9  -4  991.33   25.35
  -5  -9   4  906.26   30.37
   5  -9  -4  974.25   32.12
   5  -9  -4 1013.81   26.41
  -5  -9   4  999.47   34.54
   5  -9  -4  927.94   33.37
   5  -9  -3    9.82    2.95
  -5  -9   3    4.10    2.34
  -5  -9   3    6.03    1.92
  -5  -9   3    5.42    2.61
   5  -9  -3   12.83    3.68
   5  -9  -3   10.06    2.40
   5  -9  -3    8.12    1.89
   5  -9  -2  152.40   11.07
   5  -9  -2  157.53    8.59
  -5  -9   2  145.68    8.87
  -5  -9   2  145.39    9.02
   5  -9  -2  157.76    8.25
   5  -9  -2  145.45   10.87
   5  -9  -2  174.24   13.24
  -5  -9   2  160.07   11.90
  -5  -9   2  159.53   12.51
  -5  -9   1  101.54    7.41
  -5  -9   1  104.98    7.14
  -5  -9   1  104.50   10.11
   5  -9  -1   98.27    8.70
  -5  -9   1  103.47    7.63
  -5  -9   1   93.82    7.45
   5  -9  -1   97.85    9.99
   5  -9  -1   95.83    9.34
  -5  -9   1  107.42   10.34
  -5  -9   0  131.58   10.95
  -5  -9   0  126.07    8.30
  -5  -9   0  134.88    8.91
  -5  -9   0  139.03    9.19
   5  -9   0  133.46   11.71
   5  -9   0  142.35   12.02
  -5  -9   0  143.71   11.99
  -5  -9   0  124.19    8.13
  -5  -9  -1  209.58   11.64
  -5  -9  -1  212.03   14.99
   5  -9   1  193.49   13.88
  -5  -9  -1  221.61   11.79
  -5  -9  -1  211.71   11.23
   5  -9   1  186.81   14.86
  -5  -9  -2  270.14   13.15
  -5  -9  -2  282.44   13.40
  -5  -9  -2  302.72   12.06
  -5  -9  -2  285.89   14.08
  -5  -9  -3  198.41   11.05
  -5  -9  -3  196.57   10.59
  -5  -9  -3  220.69   10.28
  -5  -9  -3  214.42   11.98
  -5  -9  -4   70.70    5.36
  -5  -9  -4   72.35    6.00
  -5  -9  -4   81.40    5.83
  -5  -9  -4   88.30    7.13
  -5  -9  -5   59.65    4.92
  -5  -9  -5   60.99    4.51
   5  -7 -10  153.88    6.25
   5  -7 -10  159.25    6.86
   5  -7 -10  156.79    6.91
   5  -7  -9   20.32    2.98
   5  -7  -9   20.14    3.12
   5  -7  -9   18.57    3.20
   5  -7  -9   22.74    3.43
   5  -7  -8   74.34    5.87
   5  -7  -8   76.49    6.36
   5  -7  -8   77.86    6.80
   5  -7  -8   75.15    6.26
   5  -7  -7  456.72   16.69
   5  -7  -7  434.60   16.12
   5  -7  -7  456.96   17.23
   5  -7  -7  439.82   15.99
   5  -7  -6  165.69    9.37
   5  -7  -6  138.06    8.70
   5  -7  -6  154.18    9.23
   5  -7  -6  148.34    8.49
   5  -7  -6  148.03   12.00
  -5  -7   6  138.06   10.76
  -5  -7   6  138.11   12.06
   5  -7  -5  249.42   14.40
   5  -7  -5  268.58   11.87
   5  -7  -5  262.46   11.48
   5  -7  -5  258.93   11.44
  -5  -7   5  246.12   13.86
   5  -7  -5  247.59   10.47
   5  -7  -5  259.71   14.70
  -5  -7   5  254.24   15.32
   5  -7  -4  193.40   12.46
   5  -7  -4  196.35    9.57
   5  -7  -4  186.69   11.58
  -5  -7   4  190.47   11.52
   5  -7  -4  207.17   11.48
  -5  -7   4  206.00   12.98
   5  -7  -3  943.59   27.11
  -5  -7   3  970.33   28.17
   5  -7  -3  993.86   26.86
   5  -7  -3 1010.83   30.32
  -5  -7   3  968.39   29.51
  -5  -7   2    1.26    1.58
   5  -7  -2    1.21    1.36
   5  -7  -2    4.21    2.07
  -5  -7   2   -0.89    1.41
   5  -7  -2    5.23    2.16
   5  -7  -1  288.76   14.88
  -5  -7   1  262.21   13.98
   5  -7  -1  303.73   14.93
   5  -7  -1  264.50   12.75
  -5  -7   1  261.22   14.17
   5  -7   0  387.29   15.55
  -5  -7   0  415.64   18.26
   5  -7   0  416.37   18.11
  -5  -7   0  395.40   16.84
   5  -7   0  392.44   18.41
   5  -7   1  363.66   16.85
  -5  -7  -1  312.01   16.03
  -5  -7  -1  348.61   14.14
   5  -7   1  341.00   18.11
  -5  -7  -1  341.68   13.55
  -5  -7  -1  332.85   16.92
  -5  -7  -1  344.19   13.89
  -5  -7  -2  651.06   20.46
  -5  -7  -2  649.00   20.50
  -5  -7  -2  607.39   24.89
  -5  -7  -2  633.92   18.77
  -5  -7  -2  632.41   20.71
  -5  -7  -2  571.44   24.44
   5  -7   2  668.02   27.23
  -5  -7  -3  141.97    8.68
  -5  -7  -3  158.18    9.93
  -5  -7  -3  125.31   11.82
  -5  -7  -3  138.46    9.04
   5  -7   3  149.42   12.78
  -5  -7  -3  147.08    8.46
  -5  -7  -3  148.89    9.04
  -5  -7  -3  154.46    8.63
  -5  -7  -4  274.54   12.44
  -5  -7  -4  242.05   11.87
  -5  -7  -4  262.04   11.72
  -5  -7  -4  250.55   12.74
  -5  -7  -5  196.70    9.32
  -5  -7  -5  199.34    9.69
  -5  -7  -5  203.84   10.43
  -5  -7  -5  207.81   10.33
  -5  -7  -6   52.25    4.37
  -5  -7  -6   49.51    3.99
  -5  -7  -6   46.96    3.91
   5  -5 -11   60.57    3.52
   5  -5 -10   71.37    4.65
   5  -5 -10   73.38    5.24
   5  -5 -10   69.74    5.50
   5  -5  -9  305.96   12.26
   5  -5  -9  297.94   13.09
   5  -5  -9  294.32   12.85
   5  -5  -8 1154.79   28.32
   5  -5  -8 1090.22   29.02
   5  -5  -8 1069.07   28.32
   5  -5  -7  906.65   24.97
  -5  -5   7  815.65   30.62
   5  -5  -7  879.41   23.36
   5  -5  -7  925.05   24.35
  -5  -5   7  851.41   29.54
   5  -5  -7  911.87   24.45
   5  -5  -7  927.19   33.70
   5  -5  -6  222.81   10.21
  -5  -5   6  224.89   13.91
  -5  -5   6  226.85   13.19
   5  -5  -6  231.07   10.79
   5  -5  -6  231.56   10.32
   5  -5  -6  235.84   14.62
   5  -5  -6  222.35    9.88
   5  -5  -6  242.25   12.71
   5  -5  -6  223.46   10.38
  -5  -5   5  211.52   11.85
   5  -5  -5  231.27   12.80
   5  -5  -5  211.99   11.62
  -5  -5   5  223.17   12.57
   5  -5  -4 1074.67   28.65
  -5  -5   4 1072.98   27.96
   5  -5  -4 1120.25   28.29
   5  -5  -4 1077.92   27.37
   5  -5  -4 1129.58   25.37
  -5  -5   4 1111.66   29.16
  -5  -5   3   68.40    5.90
   5  -5  -3   70.91    5.41
   5  -5  -3   69.50    5.33
  -5  -5   3   58.07    5.49
  -5  -5   3   68.90    4.76
   5  -5  -3   55.59    4.82
   5  -5  -3   63.04    5.96
   5  -5  -2  639.33   16.00
  -5  -5   2  620.67   18.24
  -5  -5   2  610.32   18.82
   5  -5  -2  592.97   18.22
   5  -5  -2  586.13   19.28
  -5  -5   2  616.90   18.84
   5  -5  -2  626.44   17.03
  -5  -5   1  527.15   17.08
   5  -5  -1  534.78   17.77
   5  -5  -1  498.28   14.78
   5  -5  -1  537.37   17.61
  -5  -5   1  493.31   17.75
  -5  -5   1  536.80   17.91
  -5  -5   0  492.92   19.29
   5  -5   0  516.85   17.05
   5  -5   0  503.87   14.99
   5  -5   0  544.47   19.05
  -5  -5   0  507.50   17.43
   5  -5   1  830.79   23.05
  -5  -5  -1  826.26   25.47
  -5  -5  -1  821.47   27.96
   5  -5   1  753.33   25.23
  -5  -5  -1  836.61   24.65
  -5  -5  -2   75.49    8.11
   5  -5   2   75.34    7.78
   5  -5   2   92.36    7.15
  -5  -5  -3  289.41   12.45
  -5  -5  -3  306.75   17.79
  -5  -5  -3  296.29   12.44
  -5  -5  -3  305.75   12.47
  -5  -5  -3  288.05   12.68
   5  -5   3  303.93   16.86
  -5  -5  -3  296.69   12.96
  -5  -5  -4   93.54    7.21
  -5  -5  -4   99.84    7.54
  -5  -5  -4  112.94    7.36
  -5  -5  -4   95.12    7.06
  -5  -5  -4   97.76    7.43
  -5  -5  -4  115.72   11.85
  -5  -5  -5  137.82    8.89
  -5  -5  -5  139.70    9.09
  -5  -5  -5  134.00    8.38
  -5  -5  -6  175.32    9.19
  -5  -5  -6  191.31    9.72
  -5  -5  -7   85.42    5.08
   5  -3 -11    2.73    0.90
   5  -3 -10  443.67   14.31
   5  -3 -10  404.38   14.72
   5  -3  -9    7.10    2.37
   5  -3  -9    4.94    1.66
   5  -3  -9    0.21    0.91
   5  -3  -9    2.60    1.82
   5  -3  -8  476.37   22.25
   5  -3  -8  451.34   15.42
   5  -3  -8  436.44   15.22
   5  -3  -8  446.54   16.44
   5  -3  -8  424.93   22.86
   5  -3  -8  439.39   16.58
   5  -3  -8  439.10   16.11
  -5  -3   8  384.21   19.90
   5  -3  -7  546.44   22.56
  -5  -3   7  540.01   22.06
   5  -3  -7  544.96   17.72
   5  -3  -7  553.34   16.86
   5  -3  -7  588.02   24.89
   5  -3  -7  548.25   17.48
   5  -3  -7  541.26   17.44
   5  -3  -6   55.86    5.98
   5  -3  -6   55.02    5.55
   5  -3  -6   57.75    6.84
  -5  -3   6   48.24    5.77
   5  -3  -5 2296.99   46.98
  -5  -3   5 2014.61   43.46
   5  -3  -5 2270.62   39.90
   5  -3  -5 2103.32   42.47
   5  -3  -5 2129.40   42.47
   5  -3  -4 1141.97   24.41
  -5  -3   4 1172.15   22.58
  -5  -3   4 1185.06   27.05
   5  -3  -4 1100.89   24.08
  -5  -3   4 1162.65   26.76
   5  -3  -4 1151.98   27.40
   5  -3  -4 1140.54   26.60
  -5  -3   3 1696.03   31.75
   5  -3  -3 1758.44   32.86
  -5  -3   3 1718.66   33.78
   5  -3  -3 1755.29   31.65
   5  -3  -3 1723.98   31.11
   5  -3  -3 1718.35   34.19
   5  -3  -2 2563.77   45.04
   5  -3  -2 2540.00   40.69
  -5  -3   2 2534.81   43.25
   5  -3  -2 2495.08   40.32
  -5  -3   2 2499.42   44.94
  -5  -3   2 2595.27   44.62
   5  -3  -2 2435.38   43.91
   5  -3  -1 3138.88   48.12
  -5  -3   1 3085.90   55.68
   5  -3  -1 3341.51   53.29
  -5  -3   1 3161.78   53.83
   5  -3  -1 3250.11   54.29
  -5  -3   1 3033.90   51.52
   5  -3  -1 3078.58   49.19
  -5  -3   0   23.08    3.28
   5  -3   0   23.66    2.68
   5  -3   0   25.56    2.35
   5  -3   0   30.23    3.05
  -5  -3   0   21.69    3.45
   5  -3   0   26.76    3.49
  -5  -3   0   26.11    3.03
  -5  -3  -1  712.38   23.37
   5  -3   1  642.02   19.32
  -5  -3  -1  685.03   21.41
   5  -3   1  711.56   20.62
   5  -3   1  746.11   17.05
   5  -3   1  691.39   17.19
  -5  -3  -1  702.85   19.16
   5  -3   2  733.35   23.98
  -5  -3  -2  825.97   26.12
  -5  -3  -2  821.09   27.26
   5  -3   2  743.45   20.86
   5  -3   2  796.47   22.14
  -5  -3  -3   67.22    5.43
  -5  -3  -3   62.19    5.44
  -5  -3  -3   65.13    7.67
   5  -3   3   58.02    6.29
   5  -3   3   59.87    6.37
   5  -3   3   50.81    5.52
   5  -3   4  821.38   31.36
  -5  -3  -4  896.95   24.40
  -5  -3  -4  899.09   24.86
  -5  -3  -4  928.65   33.64
  -5  -3  -4  906.74   23.99
  -5  -3  -5   88.57    6.60
  -5  -3  -5   85.64    7.04
  -5  -3  -5   85.88    7.21
  -5  -3  -6  141.61    8.89
  -5  -3  -6  141.44    8.58
  -5  -3  -7  159.16    8.14
   5  -1 -11  190.68    7.05
   5  -1 -11  122.77    5.49
   5  -1 -10   14.69    2.78
   5  -1 -10    4.22    1.92
   5  -1  -9  414.20   15.63
   5  -1  -9  389.58   14.70
   5  -1  -9  402.31   14.87
   5  -1  -8 1452.48   43.93
  -5  -1   8 1521.10   42.87
   5  -1  -8 1486.09   33.29
   5  -1  -8 1447.46   32.59
   5  -1  -8 1404.91   33.06
   5  -1  -8 1455.72   33.81
   5  -1  -7  771.34   28.05
   5  -1  -7  765.25   21.57
   5  -1  -7  843.74   21.69
   5  -1  -7  832.27   21.97
  -5  -1   7  820.20   27.84
   5  -1  -7  860.18   22.32
   5  -1  -7  885.35   22.43
   5  -1  -7  886.51   29.78
   5  -1  -6  788.90   24.96
   5  -1  -6  819.10   25.80
  -5  -1   6  833.96   20.92
   5  -1  -5  897.41   22.56
   5  -1  -5  873.50   23.96
  -5  -1   5  935.95   21.00
  -5  -1   5  944.53   24.50
   5  -1  -5  943.38   22.01
   5  -1  -5  887.92   24.50
   5  -1  -4   69.47    5.35
   5  -1  -4   72.99    5.06
  -5  -1   4   73.07    4.36
  -5  -1   4   82.90    5.57
   5  -1  -4   71.01    4.64
   5  -1  -3 2170.74   37.30
  -5  -1   3 2128.78   38.16
  -5  -1   3 2158.89   37.24
   5  -1  -3 2119.88   37.01
   5  -1  -3 2068.10   37.31
   5  -1  -2 9406.00  127.22
  -5  -1   2 9220.24  129.50
  -5  -1   2 8377.97  125.97
   5  -1  -2 8468.22  126.70
  -5  -1   2 8568.34  123.10
   5  -1  -2 8768.10  126.21
   5  -1  -1 3853.82   61.87
  -5  -1   1 3870.14   57.72
   5  -1  -1 4169.18   60.73
  -5  -1   1 4057.48   65.51
  -5  -1   1 3906.25   61.08
   5  -1  -1 3947.82   55.79
   5  -1  -1 4176.92   62.40
   5  -1   0  884.03   20.51
  -5  -1   0  840.16   20.29
   5  -1   0  826.10   15.95
  -5  -1   0  830.61   21.86
  -5  -1  -1  440.96   15.41
   5  -1   1  452.87   16.36
  -5  -1  -1  449.72   16.39
   5  -1   1  455.81   13.50
   5  -1   1  461.32   13.40
   5  -1   2  349.31   14.05
  -5  -1  -2  359.90   15.31
  -5  -1  -2  365.52   16.09
  -5  -1  -2  334.93   15.26
   5  -1   2  319.14   15.49
   5  -1   2  377.37   12.88
  -5  -1  -3  315.82   16.74
   5  -1   3  316.36   14.24
   5  -1   3  270.46   14.19
  -5  -1  -3  268.78   14.67
  -5  -1  -3  301.32   15.39
  -5  -1  -4   28.76    3.67
  -5  -1  -4   34.69    4.13
   5  -1   4   21.81    5.96
  -5  -1  -4   39.84    4.32
  -5  -1  -4   26.64    5.25
   5  -1   4   34.08    5.45
   5  -1   4   27.60    4.53
  -5  -1  -4   30.41    4.11
  -5  -1  -5 1301.38   31.61
  -5  -1  -5 1450.61   33.07
  -5  -1  -5 1418.52   43.39
  -5  -1  -5 1554.65   35.24
   5  -1   5 1256.82   44.79
  -5  -1  -5 1353.95   32.34
  -5  -1  -6  308.41   13.51
  -5  -1  -6  275.93   11.82
  -5  -1  -6  317.19   12.63
  -5  -1  -7   20.05    2.95
  -5   1  11  176.79    7.51
   5   1 -11  204.55    8.25
   5   1 -10   11.16    2.51
  -5   1   9  403.00   15.22
   5   1  -9  417.76   16.43
  -5   1   8 1516.22   43.94
   5   1  -8 1694.92   48.16
   5   1  -8 1489.69   34.92
   5   1  -8 1538.95   34.36
   5   1  -8 1479.64   42.22
   5   1  -8 1564.19   34.82
  -5   1   8 1325.67   42.73
  -5   1   7  817.25   28.69
   5   1  -7  884.60   22.32
   5   1  -7  900.82   30.89
  -5   1   7  825.36   26.07
   5   1  -7  874.83   22.84
  -5   1   6  751.18   22.45
   5   1  -6  782.58   23.75
   5   1  -6  762.47   25.23
   5   1  -5  944.83   23.94
   5   1  -5  955.89   25.45
  -5   1   4   83.04    5.33
   5   1  -4   74.88    5.21
  -5   1   4   68.77    4.79
   5   1  -4   66.99    5.16
  -5   1   3 2038.69   37.61
  -5   1   3 2168.61   36.35
   5   1  -3 2255.32   37.97
  -5   1   3 2121.50   38.67
   5   1  -2 8561.36  125.19
  -5   1   2 8708.49  127.99
  -5   1   2 8751.01  123.76
   5   1  -2 9112.06  126.81
  -5   1   2 8878.34  130.16
  -5   1   1 4190.92   63.35
  -5   1   1 4099.63   63.30
   5   1  -1 4168.56   58.38
  -5   1   1 3560.45   55.07
   5   1  -1 3580.11   57.54
   5   1   0  850.90   21.53
   5   1   0  867.12   18.98
  -5   1   0  835.45   20.88
   5   1   0  863.25   16.88
  -5   1   0  826.05   20.46
   5   1   1  479.54   16.87
  -5   1  -1  458.99   15.08
   5   1   1  444.35   14.38
  -5   1  -1  422.03   13.97
   5   1   1  428.28   10.39
  -5   1  -1  439.16   15.71
   5   1   2  362.84   16.62
   5   1   2  373.26   14.87
  -5   1  -2  379.77   16.55
  -5   1  -2  347.12   14.08
  -5   1  -2  361.83   14.36
   5   1   3  286.97   16.70
   5   1   3  293.46   14.91
   5   1   3  327.37   15.27
  -5   1  -3  293.54   16.21
  -5   1  -3  270.71   13.86
  -5   1  -4   35.45    4.40
  -5   1  -4   29.04    3.76
   5   1   4   19.23    5.21
  -5   1  -4   29.56    5.85
   5   1   4   37.86    6.06
  -5   1  -4   33.63    4.17
   5   1   4   28.73    5.07
  -5   1  -4   31.68    5.26
  -5   1  -5 1507.17   35.59
  -5   1  -5 1486.23   34.85
  -5   1  -5 1508.38   34.70
  -5   1  -6  289.13   12.98
  -5   1  -6  308.96   12.79
  -5   1  -6  314.58   12.99
  -5   1  -7   16.31    2.61
  -5   1  -7   19.34    2.67
  -5   1  -7   15.72    2.31
  -5   3  11    4.65    1.22
   5   3 -11    5.65    1.52
   5   3 -10  460.68   16.22
   5   3  -9    1.26    1.55
  -5   3   9   -0.52    1.33
   5   3  -9   -0.35    0.86
   5   3  -8  431.95   16.38
   5   3  -8  404.30   14.72
  -5   3   8  444.04   16.20
   5   3  -8  505.50   17.81
  -5   3   8  387.16   20.04
  -5   3   8  429.95   21.89
  -5   3   8  451.94   16.14
   5   3  -8  472.14   24.13
  -5   3   7  561.94   17.81
   5   3  -7  538.10   17.83
  -5   3   7  532.84   22.53
   5   3  -7  561.66   17.82
   5   3  -7  516.76   23.48
  -5   3   7  562.08   22.47
  -5   3   7  545.85   17.63
   5   3  -7  582.66   18.27
   5   3  -7  469.82   16.70
   5   3  -7  504.88   16.05
  -5   3   6   60.87    6.36
   5   3  -6   55.82    6.78
   5   3  -6   63.72    5.83
  -5   3   6   49.06    5.78
  -5   3   5 2149.83   42.33
   5   3  -5 2199.56   45.86
   5   3  -5 2248.60   41.41
  -5   3   5 2197.75   45.16
  -5   3   4 1122.65   27.38
  -5   3   4 1164.16   27.52
  -5   3   4 1201.81   25.16
   5   3  -4 1202.18   26.54
   5   3  -3 1699.92   32.43
  -5   3   3 1729.76   29.40
  -5   3   3 1752.61   34.51
  -5   3   3 1749.26   35.79
  -5   3   2 2559.62   44.03
  -5   3   2 2523.21   46.47
  -5   3   2 2392.53   36.46
   5   3  -2 2306.64   41.58
   5   3  -2 2486.30   42.44
   5   3  -2 2577.97   43.65
  -5   3   1 3099.47   55.74
   5   3  -1 3060.57   52.18
   5   3  -1 2946.45   49.01
  -5   3   0   20.12    3.20
   5   3   0   25.24    3.51
   5   3   0   25.72    3.38
  -5   3   0   24.97    3.16
   5   3   1  775.72   23.24
  -5   3  -1  760.70   21.72
   5   3   1  708.01   21.17
  -5   3  -1  722.73   20.94
  -5   3  -1  748.49   19.37
   5   3   2  761.66   24.39
   5   3   2  731.52   26.10
   5   3   2  805.46   24.63
  -5   3  -2  826.16   25.50
  -5   3  -3   53.66    5.01
  -5   3  -3   64.06    5.32
   5   3   3   69.04    7.38
   5   3   3   64.95    7.31
   5   3   3   66.00    7.96
  -5   3  -3   54.00    6.94
  -5   3  -4  897.71   25.27
  -5   3  -4  986.01   34.82
  -5   3  -4  899.52   23.16
   5   3   4  922.39   31.75
   5   3   4  911.37   32.47
  -5   3  -4  923.31   23.84
  -5   3  -4  870.92   24.34
   5   3   4  997.07   36.80
  -5   3  -5   78.99    6.68
  -5   3  -5   74.01    6.75
  -5   3  -5   84.77    6.40
  -5   3  -6  148.71    8.70
  -5   3  -6  137.44    7.57
  -5   3  -6  145.46    9.12
  -5   3  -7  151.30    7.14
  -5   3  -7  156.61    7.96
   5   5 -11   59.79    3.57
   5   5 -10   74.07    5.57
  -5   5  10   79.05    5.63
  -5   5   9  270.41   12.53
   5   5  -9  272.81   12.05
  -5   5   9  274.94   11.38
   5   5  -9  296.53   13.00
   5   5  -8 1059.49   28.63
  -5   5   8 1130.37   28.58
   5   5  -8 1072.33   28.82
  -5   5   8 1069.87   27.52
   5   5  -8 1099.47   28.55
  -5   5   7  904.40   25.18
   5   5  -7  899.42   25.26
   5   5  -7  936.15   24.87
   5   5  -7  891.90   32.57
   5   5  -7  909.54   25.04
  -5   5   7  927.19   32.18
   5   5  -7  856.72   24.12
  -5   5   7  844.21   29.78
  -5   5   7  873.52   24.16
  -5   5   6  228.57   10.85
   5   5  -6  235.82   11.09
   5   5  -6  237.09   14.31
  -5   5   6  220.52   13.84
  -5   5   6  248.20   11.38
   5   5  -6  234.47   10.83
  -5   5   6  215.64   12.70
   5   5  -6  250.60   10.72
   5   5  -6  247.85   10.95
  -5   5   5  228.74   12.68
   5   5  -5  243.26   12.69
  -5   5   5  215.48   12.60
  -5   5   5  223.77   11.36
  -5   5   4 1094.18   30.22
   5   5  -4 1025.57   26.54
  -5   5   4 1092.32   29.17
  -5   5   4 1138.87   25.46
  -5   5   3   63.14    5.80
  -5   5   3   67.26    4.21
  -5   5   3   67.58    6.69
   5   5  -3   70.09    4.79
   5   5  -2  632.36   19.60
   5   5  -2  601.08   15.76
  -5   5   2  582.82   20.96
   5   5  -2  636.75   14.34
  -5   5   2  581.10   17.94
   5   5  -1  524.81   15.12
   5   5  -1  525.37   14.83
  -5   5   1  536.47   19.64
   5   5  -1  482.19   17.07
  -5   5   0  510.96   16.12
   5   5   0  467.20   16.04
   5   5   0  522.80   16.57
  -5   5   0  497.61   19.10
   5   5   0  510.69   17.97
   5   5   1  766.12   23.96
   5   5   1  788.45   25.04
  -5   5  -1  799.85   25.45
   5   5   1  836.40   24.36
   5   5   2   67.66    6.88
   5   5   2   77.38    7.95
   5   5   2   88.90    8.17
   5   5   2   71.24    7.55
  -5   5  -3  315.91   12.98
   5   5   3  279.93   17.30
   5   5   3  310.58   17.52
  -5   5  -3  316.51   12.95
  -5   5  -3  276.94   12.43
   5   5   3  326.82   17.71
  -5   5  -4  105.89    7.87
   5   5   4   98.34   10.77
  -5   5  -4   96.27    7.41
   5   5   4  120.10   11.17
   5   5   4  108.02   10.93
  -5   5  -4  115.24    7.74
  -5   5  -5  156.16    9.45
  -5   5  -5  147.69    8.60
  -5   5  -5  137.26    9.22
  -5   5  -6  168.46    8.11
  -5   5  -6  177.62    9.22
  -5   5  -6  185.27    9.79
  -5   5  -7   96.79    5.50
   5   5   7   83.46    5.00
  -5   7  10  163.48    6.85
   5   7 -10  163.12    6.49
  -5   7   9   21.12    3.30
   5   7  -9   17.00    2.74
  -5   7   9   21.64    2.82
   5   7  -9   20.65    2.95
   5   7  -8   70.92    6.60
  -5   7   8   79.19    5.97
  -5   7   8   70.31    6.33
  -5   7   8   75.77    6.29
   5   7  -8   75.65    6.06
   5   7  -8   67.88    6.29
  -5   7   7  443.18   16.28
  -5   7   7  432.34   17.00
   5   7  -7  443.01   17.33
   5   7  -7  477.31   17.18
   5   7  -7  467.07   15.85
  -5   7   7  454.62   17.29
   5   7  -7  479.68   17.50
   5   7  -6  151.36    9.49
   5   7  -6  155.79    9.27
  -5   7   6  164.93   13.00
  -5   7   6  146.96    9.45
  -5   7   6  155.54    9.23
  -5   7   6  152.88    9.32
   5   7  -6  163.14    9.12
  -5   7   5  259.88   11.86
   5   7  -5  257.46   11.56
   5   7  -5  260.93   12.01
   5   7  -5  253.05   10.90
   5   7  -5  263.39   11.77
  -5   7   5  260.52   11.94
  -5   7   5  282.61   11.25
  -5   7   5  254.35   15.15
  -5   7   5  245.90   15.57
  -5   7   5  272.17   12.44
   5   7  -4  196.95    9.50
  -5   7   4  209.21   12.67
   5   7  -4  207.15   13.05
  -5   7   4  204.97   13.91
  -5   7   4  195.23    9.90
  -5   7   3  963.16   28.26
  -5   7   3  979.30   32.56
   5   7  -3 1014.07   30.91
  -5   7   2    0.42    1.65
  -5   7   2    1.67    1.18
   5   7  -2    0.83    1.81
   5   7  -2    0.83    1.33
  -5   7   1  257.31   15.64
   5   7  -1  267.51   14.38
   5   7   0  381.40   17.80
   5   7   0  423.53   19.49
   5   7   0  422.63   16.01
  -5   7   0  395.77   19.73
   5   7   1  334.46   17.61
   5   7   1  347.58   13.07
  -5   7  -1  321.37   12.33
   5   7   1  372.12   16.69
  -5   7  -1  326.35   18.18
   5   7   1  350.55   17.50
   5   7   1  353.53   13.48
  -5   7  -1  342.01   12.69
  -5   7  -1  378.03   13.80
  -5   7  -1  384.24   14.39
   5   7   2  669.34   20.21
   5   7   2  646.83   26.23
  -5   7  -2  625.51   18.78
  -5   7  -2  633.40   19.13
  -5   7  -2  631.25   20.19
  -5   7  -2  622.69   19.24
   5   7   2  625.60   24.65
   5   7   2  667.72   25.94
   5   7   2  659.74   18.75
  -5   7  -3  166.46    9.82
  -5   7  -3  149.76    8.94
  -5   7  -3  147.00    9.07
   5   7   3  147.67   12.21
   5   7   3  146.82   12.71
  -5   7  -4  267.99   12.37
  -5   7  -4  282.30   12.86
  -5   7  -4  279.20   12.81
  -5   7  -5  204.60   10.51
  -5   7  -5  214.20   10.24
  -5   7  -5  228.16   10.74
   5   7   5  209.48   10.47
  -5   7  -6   49.18    3.95
  -5   7  -6   45.63    4.05
   5   7   6   51.77    4.31
  -5   9   9   30.95    3.05
  -5   9   9   28.11    2.45
  -5   9   8    7.09    2.17
  -5   9   8    8.41    2.17
   5   9  -8    4.99    1.72
   5   9  -7  244.96   12.22
   5   9  -7  234.75   11.21
  -5   9   7  236.02   11.73
  -5   9   7  235.23   11.65
   5   9  -7  242.32   11.53
  -5   9   7  255.39   11.15
  -5   9   6  400.86   16.06
   5   9  -6  403.61   16.58
   5   9  -6  402.80   15.75
  -5   9   6  392.24   16.22
  -5   9   6  410.58   15.57
   5   9  -6  405.20   15.00
  -5   9   5 2008.81   43.76
   5   9  -5 2112.25   45.01
   5   9  -5 2191.01   42.15
  -5   9   5 2108.22   41.94
  -5   9   5 2118.67   54.29
  -5   9   5 2074.87   57.47
  -5   9   5 2116.01   45.29
   5   9  -5 2170.96   44.56
   5   9  -5 2033.67   43.64
  -5   9   5 2126.82   44.23
   5   9  -4  990.42   26.27
  -5   9   4  992.88   25.18
   5   9  -4  991.64   26.79
   5   9  -4  997.13   34.96
  -5   9   4 1032.16   38.14
  -5   9   4  967.02   32.61
  -5   9   4 1002.88   27.18
   5   9  -4  982.93   26.14
  -5   9   4 1015.93   26.50
  -5   9   4 1016.38   26.94
  -5   9   4  980.57   25.51
  -5   9   3    8.46    2.28
  -5   9   3    8.10    2.17
  -5   9   3    8.17    2.25
   5   9  -3    9.69    2.31
  -5   9   3    2.63    1.41
   5   9  -3    9.29    2.23
   5   9  -3    8.97    2.36
   5   9  -3    4.72    2.69
   5   9  -3    6.08    2.10
  -5   9   3    8.91    2.48
  -5   9   3    7.52    2.13
   5   9  -2  164.39    9.25
   5   9  -2  162.11   12.62
  -5   9   2  156.87    9.15
   5   9  -2  168.08    8.99
  -5   9   2  158.33    8.74
  -5   9   2  163.26    9.22
  -5   9   2  161.42    9.38
  -5   9   2  157.84   14.00
   5   9  -2  168.84    9.59
  -5   9   2  151.41    8.96
  -5   9   2  166.43    9.03
   5   9  -2  156.42    8.70
   5   9  -2  162.08    9.10
   5   9  -2  165.07   13.63
  -5   9   1  109.12    7.58
  -5   9   1   97.94    6.70
   5   9  -1  113.98   11.32
  -5   9   1   97.97    7.04
  -5   9   1   94.96    7.18
   5   9  -1  102.57    7.29
  -5   9   1   89.83   10.59
   5   9  -1  104.61    7.63
   5   9  -1   99.72    6.51
   5   9  -1  106.09    7.35
   5   9  -1  116.00   10.59
   5   9   0  133.41    8.39
   5   9   0  137.41    8.29
  -5   9   0  140.25    8.84
  -5   9   0  137.83    8.71
   5   9   0  131.35    8.59
  -5   9   0  114.50   12.10
   5   9   0  132.60   12.43
  -5   9   0  137.08    8.53
   5   9   0  128.83   11.36
  -5   9  -1  215.92   10.80
  -5   9  -1  207.17   11.05
   5   9   1  216.85   16.03
   5   9   1  210.26   10.51
  -5   9  -1  206.33   16.13
   5   9   1  214.60   10.97
   5   9   1  224.77   15.55
   5   9   1  225.35   11.21
   5   9   2  297.97   13.30
   5   9   2  289.62   12.35
  -5   9  -2  285.33   12.74
   5   9   2  282.88   12.47
  -5   9  -2  287.03   13.27
  -5   9  -3  216.29   10.33
  -5   9  -3  218.79   11.34
   5   9   3  208.03    9.75
   5   9   3  208.26   10.89
   5   9   4   85.39    6.50
  -5   9  -4   93.00    6.83
  -5   9  -5   66.98    4.98
   5   9   5   59.57    4.64
   5   9   6  156.03    5.81
   5  11  -8    8.49    1.55
  -5  11   8   14.11    1.81
  -5  11   8   14.40    1.97
   5  11  -7    7.75    1.94
  -5  11   7    8.78    1.87
   5  11  -7    7.49    1.75
  -5  11   7   10.95    2.25
  -5  11   7    7.24    1.49
  -5  11   6   83.55    5.95
  -5  11   6   98.12    6.86
  -5  11   6   85.00    6.59
   5  11  -6   90.24    6.84
   5  11  -6   87.67    6.18
  -5  11   5  154.11    8.91
   5  11  -5  146.64    9.04
   5  11  -5  149.56    9.37
  -5  11   5  160.33    9.66
  -5  11   5  151.33    9.02
   5  11  -5  155.53    8.90
   5  11  -4  273.17   12.30
   5  11  -4  269.61   12.68
  -5  11   4  269.27   12.48
   5  11  -4  273.85   12.81
  -5  11   4  277.26   11.35
  -5  11   4  264.88   12.73
  -5  11   4  254.56   12.00
  -5  11   3   70.59    6.42
  -5  11   3   61.56    5.73
  -5  11   3   68.04    5.83
   5  11  -3   67.25    6.03
   5  11  -3   62.21    5.81
  -5  11   3   61.48    5.84
   5  11  -3   62.50    5.97
  -5  11   2  965.16   26.21
  -5  11   2  844.24   24.41
   5  11  -2  914.48   25.34
  -5  11   2  898.35   24.21
   5  11  -2  933.00   25.19
  -5  11   2  916.35   24.84
   5  11  -2  935.09   24.61
   5  11  -2  947.97   26.46
  -5  11   1   37.05    4.72
  -5  11   1   40.57    4.32
   5  11  -1   31.32    4.15
  -5  11   1   29.00    3.77
   5  11  -1   32.69    4.51
   5  11  -1   33.21    4.36
  -5  11   1   37.30    4.26
  -5  11   0   17.72    3.15
   5  11   0   18.43    3.28
   5  11   0   11.21    2.66
   5  11   0   14.71    3.08
  -5  11   0   19.50    3.19
  -5  11   0   14.70    2.60
  -5  11  -1  234.45   11.13
   5  11   1  214.97   10.44
  -5  11  -1  228.71   10.96
  -5  11  -1  228.03   11.49
   5  11   1  228.46   11.02
   5  11   1  212.03   10.96
   5  11   2   27.72    3.60
  -5  11  -2   30.32    3.95
   5  11   2   34.94    3.83
  -5  11  -2   34.21    4.23
   5  11   2   34.49    4.01
   5  11   3   62.67    4.41
  -5  11  -3   67.56    5.35
  -5  11  -3   61.50    4.84
   5  11   3   66.54    4.61
   5  11   3   65.74    5.16
  -5  11  -4    5.19    1.40
   5  11   4    2.66    1.03
  -5  13   6   38.39    3.09
   5  13  -6   32.30    3.03
  -5  13   6   40.61    3.25
  -5  13   5   36.26    3.39
  -5  13   5   30.76    3.04
   5  13  -5   35.62    3.59
  -5  13   5   35.40    3.54
   5  13  -5   34.21    3.00
   5  13  -4   31.25    3.62
  -5  13   4   28.15    3.22
   5  13  -4   33.53    3.61
  -5  13   4   32.27    3.51
  -5  13   4   31.17    3.58
   5  13  -4   25.86    2.91
  -5  13   3  118.99    7.14
  -5  13   3  106.36    6.41
   5  13  -3  110.63    6.60
   5  13  -3  117.87    7.20
   5  13  -3  114.30    6.52
  -5  13   3  106.16    6.56
  -5  13   2   58.56    5.16
   5  13  -2   61.51    5.30
  -5  13   2   59.47    4.65
  -5  13   2   54.04    4.47
   5  13  -2   57.19    4.70
  -5  13   1  154.01    8.42
   5  13  -1  165.15    8.50
  -5  13   1  164.14    8.95
  -5  13   1  138.85    6.96
   5  13  -1  149.07    8.47
   5  13  -1  140.91    7.44
   5  13   0  125.10    6.99
  -5  13   0  130.30    7.63
   5  13   0  133.24    7.65
   5  13   0  111.85    6.48
  -5  13  -1   44.38    3.51
  -5  13  -1   48.63    4.37
   5  13   1   50.69    4.28
   5  13   1   57.27    4.26
   5  13   1   43.79    3.72
  -5  13  -2   88.04    5.01
   5  13   2   80.72    4.30
   5  13   2   82.41    4.57
  -5  13  -2   78.34    4.38
   6 -14  -5   16.51    1.89
  -6 -14   5   16.17    1.89
  -6 -14   5   13.08    1.67
   6 -14  -4  157.01    6.92
  -6 -14   4  157.22    6.41
  -6 -14   4  157.53    6.83
  -6 -14   3   54.39    4.10
   6 -14  -3   53.05    4.11
  -6 -14   3   47.19    3.26
  -6 -14   2  110.53    5.43
   6 -14  -2  127.03    6.36
  -6 -14   2  118.81    6.06
  -6 -14   1   11.78    1.90
   6 -14  -1    8.33    1.50
  -6 -14   1   11.56    1.72
  -6 -14   0   18.51    2.27
  -6 -14  -1  129.84    5.33
  -6 -12   7  119.53    6.16
   6 -12  -7  121.91    6.12
   6 -12  -7  125.20    5.71
   6 -12  -6  304.34   11.45
   6 -12  -6  285.26   10.59
   6 -12  -6  290.68   10.25
  -6 -12   6  293.95   10.55
   6 -12  -5  204.40    9.73
   6 -12  -5  209.25   10.10
   6 -12  -5  201.47    8.83
  -6 -12   5  203.41    9.95
   6 -12  -4    7.92    2.03
   6 -12  -4    9.39    2.76
   6 -12  -4   11.42    2.14
  -6 -12   4    8.01    2.51
  -6 -12   3   53.71    5.57
  -6 -12   3   47.84    4.53
   6 -12  -3   51.32    4.67
   6 -12  -3   55.80    5.78
  -6 -12   2   12.43    2.56
   6 -12  -2   13.23    2.98
  -6 -12   2   13.28    3.09
  -6 -12   1   69.00    6.08
   6 -12  -1   66.34    5.83
  -6 -12   1   75.10    5.66
  -6 -12   1   62.87    5.55
   6 -12   0  371.08   13.32
  -6 -12   0  371.93   13.09
  -6 -12   0  384.13   14.92
  -6 -12   0  345.15   13.15
  -6 -12   0  345.98   14.22
  -6 -12  -1  511.90   16.68
  -6 -12  -1  461.80   16.16
  -6 -12  -1  485.40   15.68
  -6 -12  -2    6.92    1.75
  -6 -12  -2    8.48    2.09
  -6 -12  -2   10.29    2.13
  -6 -12  -3  115.95    5.29
  -6 -12  -3  117.08    6.10
   6 -10  -9   37.47    2.97
   6 -10  -9   36.21    3.06
   6 -10  -8   83.99    5.54
   6 -10  -8   83.95    5.72
  -6 -10   8   79.68    5.28
   6 -10  -8   79.00    5.32
   6 -10  -7   47.36    4.97
   6 -10  -7   44.46    4.58
   6 -10  -7   47.93    4.75
   6 -10  -6  310.66   13.59
  -6 -10   6  308.71   12.83
   6 -10  -6  310.35   13.06
   6 -10  -6  320.26   13.21
   6 -10  -6  312.08   12.92
  -6 -10   5   28.90    4.12
   6 -10  -5   31.88    4.43
   6 -10  -5   28.74    4.11
   6 -10  -5   34.07    4.11
   6 -10  -5   34.20    4.31
   6 -10  -4  558.59   17.90
  -6 -10   4  559.92   19.48
   6 -10  -4  544.89   18.59
  -6 -10   3  173.26   10.37
  -6 -10   3  180.85    9.86
   6 -10  -3  174.95    9.58
   6 -10  -3  177.57    9.24
   6 -10  -3  169.64   13.86
  -6 -10   3  177.99   14.00
  -6 -10   2  437.54   16.76
  -6 -10   2  435.03   16.49
   6 -10  -2  428.70   15.01
   6 -10  -2  381.65   13.89
   6 -10  -2  448.63   22.76
  -6 -10   2  377.50   15.89
  -6 -10   2  397.25   21.58
  -6 -10   2  424.78   22.11
  -6 -10   1   16.37    3.15
  -6 -10   1   19.20    4.47
   6 -10  -1   23.76    4.98
  -6 -10   1   22.85    3.57
  -6 -10   1   18.10    3.58
   6 -10  -1   21.19    4.50
  -6 -10   1   16.86    4.32
  -6 -10   1   24.24    4.04
  -6 -10   0  389.71   15.57
  -6 -10   0  401.72   15.31
  -6 -10   0  383.51   16.54
  -6 -10   0  412.17   16.69
  -6 -10  -1  265.59   12.83
  -6 -10  -1  267.50   13.24
  -6 -10  -1  274.72   13.82
  -6 -10  -2  298.35   13.46
  -6 -10  -2  298.72   13.48
  -6 -10  -2  310.25   14.37
  -6 -10  -3  136.59    7.78
  -6 -10  -3  135.26    6.89
  -6 -10  -3  141.56    8.37
  -6 -10  -3  137.54    8.79
  -6 -10  -4   77.83    4.54
  -6 -10  -4   87.27    6.01
   6  -8 -10   11.52    1.74
   6  -8 -10   10.10    1.50
   6  -8 -10   11.41    1.81
   6  -8  -9   41.88    3.93
   6  -8  -9   42.68    4.09
   6  -8  -9   47.28    4.71
   6  -8  -8  242.72   11.05
   6  -8  -8  263.81   11.85
   6  -8  -8  276.71   12.65
   6  -8  -8  263.73   11.34
   6  -8  -7   28.98    4.06
   6  -8  -7   31.59    4.25
   6  -8  -7   29.59    4.23
   6  -8  -7   33.48    3.98
   6  -8  -6 1263.24   29.28
  -6  -8   6 1223.85   40.04
   6  -8  -6 1306.56   30.99
   6  -8  -6 1282.84   31.05
   6  -8  -6 1315.08   31.77
   6  -8  -6 1276.89   38.29
   6  -8  -6 1292.81   31.23
  -6  -8   6 1290.61   30.28
  -6  -8   6 1217.06   36.83
   6  -8  -5  244.33   15.59
   6  -8  -5  266.08   12.19
   6  -8  -5  274.63   12.04
   6  -8  -5  254.29   11.48
  -6  -8   5  249.49   15.05
  -6  -8   5  234.54   15.53
   6  -8  -4  600.29   18.82
   6  -8  -4  568.66   17.74
  -6  -8   4  603.38   24.59
  -6  -8   4  560.70   22.54
   6  -8  -4  596.22   22.46
   6  -8  -4  549.64   23.69
   6  -8  -3  525.29   16.82
  -6  -8   3  542.08   21.71
  -6  -8   3  507.89   16.56
   6  -8  -3  522.73   19.99
   6  -8  -3  524.43   22.76
   6  -8  -3  481.53   19.67
  -6  -8   3  541.77   22.53
   6  -8  -3  545.45   16.63
  -6  -8   2  143.34    8.53
   6  -8  -2  144.20    7.88
  -6  -8   2  139.74   11.05
  -6  -8   2  145.40    8.89
   6  -8  -2  129.64   10.17
  -6  -8   2  148.09   11.16
   6  -8  -2  146.90   11.47
   6  -8  -2  150.03    9.91
   6  -8  -2  149.22    7.80
  -6  -8   2  141.90    8.54
  -6  -8   1    4.71    1.79
  -6  -8   1    9.01    2.23
  -6  -8   1    3.08    1.70
   6  -8  -1    3.53    1.60
  -6  -8   1    6.62    2.12
   6  -8  -1    8.44    3.22
  -6  -8   1    8.19    2.10
  -6  -8   0 1083.04   34.44
  -6  -8   0 1134.39   29.28
  -6  -8   0 1095.88   29.25
   6  -8   0 1161.96   35.07
   6  -8   0 1197.80   36.83
  -6  -8   0 1065.23   27.06
  -6  -8   0 1134.86   28.43
  -6  -8  -1  682.01   21.55
  -6  -8  -1  714.63   22.74
   6  -8   1  663.59   28.25
  -6  -8  -1  718.95   27.64
  -6  -8  -1  720.27   22.39
  -6  -8  -2   84.86    7.18
  -6  -8  -2   71.92    5.90
  -6  -8  -2   88.20    7.20
  -6  -8  -2   78.10    7.14
  -6  -8  -3   67.53    6.24
  -6  -8  -3   74.58    6.29
  -6  -8  -3   79.27    6.30
  -6  -8  -3   76.02    7.07
  -6  -8  -3   71.41    5.67
  -6  -8  -4   48.83    4.78
  -6  -8  -4   49.93    4.78
  -6  -8  -4   45.27    4.98
  -6  -8  -5  153.08    7.40
  -6  -8  -5  153.81    6.66
  -6  -8  -5  145.83    7.57
   6  -6 -11   -0.06    0.47
   6  -6 -10  190.48    8.01
   6  -6 -10  199.32    9.15
   6  -6 -10  186.01    8.80
   6  -6  -9   68.66    5.97
   6  -6  -9   62.34    5.39
   6  -6  -9   66.07    6.13
   6  -6  -8  106.50    7.22
   6  -6  -8   92.37    7.58
   6  -6  -8  112.02    7.73
   6  -6  -8  109.95    7.80
   6  -6  -7  169.34    9.50
   6  -6  -7  167.89    9.45
   6  -6  -7  165.68    9.32
  -6  -6   7  157.69   12.05
   6  -6  -7  171.41    9.95
   6  -6  -7  169.05   13.55
  -6  -6   7  158.76   12.98
   6  -6  -6  154.40    8.85
  -6  -6   6  134.86   10.45
   6  -6  -6  160.11    8.85
   6  -6  -6  147.27   10.81
   6  -6  -6  156.05    8.88
   6  -6  -6  156.06    8.46
  -6  -6   6  139.75   11.46
   6  -6  -6  159.18   12.02
   6  -6  -5  908.77   28.59
  -6  -6   5  912.55   28.13
  -6  -6   5  877.78   28.97
   6  -6  -4  229.89   11.68
  -6  -6   4  223.51   12.67
  -6  -6   4  212.38   11.92
   6  -6  -4  223.56   11.56
   6  -6  -4  210.89   12.45
   6  -6  -4  215.00   10.81
  -6  -6   3  823.95   25.10
   6  -6  -3  805.66   22.38
  -6  -6   3  794.35   24.50
   6  -6  -3  770.66   23.06
   6  -6  -3  807.52   25.42
   6  -6  -3  848.40   21.82
   6  -6  -2 1269.26   28.37
  -6  -6   2 1151.48   30.68
  -6  -6   2 1178.85   30.79
  -6  -6   2 1193.82   31.80
   6  -6  -2 1285.15   33.07
   6  -6  -2 1246.12   31.76
  -6  -6   1  228.72   13.10
   6  -6  -1  245.23   12.79
  -6  -6   1  247.77   13.32
   6  -6  -1  257.38   13.47
  -6  -6   1  251.47   12.78
   6  -6  -1  257.34   10.97
  -6  -6   0  220.66   13.97
   6  -6   0  261.77   13.05
   6  -6   0  247.70   14.00
  -6  -6   0  217.02   12.25
  -6  -6  -1 1422.63   32.61
  -6  -6  -1 1355.72   37.69
  -6  -6  -1 1433.23   32.00
   6  -6   1 1415.87   39.33
  -6  -6  -1 1390.13   31.92
  -6  -6  -1 1385.59   37.05
  -6  -6  -2  125.82    8.20
  -6  -6  -2  138.72    8.62
  -6  -6  -2  133.62    8.02
  -6  -6  -2  136.36    7.89
  -6  -6  -2  133.86    8.85
  -6  -6  -2  141.31   11.59
   6  -6   2  154.10   12.16
  -6  -6  -3  107.45    7.51
  -6  -6  -3  106.06    7.36
  -6  -6  -3  115.51    7.82
  -6  -6  -3  109.63    7.53
  -6  -6  -3  110.41    8.13
  -6  -6  -3   97.62   10.63
   6  -6   3  113.84   10.66
  -6  -6  -3  105.77    7.74
  -6  -6  -4  207.62    9.86
  -6  -6  -4  186.96   10.03
  -6  -6  -4  190.67   10.44
  -6  -6  -4  202.80   10.48
  -6  -6  -4  181.08   10.42
  -6  -6  -5   46.66    4.93
  -6  -6  -5   48.29    4.64
  -6  -6  -5   49.42    4.89
  -6  -6  -6    3.18    1.21
   6  -4 -11   65.09    4.49
   6  -4 -11   90.18    4.70
   6  -4 -10    0.75    0.84
   6  -4 -10   -0.13    1.49
   6  -4 -10    0.70    1.33
   6  -4 -10    0.62    1.08
   6  -4  -9  796.22   21.69
   6  -4  -9  807.18   23.58
   6  -4  -9  785.36   23.06
   6  -4  -8  275.67   11.92
  -6  -4   8  256.09   16.06
   6  -4  -8  267.09   12.63
   6  -4  -8  256.71   17.58
  -6  -4   8  266.63   17.05
   6  -4  -8  275.83   12.47
   6  -4  -8  276.97   12.52
   6  -4  -7  115.95    7.56
   6  -4  -7  115.25    7.42
   6  -4  -7  118.40    7.34
  -6  -4   7  115.15    9.92
   6  -4  -7  108.81    7.57
  -6  -4   7  119.85   10.39
   6  -4  -7  113.04   10.62
   6  -4  -6    1.81    1.53
  -6  -4   6    1.53    1.47
   6  -4  -6    1.99    1.30
   6  -4  -6    2.45    1.20
  -6  -4   6    2.56    1.70
   6  -4  -5  628.85   21.07
   6  -4  -5  606.72   17.51
  -6  -4   5  605.41   20.35
   6  -4  -5  591.02   19.70
  -6  -4   5  560.50   19.68
   6  -4  -5  556.42   16.69
   6  -4  -4  911.85   20.19
  -6  -4   4  873.68   20.45
  -6  -4   4  893.54   24.29
   6  -4  -4  832.28   21.53
  -6  -4   4  906.47   23.71
   6  -4  -4  885.97   24.35
   6  -4  -4  871.91   23.45
  -6  -4   3  891.44   22.36
  -6  -4   3  907.14   22.76
   6  -4  -3  849.35   20.06
   6  -4  -3  879.10   22.49
   6  -4  -3  920.39   24.11
  -6  -4   3  920.15   23.64
   6  -4  -3  925.95   19.86
  -6  -4   2 2019.79   37.59
   6  -4  -2 1955.80   38.86
  -6  -4   2 1851.67   39.31
  -6  -4   2 1906.69   38.85
   6  -4  -2 1861.37   32.65
   6  -4  -2 1853.15   38.50
   6  -4  -2 1929.53   33.49
   6  -4  -1 1047.24   20.29
  -6  -4   1  945.04   26.80
   6  -4  -1 1029.74   24.54
  -6  -4   1  890.75   24.77
   6  -4  -1 1023.41   25.88
  -6  -4   1 1003.56   23.76
   6  -4  -1  943.59   19.93
  -6  -4   0 1299.29   32.00
  -6  -4   0 1265.10   34.58
   6  -4   0 1362.36   32.61
   6  -4   0 1338.22   29.36
   6  -4   0 1415.20   27.63
  -6  -4   0 1294.43   29.58
   6  -4   0 1270.36   25.87
  -6  -4  -1   11.99    2.64
  -6  -4  -1   10.30    3.20
   6  -4   1   11.78    2.43
  -6  -4  -1   16.31    4.04
   6  -4   1   12.30    3.13
  -6  -4  -2  624.86   24.67
  -6  -4  -2  635.50   25.97
   6  -4   2  595.38   21.03
   6  -4   2  573.04   21.82
  -6  -4  -3  380.45   14.25
  -6  -4  -3  383.15   14.65
  -6  -4  -3  353.88   14.40
  -6  -4  -3  378.48   14.58
  -6  -4  -3  365.77   20.36
  -6  -4  -3  393.87   14.77
   6  -4   3  405.08   18.74
  -6  -4  -4  264.64   11.94
  -6  -4  -4  255.55   12.43
  -6  -4  -4  268.09   12.77
  -6  -4  -4  259.84   11.88
  -6  -4  -5  213.23    9.93
  -6  -4  -5  196.38   10.77
  -6  -4  -5  209.74   10.97
  -6  -4  -6  222.18   10.39
  -6  -4  -7  172.69    6.90
   6  -2 -11   28.21    2.90
   6  -2 -10  428.67   14.65
   6  -2 -10  394.15   13.99
   6  -2 -10  371.25   15.01
   6  -2 -10  412.96   14.50
   6  -2  -9  107.96    7.63
   6  -2  -9  105.44    7.60
   6  -2  -9  108.46    7.64
   6  -2  -8  334.74   13.82
   6  -2  -8  343.80   13.66
   6  -2  -8  340.74   13.47
   6  -2  -8  334.44   18.84
  -6  -2   8  291.50   16.94
   6  -2  -8  332.44   13.57
   6  -2  -8  365.70   20.22
   6  -2  -8  331.52   13.81
   6  -2  -7  250.97   14.45
   6  -2  -7  245.64   10.79
   6  -2  -7  238.09   10.80
   6  -2  -7  256.98   15.32
  -6  -2   7  236.71   13.97
   6  -2  -7  265.99   11.33
   6  -2  -7  257.03   10.85
   6  -2  -6   28.95    4.66
   6  -2  -6   38.32    4.80
  -6  -2   6   33.05    4.81
   6  -2  -6   35.85    4.44
   6  -2  -6   37.41    4.05
   6  -2  -5  338.97   13.03
   6  -2  -5  329.62   14.17
  -6  -2   5  324.89   11.84
   6  -2  -5  333.51   12.00
  -6  -2   5  345.04   13.71
   6  -2  -5  314.31   12.59
   6  -2  -4 1256.47   26.95
  -6  -2   4 1222.65   27.44
   6  -2  -4 1203.96   27.11
   6  -2  -4 1256.34   26.36
  -6  -2   4 1185.05   26.22
   6  -2  -3  833.74   20.73
   6  -2  -3  913.29   20.88
  -6  -2   3  889.10   20.96
  -6  -2   3  841.93   21.06
  -6  -2   3  883.20   18.98
   6  -2  -3  934.07   20.05
   6  -2  -2 4879.05   76.99
   6  -2  -2 5138.04   75.89
  -6  -2   2 4898.07   80.17
   6  -2  -2 4833.17   77.79
  -6  -2   2 5201.15   77.60
  -6  -2   2 4739.08   73.65
   6  -2  -1 1950.85   34.23
  -6  -2   1 1982.33   39.68
  -6  -2   1 1990.74   36.20
  -6  -2   1 1927.45   32.60
   6  -2  -1 1940.08   34.85
  -6  -2   0 1073.26   22.62
   6  -2   0 1048.26   21.90
   6  -2   0 1079.72   25.45
  -6  -2   0 1126.07   27.19
  -6  -2   0 1124.96   29.55
   6  -2   0 1184.52   20.21
   6  -2   0 1157.31   21.05
   6  -2   0 1101.27   25.77
   6  -2   1  525.80   19.15
  -6  -2  -1  599.17   20.35
  -6  -2  -1  630.45   22.30
   6  -2   1  696.02   19.34
   6  -2   1  601.53   16.78
  -6  -2  -2  105.70    9.11
  -6  -2  -2  118.51    9.85
   6  -2   2  115.58    9.22
   6  -2   2  107.36    7.78
   6  -2   2  100.34    7.34
  -6  -2  -3   29.79    3.68
   6  -2   3   30.93    5.50
  -6  -2  -3   26.32    3.68
  -6  -2  -3   26.36    5.13
  -6  -2  -3   31.22    4.09
   6  -2   3   30.83    4.80
   6  -2   3   28.86    4.73
   6  -2   4 1094.32   39.05
  -6  -2  -4 1228.64   29.59
  -6  -2  -4 1193.65   29.60
  -6  -2  -4 1198.26   30.43
  -6  -2  -4 1190.06   39.27
  -6  -2  -5   64.51    5.76
  -6  -2  -5   61.80    5.81
  -6  -2  -5   58.80    6.05
  -6  -2  -6  249.45   10.06
  -6  -2  -6  256.43   11.59
  -6  -2  -7  119.39    6.17
   6   0 -11    2.42    1.36
  -6   0  10   65.32    5.62
   6   0 -10   63.97    5.29
   6   0 -10   57.40    5.23
   6   0 -10   77.91    6.45
   6   0  -9   -1.59    1.56
   6   0  -9   -0.82    1.25
   6   0  -9   -0.20    1.30
   6   0  -9    3.57    1.46
   6   0  -9    1.79    1.11
   6   0  -8  283.88   12.62
   6   0  -8  265.53   12.13
   6   0  -8  279.24   12.47
   6   0  -8  311.22   18.58
  -6   0   8  305.50   17.40
   6   0  -8  279.80   12.14
   6   0  -8  332.63   18.35
   6   0  -8  265.61   11.44
  -6   0   8  276.08   17.08
   6   0  -8  283.35   12.43
   6   0  -7    1.37    1.46
   6   0  -7   -0.70    1.84
  -6   0   7    0.45    0.92
  -6   0   7   -0.52    1.10
   6   0  -6  672.44   22.55
  -6   0   6  656.91   19.36
  -6   0   6  636.06   21.42
   6   0  -6  655.32   21.81
   6   0  -5    0.17    1.35
   6   0  -5    0.42    1.32
  -6   0   5    1.67    1.26
  -6   0   5   -0.97    1.70
   6   0  -5    0.85    1.40
   6   0  -4  456.98   14.52
   6   0  -4  483.31   14.93
  -6   0   4  492.49   13.98
  -6   0   4  497.74   14.34
   6   0  -4  476.73   14.19
   6   0  -3    0.62    0.96
  -6   0   3   -1.44    1.63
  -6   0   3    1.90    1.06
   6   0  -3    0.66    1.07
   6   0  -3    0.14    1.18
   6   0  -2 8520.51  120.92
   6   0  -2 8794.43  125.17
  -6   0   2 8627.17  129.62
  -6   0   2 8608.93  123.03
   6   0  -1    0.82    0.72
   6   0  -1   -0.42    0.52
  -6   0   1    0.53    0.80
   6   0  -1   -0.83    0.84
   6   0  -1    1.19    1.21
   6   0   0  569.75   17.73
  -6   0   0  562.15   18.16
   6   0   0  590.76   14.77
   6   0   0  583.30   14.53
   6   0   1   -0.59    1.70
  -6   0  -1    0.33    1.40
   6   0   1   -0.85    1.19
   6   0   1    2.80    0.94
  -6   0  -1    0.17    1.23
   6   0   2 2524.64   55.76
  -6   0  -2 2383.37   51.71
  -6   0  -2 2389.41   52.34
  -6   0  -3    2.42    1.33
  -6   0  -3    0.84    1.38
  -6   0  -3    0.78    0.83
   6   0   3   -0.59    1.67
  -6   0  -3   -0.24    0.80
  -6   0  -3   -0.87    1.36
   6   0   3    0.26    1.13
  -6   0  -3   -4.10    1.87
   6   0   3   -3.36    1.92
   6   0   4  462.08   25.07
  -6   0  -4  497.49   17.62
  -6   0  -4  556.89   18.09
   6   0   4  493.93   21.55
  -6   0  -4  429.67   21.55
  -6   0  -4  460.70   16.98
   6   0   4  511.99   22.79
  -6   0  -5    4.66    2.20
  -6   0  -5    5.09    1.77
  -6   0  -6  539.08   17.53
  -6   0  -6  542.07   16.85
  -6   0  -6  515.21   16.19
  -6   0  -7   -0.65    0.76
  -6   0  -7   -0.85    0.56
   6   2 -11   37.94    3.85
   6   2 -10  462.68   16.58
  -6   2  10  379.86   13.78
   6   2  -9   95.61    7.48
   6   2  -9  108.90    7.66
  -6   2   9  114.52    7.59
   6   2  -9  102.57    7.88
  -6   2   9  101.09    7.51
   6   2  -8  318.32   13.72
   6   2  -8  328.43   13.88
   6   2  -8  363.30   20.52
   6   2  -8  322.08   12.91
  -6   2   8  317.31   17.00
  -6   2   8  320.46   18.43
  -6   2   8  296.65   17.65
   6   2  -8  325.41   13.02
   6   2  -7  261.72   11.38
   6   2  -7  250.91   11.42
   6   2  -7  272.48   15.97
   6   2  -7  275.74   11.58
  -6   2   7  265.45   14.31
  -6   2   7  247.77   14.33
   6   2  -7  289.47   14.58
   6   2  -6   46.31    5.04
   6   2  -6   30.90    5.09
  -6   2   6   42.86    5.02
  -6   2   6   40.98    4.92
   6   2  -5  382.30   13.65
   6   2  -5  396.40   15.33
  -6   2   5  320.62   13.32
  -6   2   5  333.79   12.83
  -6   2   5  339.94   12.66
   6   2  -4 1189.04   27.51
   6   2  -4 1169.12   26.56
  -6   2   4 1191.62   27.73
  -6   2   4 1142.17   23.62
   6   2  -3  889.49   20.59
  -6   2   3  845.24   15.44
  -6   2   3  858.88   17.58
  -6   2   3  876.07   22.47
   6   2  -3  865.92   20.24
  -6   2   3  860.09   21.08
  -6   2   2 5091.12   71.28
   6   2  -2 4716.60   76.28
  -6   2   2 4987.39   82.24
   6   2  -2 5232.59   79.03
   6   2  -2 4920.15   76.92
  -6   2   1 1943.87   39.77
   6   2  -1 2029.57   38.36
  -6   2   1 1982.34   39.61
   6   2  -1 1885.72   33.51
   6   2   0 1135.13   25.31
  -6   2   0 1109.38   26.66
  -6   2   0 1065.90   26.74
   6   2   0 1077.46   20.29
   6   2   0 1108.11   27.73
   6   2   1  597.01   21.38
  -6   2  -1  595.73   19.08
   6   2   1  620.28   19.24
   6   2   2  105.58   10.04
   6   2   2  109.49    8.46
   6   2   2  119.18    8.92
   6   2   3   29.23    5.64
  -6   2  -3   30.41    3.86
  -6   2  -3   31.14    3.79
   6   2   3   30.32    5.32
   6   2   3   25.03    4.88
  -6   2  -3   37.04    4.36
  -6   2  -4 1149.90   29.41
  -6   2  -4 1204.51   29.35
   6   2   4 1294.41   43.40
   6   2   4 1187.92   37.36
   6   2   4 1165.61   37.69
  -6   2  -4 1202.66   30.66
  -6   2  -5   63.08    5.93
  -6   2  -5   61.42    6.06
  -6   2  -5   58.60    5.48
  -6   2  -6  241.47   11.21
  -6   2  -6  267.65   10.80
  -6   2  -6  243.54   10.76
  -6   2  -7  111.03    5.31
  -6   2  -7  110.60    5.68
  -6   4  11   86.94    5.09
   6   4 -11   96.28    5.59
  -6   4  10    0.84    1.21
   6   4 -10    0.89    0.87
   6   4 -10    1.54    1.33
   6   4  -9  786.92   23.53
  -6   4   9  781.39   22.43
  -6   4   9  820.66   22.90
   6   4  -9  763.29   22.89
   6   4  -8  274.27   12.98
  -6   4   8  253.16   12.15
   6   4  -8  243.81   12.27
   6   4  -8  251.48   12.17
   6   4  -8  284.92   18.48
  -6   4   8  250.94   15.89
   6   4  -8  270.37   12.56
  -6   4   8  249.45   16.36
  -6   4   8  255.74   12.26
   6   4  -7  107.27    7.33
   6   4  -7  115.48    7.89
   6   4  -7  101.52    7.28
  -6   4   7  106.80    7.52
   6   4  -7  119.80   10.92
  -6   4   7  116.17   10.16
  -6   4   7  114.79    7.87
  -6   4   7  114.69    9.73
   6   4  -7  113.13    7.69
   6   4  -6   -0.63    1.39
  -6   4   6    0.72    1.60
  -6   4   6    1.52    1.03
   6   4  -5  589.53   20.14
  -6   4   5  584.63   20.54
  -6   4   5  565.50   20.12
  -6   4   5  595.87   17.83
   6   4  -5  559.87   16.54
  -6   4   4  871.29   24.96
  -6   4   4  871.27   25.96
  -6   4   4  951.71   20.61
  -6   4   3  911.91   26.38
   6   4  -3  910.99   24.00
  -6   4   3  909.46   24.20
  -6   4   2 1827.28   36.94
  -6   4   2 1875.15   40.85
   6   4  -2 1826.33   36.87
   6   4  -1  969.34   23.73
   6   4  -1  897.47   23.74
  -6   4   1  997.48   25.71
  -6   4   1  948.96   26.91
  -6   4   0 1313.90   30.49
  -6   4   0 1260.92   33.08
   6   4   0 1291.78   31.51
   6   4   1   11.10    3.08
  -6   4  -1   11.64    2.84
   6   4   1   17.57    3.43
   6   4   1   13.06    3.35
   6   4   2  587.34   24.32
   6   4   2  607.80   23.30
  -6   4  -3  373.38   15.03
   6   4   3  392.84   19.83
   6   4   3  398.17   21.39
  -6   4  -3  401.90   15.08
  -6   4  -3  357.24   13.77
   6   4   3  402.30   19.76
  -6   4  -4  277.50   12.88
  -6   4  -4  256.48   12.85
  -6   4  -4  283.36   12.02
  -6   4  -5  186.61   10.32
  -6   4  -5  214.14   11.51
  -6   4  -5  205.18    9.50
  -6   4  -6  218.02    9.82
  -6   4  -6  221.11   10.34
   6   4   7  156.71    5.94
   6   6 -10  174.34    8.26
  -6   6  10  180.10    8.59
   6   6 -10  156.11    7.36
  -6   6   9   58.62    5.01
   6   6  -9   51.71    5.23
  -6   6   9   53.86    5.14
   6   6  -9   60.81    5.43
  -6   6   9   54.02    5.64
   6   6  -8  114.30    7.67
  -6   6   8   95.85    7.75
   6   6  -8  108.97    8.20
   6   6  -8   92.91    7.47
  -6   6   8   94.89    7.20
  -6   6   8  102.59    7.74
   6   6  -8  112.23    8.22
   6   6  -7  165.89   10.05
  -6   6   7  171.03   10.00
   6   6  -7  184.68   13.69
   6   6  -7  179.09    9.93
  -6   6   7  167.16    9.60
  -6   6   7  153.69   12.86
  -6   6   7  160.62    9.84
   6   6  -7  178.62   10.20
   6   6  -7  176.77    9.53
   6   6  -6  146.28    8.78
  -6   6   6  161.54    9.30
   6   6  -6  141.72    8.88
   6   6  -6  125.02    8.00
   6   6  -6  131.89   10.78
  -6   6   6  161.43    9.18
  -6   6   6  152.03   11.96
  -6   6   6  150.62    9.14
   6   6  -5  984.28   28.51
   6   6  -5  966.49   28.05
  -6   6   5  884.87   29.23
  -6   6   5  921.75   30.77
   6   6  -4  213.65   11.06
  -6   6   4  224.83   13.90
  -6   6   4  221.22   12.68
  -6   6   3  783.04   27.44
  -6   6   3  763.90   24.00
   6   6  -3  824.48   25.75
  -6   6   2 1180.91   35.04
   6   6  -2 1233.07   26.93
   6   6  -2 1219.80   32.26
   6   6  -1  252.75   11.05
  -6   6   1  226.09   14.05
  -6   6   1  215.78   11.87
   6   6  -1  247.02   13.17
   6   6   0  245.85   12.23
  -6   6   0  242.05   14.57
   6   6   0  223.08   12.97
   6   6   0  227.94   11.67
  -6   6  -1 1525.82   33.23
   6   6   1 1384.98   37.12
   6   6   1 1457.75   37.79
  -6   6  -1 1407.21   40.13
   6   6   1 1506.33   39.85
   6   6   2  130.11   10.89
  -6   6  -2  144.43    8.42
  -6   6  -2  151.90    8.77
  -6   6  -2  151.76    9.05
   6   6   2  123.37   10.48
   6   6   2  124.11   10.81
  -6   6  -3  108.67    7.72
   6   6   3  116.59   11.24
  -6   6  -3  108.23    7.74
   6   6   3  106.48   10.34
  -6   6  -3  106.31    7.68
   6   6   3  127.53   11.65
  -6   6  -4  200.17   10.82
  -6   6  -4  191.93   10.19
  -6   6  -4  184.71   10.51
  -6   6  -5   50.62    5.13
  -6   6  -5   55.87    4.88
  -6   6  -5   51.93    5.13
   6   6   6    4.99    1.53
  -6   6  -6    1.98    0.86
  -6   6  -6    2.64    1.17
  -6   6  -6    5.69    1.61
  -6   8  10   11.93    1.75
  -6   8   9   43.09    4.41
   6   8  -9   33.50    3.84
  -6   8   9   37.86    3.73
  -6   8   8  254.47   12.12
   6   8  -8  263.88   12.56
  -6   8   8  249.17   11.83
  -6   8   8  237.93   10.71
   6   8  -8  285.02   12.65
   6   8  -7   35.55    4.81
   6   8  -7   27.12    4.02
  -6   8   7   28.64    4.07
  -6   8   7   28.12    4.34
  -6   8   7   31.80    4.32
   6   8  -7   30.30    4.33
  -6   8   6 1302.52   32.04
   6   8  -6 1309.16   32.72
   6   8  -6 1291.24   31.74
  -6   8   6 1340.34   41.52
  -6   8   6 1295.96   32.63
  -6   8   6 1280.92   31.54
   6   8  -6 1247.14   30.09
  -6   8   5  267.57   11.76
   6   8  -5  265.70   12.33
   6   8  -5  272.25   12.31
  -6   8   5  274.24   12.61
   6   8  -5  272.45   12.58
   6   8  -5  269.08   11.27
  -6   8   5  277.80   11.66
  -6   8   5  266.07   16.45
  -6   8   5  245.09   17.01
  -6   8   5  275.06   12.90
  -6   8   5  271.02   12.38
  -6   8   4  605.16   27.15
  -6   8   4  599.58   19.13
   6   8  -4  585.46   18.46
  -6   8   4  575.48   18.41
   6   8  -4  601.57   25.26
  -6   8   4  603.53   18.44
  -6   8   4  580.41   23.64
  -6   8   4  563.81   18.91
   6   8  -4  599.33   18.83
  -6   8   4  580.67   18.44
   6   8  -4  598.53   18.80
   6   8  -3  554.36   24.14
   6   8  -3  543.51   17.25
  -6   8   3  552.68   17.54
   6   8  -3  492.25   16.44
  -6   8   3  534.69   17.53
   6   8  -3  556.65   17.57
   6   8  -3  519.10   17.41
  -6   8   3  512.40   24.81
  -6   8   3  524.99   21.23
  -6   8   3  563.26   17.96
  -6   8   3  534.40   17.64
  -6   8   3  510.85   16.44
   6   8  -2  147.12   12.08
  -6   8   2  134.65    8.12
  -6   8   2  143.46    8.48
   6   8  -2  155.68    8.43
   6   8  -2  141.50    8.53
  -6   8   2  146.93   13.07
   6   8  -2  147.95   11.54
  -6   8   2  146.30    8.59
  -6   8   2  151.88    8.62
   6   8  -2  160.44    8.72
  -6   8   1    6.26    1.86
   6   8  -1    7.20    1.82
   6   8  -1    9.78    2.27
  -6   8   1    7.60    2.04
  -6   8   1    8.41    3.37
  -6   8   1    6.73    1.86
  -6   8   1    9.16    2.65
   6   8  -1    7.79    2.07
   6   8  -1   11.16    3.67
   6   8  -1    8.17    2.94
  -6   8   0 1094.90   27.04
  -6   8   0 1044.76   27.29
   6   8   0 1136.54   26.81
   6   8   0 1083.86   34.84
   6   8   0 1140.06   27.76
   6   8   0 1175.24   37.75
  -6   8   0 1029.65   37.51
  -6   8   0 1154.55   28.67
   6   8   0 1087.42   27.47
  -6   8  -1  664.24   19.89
  -6   8  -1  685.78   20.29
   6   8   1  708.73   20.12
  -6   8  -1  758.74   22.59
   6   8   1  731.74   25.95
   6   8   1  690.94   20.56
   6   8   1  715.00   29.12
   6   8   1  733.00   21.73
  -6   8  -2   87.74    6.64
  -6   8  -2   86.40    6.33
  -6   8  -2   77.90    6.44
  -6   8  -2   95.29    7.47
   6   8   2   83.28    8.89
   6   8   2   79.97    6.79
   6   8   3   83.04    6.84
  -6   8  -3   71.14    6.43
  -6   8  -3   75.02    6.60
  -6   8  -3   85.36    6.41
  -6   8  -4   46.82    4.47
  -6   8  -4   49.53    5.02
  -6   8  -4   52.87    5.24
   6   8   4   49.77    5.10
   6   8   5  153.58    7.68
  -6   8  -5  158.21    7.54
   6   8   6   50.60    3.16
   6  10  -9   27.99    2.62
  -6  10   9   28.04    2.30
   6  10  -8   78.75    5.80
  -6  10   8   80.65    5.64
  -6  10   8   88.97    5.84
  -6  10   8   81.03    4.88
  -6  10   7   46.05    4.48
   6  10  -7   44.16    4.61
   6  10  -7   41.65    5.14
  -6  10   7   44.93    4.91
  -6  10   7   44.79    4.90
  -6  10   6  306.76   13.29
   6  10  -6  297.55   11.91
   6  10  -6  307.99   14.00
   6  10  -6  319.67   13.61
  -6  10   6  303.43   13.06
  -6  10   6  308.50   13.86
  -6  10   5   26.95    3.89
  -6  10   5   33.08    3.83
   6  10  -5   34.08    4.61
   6  10  -5   27.66    4.01
   6  10  -5   37.12    4.80
  -6  10   5   29.14    4.41
  -6  10   5   32.28    4.40
   6  10  -4  585.56   19.42
   6  10  -4  589.89   19.44
  -6  10   4  560.29   18.63
   6  10  -4  584.87   19.36
  -6  10   4  574.80   18.78
  -6  10   4  571.31   19.46
  -6  10   4  559.53   18.30
  -6  10   4  546.56   19.24
  -6  10   3  185.95   10.47
  -6  10   3  165.83    9.36
   6  10  -3  194.10   10.42
   6  10  -3  199.64   15.85
   6  10  -3  176.84    9.75
  -6  10   3  174.28   10.02
   6  10  -3  177.73   10.37
  -6  10   3  174.17   15.88
  -6  10   3  174.33   10.01
  -6  10   3  172.74    9.81
   6  10  -3  185.40   10.24
   6  10  -2  431.72   15.99
  -6  10   2  401.50   14.93
  -6  10   2  417.64   16.05
  -6  10   2  442.07   15.83
  -6  10   2  429.95   16.43
   6  10  -2  471.16   24.98
   6  10  -2  414.01   16.41
  -6  10   2  443.45   15.88
  -6  10   2  411.98   24.79
   6  10  -2  423.49   16.03
  -6  10   1   25.00    3.68
  -6  10   1   22.64    5.53
  -6  10   1   24.00    3.75
   6  10  -1   15.92    3.06
   6  10  -1   18.27    3.36
   6  10  -1   17.81    3.41
  -6  10   1   16.05    2.96
  -6  10   0  419.63   15.72
   6  10   0  405.72   15.17
  -6  10   0  410.81   16.02
   6  10   0  420.54   16.19
   6  10   0  405.77   15.77
  -6  10  -1  282.91   12.23
   6  10   1  269.92   12.31
   6  10   1  256.12   12.32
  -6  10  -1  282.54   12.92
  -6  10  -1  267.62   12.55
   6  10   1  273.66   11.78
   6  10   2  281.58   11.24
  -6  10  -2  286.24   12.33
  -6  10  -2  317.92   13.53
   6  10   2  297.46   11.92
   6  10   2  311.66   13.19
   6  10   3  149.18    8.38
  -6  10  -3  139.61    8.23
  -6  10  -4   94.93    5.78
   6  10   4   86.92    5.49
  -6  10  -5   22.36    2.11
   6  10   5   24.32    2.15
  -6  12   7  116.99    5.81
  -6  12   7  103.91    4.86
  -6  12   7  119.54    6.08
   6  12  -7  109.70    6.08
  -6  12   6  307.26   11.14
   6  12  -6  285.74   10.52
   6  12  -6  296.34   11.66
  -6  12   6  292.03   11.40
  -6  12   6  294.88   10.61
  -6  12   5  204.60    9.68
  -6  12   5  208.84    9.65
   6  12  -5  209.73   10.10
  -6  12   5  191.96    9.73
   6  12  -5  206.30    9.52
  -6  12   4    8.68    2.38
   6  12  -4    5.81    2.33
   6  12  -4    8.29    2.22
  -6  12   4    7.50    2.19
  -6  12   4    7.13    2.02
   6  12  -4    6.15    1.98
  -6  12   3   50.52    5.30
   6  12  -3   48.55    5.16
  -6  12   3   48.14    4.60
   6  12  -3   49.68    4.75
  -6  12   3   39.50    4.24
   6  12  -3   50.30    4.96
  -6  12   2   13.22    2.44
   6  12  -2   16.51    3.00
   6  12  -2   14.23    2.96
  -6  12   2   15.59    3.17
   6  12  -2   12.42    3.06
  -6  12   2   11.98    2.37
  -6  12   1   89.38    6.69
   6  12  -1   70.16    5.85
  -6  12   1   77.50    5.63
   6  12  -1   84.87    6.79
   6  12  -1   68.58    5.65
  -6  12   0  382.14   13.96
   6  12   0  378.45   13.84
   6  12   0  370.47   13.29
  -6  12   0  405.26   14.96
  -6  12   0  380.22   13.27
   6  12   0  376.20   14.23
   6  12   1  496.18   14.55
  -6  12  -1  494.01   15.76
  -6  12  -1  494.33   15.13
   6  12   1  465.68   15.03
   6  12   1  496.87   15.43
   6  12   2    9.28    1.61
   6  12   2    9.56    1.56
   6  12   2   10.37    1.91
  -6  12  -2    8.63    1.75
  -6  12  -2    9.44    1.87
  -6  12  -3  126.44    5.77
   6  12   3  114.55    5.36
  -6  14   5   17.14    1.75
  -6  14   5   15.12    1.74
  -6  14   4  154.29    6.31
  -6  14   4  149.64    6.00
  -6  14   4  139.33    5.45
   6  14  -4  114.17    5.04
  -6  14   4  147.70    5.98
   6  14  -4  109.06    4.76
  -6  14   3   54.34    3.95
   6  14  -3   45.21    3.27
   6  14  -3   55.03    3.97
  -6  14   3   48.87    3.18
  -6  14   3   54.55    3.98
  -6  14   3   48.95    3.28
  -6  14   2  123.60    6.17
  -6  14   2  132.60    6.50
   6  14  -2  112.43    5.41
   6  14  -2  124.00    6.03
   6  14  -1   14.19    1.98
  -6  14   1   11.96    2.00
   6  14  -1   13.05    1.83
   6  14   0   15.99    1.83
  -6  14   0   18.90    2.26
   6  14   0   16.01    1.79
   7 -13  -6  439.84   12.01
   7 -13  -6  415.48   11.46
   7 -13  -6  405.39   10.40
  -7 -13   6  421.44   11.41
  -7 -13   6  445.47   12.47
   7 -13  -5  152.39    7.01
   7 -13  -5  146.17    6.02
   7 -13  -5  156.47    7.58
  -7 -13   5  148.42    7.31
   7 -13  -4  160.10    7.29
   7 -13  -4  157.08    8.34
  -7 -13   4  166.34    8.37
  -7 -13   3  222.67    8.92
  -7 -13   3  207.34    8.49
   7 -13  -3  221.35   10.15
  -7 -13   3  222.39    9.99
  -7 -13   2  360.43   12.50
   7 -13  -2  359.48   12.96
  -7 -13   2  350.96   12.57
  -7 -13   1  157.62    8.04
   7 -13  -1  151.01    7.44
  -7 -13   1  147.31    7.19
  -7 -13   0  446.17   13.88
  -7 -13  -1   15.30    2.18
   7 -11  -8    5.81    1.39
  -7 -11   8    6.27    1.56
   7 -11  -8    5.82    1.37
   7 -11  -8    5.98    1.36
   7 -11  -7   93.82    5.77
   7 -11  -7   91.82    6.24
   7 -11  -7   87.97    5.33
   7 -11  -7   93.30    5.98
   7 -11  -6  510.23   17.03
   7 -11  -6  514.80   16.70
   7 -11  -6  508.58   16.10
  -7 -11   6  497.90   16.41
   7 -11  -5  207.68   10.63
  -7 -11   5  206.95   10.86
   7 -11  -5  203.48    9.86
   7 -11  -5  199.43   10.74
   7 -11  -4  893.09   24.19
  -7 -11   4  908.58   25.69
   7 -11  -4  887.68   23.00
   7 -11  -4  885.44   25.80
   7 -11  -3    5.62    1.73
  -7 -11   3    2.39    1.11
  -7 -11   3    3.54    2.02
   7 -11  -3    3.33    1.33
  -7 -11   2  263.17   12.56
  -7 -11   2  267.30   12.69
  -7 -11   1   90.11    6.75
  -7 -11   1   89.77    7.39
  -7 -11   1   85.53    7.27
  -7 -11   1   94.67    7.15
  -7 -11   0  451.01   16.29
  -7 -11   0  457.97   17.28
  -7 -11   0  421.35   16.97
  -7 -11   0  445.58   15.10
  -7 -11  -1   77.28    6.49
  -7 -11  -1   74.34    6.18
  -7 -11  -1   69.67    6.32
  -7 -11  -2  170.33    8.85
  -7 -11  -2  174.05    8.71
  -7 -11  -2  160.72    9.16
  -7 -11  -3   53.39    3.74
  -7 -11  -3   57.35    4.65
   7  -9 -10   27.65    2.24
   7  -9 -10   32.22    2.64
   7  -9  -9   13.77    2.04
   7  -9  -9   14.72    2.31
   7  -9  -9   15.54    2.50
   7  -9  -8  150.22    8.40
   7  -9  -8  161.52    8.83
   7  -9  -8  172.26    9.17
   7  -9  -8  158.95    7.91
   7  -9  -7  150.11    9.18
   7  -9  -7  155.93    9.15
   7  -9  -7  153.07    9.04
   7  -9  -7  159.96    8.32
   7  -9  -6  199.71   10.97
   7  -9  -6  193.98   10.38
   7  -9  -6  189.03   10.38
   7  -9  -6  189.54   10.04
  -7  -9   6  192.77   10.27
  -7  -9   5 1068.20   28.26
   7  -9  -5 1097.17   36.95
   7  -9  -5 1137.20   28.81
   7  -9  -5 1102.94   27.74
  -7  -9   5 1040.86   34.29
  -7  -9   5 1097.79   37.20
   7  -9  -4  369.20   20.13
   7  -9  -4  340.62   13.95
  -7  -9   4  337.86   14.47
   7  -9  -4  343.30   13.53
  -7  -9   4  318.35   17.84
  -7  -9   4  332.69   19.03
   7  -9  -3  868.67   31.99
   7  -9  -3  790.64   22.35
  -7  -9   3  788.84   22.86
   7  -9  -3  793.29   21.83
  -7  -9   3  841.55   24.27
  -7  -9   3  798.16   29.73
   7  -9  -3  749.52   27.44
  -7  -9   3  821.31   30.46
   7  -9  -2  330.29   19.00
  -7  -9   2  316.92   13.06
   7  -9  -2  323.06   12.64
  -7  -9   2  347.80   14.48
   7  -9  -2  324.72   12.51
  -7  -9   2  313.65   13.83
  -7  -9   2  280.81   13.74
   7  -9  -2  315.76   17.55
  -7  -9   2  333.32   18.69
   7  -9  -1  106.78   10.42
  -7  -9   1   91.56    9.42
  -7  -9   1  112.45    8.21
  -7  -9   1  104.06    7.60
   7  -9  -1  112.38    6.89
  -7  -9   1  106.01    8.29
   7  -9  -1  106.66   10.53
  -7  -9   1  111.54   10.60
  -7  -9   1  103.70    7.56
  -7  -9   0  168.74   10.38
  -7  -9   0  153.01   10.19
  -7  -9   0  134.36   11.73
   7  -9   0  141.59   12.75
  -7  -9   0  148.72    8.96
   7  -9   0  175.68   13.18
  -7  -9   0  155.99    9.62
  -7  -9  -1  763.79   23.79
  -7  -9  -1  740.13   23.25
  -7  -9  -1  771.27   24.61
  -7  -9  -2  261.86   12.52
  -7  -9  -2  261.58   10.86
  -7  -9  -2  280.14   13.27
  -7  -9  -2  273.67   13.59
  -7  -9  -3   28.33    3.26
  -7  -9  -3   30.65    4.00
  -7  -9  -3   31.49    4.45
  -7  -9  -3   32.70    3.82
  -7  -9  -4  161.20    8.20
   7  -7 -10   10.25    2.02
   7  -7 -10    8.85    1.89
   7  -7 -10    8.03    1.85
   7  -7 -10    8.80    1.73
   7  -7  -9   71.18    5.17
   7  -7  -9   70.74    5.71
   7  -7  -9   73.08    6.31
   7  -7  -9   71.35    5.87
   7  -7  -8   94.55    6.95
   7  -7  -8  102.33    7.43
   7  -7  -8   98.54    7.58
   7  -7  -8   91.60    6.93
  -7  -7   7  177.86   13.93
   7  -7  -7  202.61   10.65
   7  -7  -7  205.72   10.26
   7  -7  -7  188.88   10.36
   7  -7  -7  193.05   10.53
  -7  -7   7  189.37   13.58
   7  -7  -7  189.19   14.22
   7  -7  -6 1489.68   33.78
  -7  -7   6 1448.19   32.30
   7  -7  -6 1480.41   33.26
   7  -7  -6 1408.09   32.71
  -7  -7   6 1436.21   42.19
   7  -7  -6 1470.55   41.32
  -7  -7   6 1411.28   40.26
   7  -7  -6 1489.33   41.52
   7  -7  -6 1442.67   31.99
   7  -7  -5  443.24   20.28
   7  -7  -5  417.22   15.23
   7  -7  -5  417.52   14.88
  -7  -7   5  419.00   19.77
  -7  -7   5  413.29   15.06
   7  -7  -5  427.08   14.59
  -7  -7   5  406.70   18.89
   7  -7  -5  407.49   13.54
   7  -7  -5  437.94   18.67
   7  -7  -4  520.38   18.78
   7  -7  -4  499.68   16.25
   7  -7  -4  477.04   15.51
  -7  -7   4  502.50   16.63
   7  -7  -4  522.21   21.83
   7  -7  -4  482.90   18.93
  -7  -7   4  474.46   20.20
  -7  -7   4  493.37   20.79
  -7  -7   3  900.87   28.63
   7  -7  -3  929.44   29.80
   7  -7  -3  856.89   27.09
  -7  -7   3  867.13   27.97
   7  -7  -2  297.61   15.56
  -7  -7   2  341.52   16.52
  -7  -7   2  335.10   16.84
   7  -7  -2  349.72   17.17
  -7  -7   2  368.41   17.02
   7  -7  -1  380.40   17.89
  -7  -7   1  369.49   17.37
  -7  -7   1  403.89   14.93
  -7  -7   1  389.83   14.22
  -7  -7   1  405.18   15.44
  -7  -7   1  382.37   19.03
   7  -7  -1  374.64   18.39
  -7  -7   1  386.63   14.17
  -7  -7   0  151.02    8.97
  -7  -7   0  153.74    9.18
  -7  -7   0  143.29    9.18
   7  -7   0  146.76   11.83
   7  -7   0  147.76   10.80
  -7  -7   0  149.67    8.40
  -7  -7   0  141.06   10.72
  -7  -7  -1  252.95   12.29
  -7  -7  -1  237.90   10.51
  -7  -7  -1  258.08   12.81
  -7  -7  -1  238.14   14.75
  -7  -7  -1  264.81   12.47
  -7  -7  -2   74.11    6.51
  -7  -7  -2   75.08    6.10
  -7  -7  -2   74.62    6.87
  -7  -7  -2   76.83    6.77
   7  -7   2   79.80    9.29
  -7  -7  -3   25.57    3.63
  -7  -7  -3   26.44    3.63
  -7  -7  -3   22.31    3.53
  -7  -7  -3   23.92    3.65
  -7  -7  -3   21.61    3.33
  -7  -7  -3   19.26    3.58
  -7  -7  -4   58.07    5.29
  -7  -7  -4   56.71    4.76
  -7  -7  -4   58.55    5.47
  -7  -7  -5    0.44    0.69
  -7  -7  -5   -0.94    0.76
   7  -5 -11    1.51    0.92
   7  -5 -11    0.94    0.76
   7  -5 -10   20.85    3.34
   7  -5 -10   20.10    2.76
  -7  -5  10   19.84    2.76
   7  -5 -10   21.35    3.25
   7  -5  -9  132.06    7.96
   7  -5  -9  131.09    8.76
   7  -5  -9  128.26    8.43
   7  -5  -8  453.26   15.46
   7  -5  -8  457.39   16.10
   7  -5  -8  442.09   16.01
  -7  -5   8  452.62   21.84
   7  -5  -8  441.81   16.86
   7  -5  -8  478.00   23.96
   7  -5  -8  433.33   16.20
   7  -5  -7  906.27   23.96
   7  -5  -7  926.81   29.55
   7  -5  -7  893.56   23.89
  -7  -5   7  896.79   30.62
   7  -5  -7  926.14   24.97
   7  -5  -7  924.81   23.77
  -7  -5   7  913.41   31.33
   7  -5  -7  983.92   33.52
   7  -5  -7  947.97   24.60
   7  -5  -6  515.86   16.40
   7  -5  -6  527.53   16.33
  -7  -5   6  518.86   21.02
   7  -5  -6  508.34   16.45
   7  -5  -6  531.64   20.67
  -7  -5   6  476.95   20.51
   7  -5  -6  538.30   16.29
   7  -5  -6  564.48   22.43
   7  -5  -5  192.45   11.45
   7  -5  -5  182.07   11.45
  -7  -5   5  176.04   11.09
   7  -5  -5  199.27   10.20
  -7  -5   5  182.68   11.30
   7  -5  -4  506.56   19.00
   7  -5  -4  498.75   17.48
  -7  -5   4  510.52   18.75
   7  -5  -4  479.94   16.86
  -7  -5   4  495.44   17.97
   7  -5  -3  444.06   15.10
   7  -5  -3  451.25   17.52
  -7  -5   3  469.12   16.90
  -7  -5   3  466.53   17.49
   7  -5  -3  474.88   17.09
  -7  -5   3  446.07   16.30
   7  -5  -3  474.84   14.03
  -7  -5   2 1889.59   40.35
   7  -5  -2 1929.53   42.22
  -7  -5   2 2015.74   44.10
  -7  -5   2 2009.71   43.39
   7  -5  -2 1993.83   42.75
  -7  -5   1  656.81   23.76
  -7  -5   1  687.58   22.94
   7  -5  -1  660.82   22.42
   7  -5  -1  688.58   21.25
  -7  -5   1  671.03   20.79
   7  -5   0  313.56   13.47
  -7  -5   0  284.76   16.22
   7  -5   0  285.68   14.86
  -7  -5   0  279.33   13.16
  -7  -5  -1 1286.37   30.10
  -7  -5  -1 1329.89   30.61
  -7  -5  -1 1276.90   30.43
  -7  -5  -1 1317.79   37.34
  -7  -5  -1 1350.34   40.83
   7  -5   1 1396.43   37.60
  -7  -5  -2    9.28    2.99
  -7  -5  -2    6.15    1.84
  -7  -5  -2    7.01    1.97
  -7  -5  -2    7.78    2.18
  -7  -5  -2    5.17    1.90
   7  -5   2    8.00    2.58
  -7  -5  -2   11.24    2.61
  -7  -5  -3  121.11    8.08
  -7  -5  -3  121.29    8.15
  -7  -5  -3  137.42    8.77
  -7  -5  -3  133.31    8.55
  -7  -5  -3  132.65    8.73
  -7  -5  -3  151.90   13.30
  -7  -5  -4   87.20    7.01
  -7  -5  -4   94.26    7.22
  -7  -5  -4   87.80    6.71
  -7  -5  -4  100.28    6.93
  -7  -5  -5    4.47    1.84
  -7  -5  -6   30.07    3.06
   7  -3 -11   40.15    3.75
   7  -3 -11   51.51    4.07
   7  -3 -10  149.73    7.90
   7  -3 -10  163.78    9.09
   7  -3 -10  165.27    9.11
   7  -3  -9  320.68   12.94
   7  -3  -9  310.00   12.11
   7  -3  -9  294.34   13.42
   7  -3  -9  310.19   13.52
   7  -3  -9  311.13   13.82
   7  -3  -8  251.70   11.73
   7  -3  -8  255.32   15.58
   7  -3  -8  249.53   10.89
  -7  -3   8  228.91   15.08
   7  -3  -8  243.01   11.80
   7  -3  -8  252.86   12.08
  -7  -3   8  237.70   15.47
   7  -3  -8  263.51   17.28
   7  -3  -8  266.69   11.99
   7  -3  -8  246.89   11.65
   7  -3  -8  257.20   11.30
   7  -3  -7  284.68   11.54
   7  -3  -7  285.35   11.94
   7  -3  -7  258.85   13.87
   7  -3  -7  263.95   14.42
   7  -3  -7  300.96   16.77
  -7  -3   7  253.05   14.49
   7  -3  -7  274.40   11.72
   7  -3  -7  263.59   11.61
   7  -3  -7  274.25   11.47
   7  -3  -6  113.72    9.20
   7  -3  -6  122.16    8.72
   7  -3  -6  122.44    8.48
  -7  -3   6  112.28    8.82
   7  -3  -6  120.61    7.67
  -7  -3   6  116.68    8.65
   7  -3  -5  499.17   16.14
  -7  -3   5  497.06   15.36
  -7  -3   5  518.69   18.19
   7  -3  -5  500.43   17.56
   7  -3  -5  472.78   15.64
   7  -3  -5  527.13   18.57
  -7  -3   5  468.47   16.52
   7  -3  -4  102.62    7.22
  -7  -3   4   99.80    6.63
  -7  -3   4   94.29    6.87
   7  -3  -4   86.62    6.15
  -7  -3   4   89.12    6.15
   7  -3  -4   99.58    6.30
   7  -3  -3 1141.55   26.96
  -7  -3   3 1136.41   27.33
  -7  -3   3 1200.56   27.13
   7  -3  -3 1163.40   26.60
  -7  -3   3 1092.59   24.08
   7  -3  -2  165.88    8.45
  -7  -3   2  183.43   10.14
  -7  -3   2  163.00    8.67
  -7  -3   2  162.33    7.29
   7  -3  -2  170.88    7.47
   7  -3  -2  179.52    9.20
   7  -3  -1  206.29    8.77
   7  -3  -1  211.10    9.11
  -7  -3   1  203.19   11.52
  -7  -3   1  200.46   10.14
  -7  -3   1  210.15    8.50
   7  -3   0  330.94   11.29
   7  -3   0  302.18   12.38
  -7  -3   0  300.27   14.23
   7  -3   0  333.89   13.94
  -7  -3   0  310.63   15.73
  -7  -3   0  300.14   11.35
  -7  -3  -1  240.72   13.91
  -7  -3  -1  268.60   15.68
   7  -3   1  290.59   13.59
   7  -3   1  276.39   13.28
   7  -3   2  249.42   14.41
  -7  -3  -2  272.73   11.44
  -7  -3  -2  276.81   11.68
  -7  -3  -2  253.95   15.57
  -7  -3  -2  264.88   16.59
   7  -3   2  268.51   13.90
  -7  -3  -2  268.88   11.76
   7  -3   3  205.63   14.67
  -7  -3  -3  212.16   10.81
  -7  -3  -3  210.85   10.81
  -7  -3  -3  215.06   11.03
  -7  -3  -3  226.62   15.72
  -7  -3  -4  942.89   25.36
  -7  -3  -4  929.09   25.86
  -7  -3  -4  918.92   26.12
  -7  -3  -5  226.71   10.33
  -7  -3  -5  256.55   12.16
  -7  -3  -6   70.45    5.38
  -7  -1  11   26.10    3.08
   7  -1 -11   27.23    3.21
   7  -1 -10  317.29   12.62
   7  -1 -10  313.18   12.78
   7  -1 -10  330.51   13.46
   7  -1  -9  755.74   22.37
   7  -1  -9  725.95   21.31
   7  -1  -9  739.99   22.72
   7  -1  -9  726.66   21.90
   7  -1  -9  735.60   21.75
   7  -1  -8    1.78    1.03
   7  -1  -8    6.12    2.56
   7  -1  -8    0.86    1.03
  -7  -1   8    2.94    2.03
   7  -1  -8    1.71    1.24
   7  -1  -8    0.46    1.02
   7  -1  -8    1.54    1.04
   7  -1  -8    1.27    1.56
   7  -1  -8    4.24    1.83
   7  -1  -7  311.78   16.19
  -7  -1   7  319.55   15.96
   7  -1  -7  358.69   17.58
  -7  -1   6  722.89   19.86
   7  -1  -6  710.20   22.08
   7  -1  -6  731.38   21.30
  -7  -1   6  751.81   23.14
   7  -1  -6  780.95   24.46
   7  -1  -6  704.49   22.85
  -7  -1   5 4162.17   69.66
  -7  -1   5 4404.48   74.14
   7  -1  -5 4274.48   73.26
   7  -1  -5 4270.61   71.77
   7  -1  -5 4147.65   73.57
   7  -1  -4  597.84   17.45
  -7  -1   4  585.58   18.01
  -7  -1   4  598.35   16.71
   7  -1  -4  595.69   16.84
   7  -1  -4  600.95   16.98
   7  -1  -3 2800.40   48.26
  -7  -1   3 2709.14   51.04
  -7  -1   3 3089.57   48.43
   7  -1  -3 3003.30   49.31
  -7  -1   3 2546.69   43.15
   7  -1  -3 2764.34   48.35
  -7  -1   2 2769.85   53.07
  -7  -1   2 2898.90   48.20
   7  -1  -2 2765.22   49.21
   7  -1  -2 2898.93   48.34
  -7  -1   2 2831.93   42.52
   7  -1  -1  172.50    6.89
  -7  -1   1  172.20    9.99
  -7  -1   1  151.95    7.54
   7  -1  -1  158.06    7.77
   7  -1  -1  157.63    4.97
   7  -1  -1  156.58    8.15
   7  -1   0  618.92   19.85
   7  -1   0  651.37   14.15
  -7  -1   0  652.58   22.12
   7  -1   0  682.78   18.37
   7  -1   1  431.87   18.14
  -7  -1  -1  410.25   17.57
  -7  -1  -1  460.22   19.33
   7  -1   1  444.51   14.93
   7  -1   1  486.69   15.44
   7  -1   2   84.01    8.82
  -7  -1  -2   71.82    8.07
  -7  -1  -2   86.15    8.66
   7  -1   2   85.09    7.23
  -7  -1  -3   17.97    4.41
   7  -1   3   36.69    6.41
  -7  -1  -3   25.77    3.74
  -7  -1  -3   26.51    3.71
  -7  -1  -3   23.94    3.65
   7  -1   3   25.61    4.46
  -7  -1  -3   33.12    4.02
  -7  -1  -4  195.72   10.22
  -7  -1  -4  184.22   10.24
  -7  -1  -4  188.63   10.82
  -7  -1  -5   99.08    7.00
  -7  -1  -5   98.14    7.51
  -7  -1  -6    0.87    1.37
  -7  -1  -6    2.57    1.20
  -7  -1  -7   51.08    3.25
   7   1 -12   48.68    3.11
   7   1 -11   23.93    3.25
  -7   1  11   23.04    2.82
  -7   1  10  304.27   12.93
   7   1 -10  331.85   14.03
   7   1 -10  311.22   12.56
   7   1  -9  679.10   21.40
   7   1  -9  686.38   21.42
   7   1  -9  742.70   21.23
   7   1  -9  726.84   22.46
   7   1  -9  725.70   21.64
   7   1  -8   -0.23    1.23
   7   1  -8   -3.17    1.97
   7   1  -8    1.30    1.19
   7   1  -8    4.79    1.53
   7   1  -8    0.85    2.41
  -7   1   8    3.61    1.71
   7   1  -8   -1.96    1.57
  -7   1   8    1.18    1.53
  -7   1   8    0.75    1.60
   7   1  -7  326.41   16.00
   7   1  -7  354.80   17.86
  -7   1   7  328.52   15.11
  -7   1   7  354.82   16.82
   7   1  -6  716.93   22.69
  -7   1   6  787.47   23.45
   7   1  -6  736.72   24.16
  -7   1   6  727.21   21.90
  -7   1   5 4357.64   74.55
  -7   1   5 4318.21   73.62
   7   1  -5 4413.66   75.31
  -7   1   4  607.48   17.62
  -7   1   4  598.99   15.88
   7   1  -4  660.24   17.90
  -7   1   4  620.72   18.63
   7   1  -4  614.83   17.81
  -7   1   3 2715.55   45.31
   7   1  -3 2706.90   48.18
  -7   1   3 2789.75   52.12
   7   1  -2 2888.84   49.86
  -7   1   2 2801.98   52.73
  -7   1   2 2682.19   43.23
   7   1  -2 2884.22   45.53
   7   1  -2 2760.34   47.04
  -7   1   2 2743.11   52.20
   7   1  -1  175.75    7.19
  -7   1   1  166.14    9.52
   7   1  -1  179.38    7.32
   7   1  -1  180.83    9.25
   7   1   0  670.14   21.47
  -7   1   0  647.43   20.97
   7   1   0  677.95   18.08
   7   1   0  674.96   16.13
   7   1   1  445.44   19.16
  -7   1  -1  464.40   18.26
   7   1   1  445.42   16.06
   7   1   2   70.48    8.86
   7   1   2   94.78    8.43
  -7   1  -2   84.38    7.86
   7   1   2   91.19    7.87
  -7   1  -3   29.30    3.94
  -7   1  -3   31.05    4.06
   7   1   3   25.24    5.31
  -7   1  -3   27.03    3.98
   7   1   3   23.84    4.64
   7   1   3   28.54    4.99
  -7   1  -4  185.75   10.53
  -7   1  -4  198.73   10.83
  -7   1  -4  181.90   10.30
  -7   1  -5  102.36    7.41
  -7   1  -5   95.78    7.19
  -7   1  -5   95.55    7.12
  -7   1  -6   -0.91    1.13
  -7   1  -6    0.56    0.81
  -7   1  -6   -0.34    0.91
   7   3 -11   54.92    4.71
  -7   3  11   51.89    4.57
   7   3 -10  147.05    8.48
   7   3 -10  173.69    9.94
  -7   3  10  155.54    8.67
  -7   3  10  162.97    8.46
   7   3  -9  315.80   14.17
  -7   3   9  290.01   13.37
  -7   3   9  323.78   13.78
   7   3  -9  309.17   12.99
   7   3  -9  313.07   13.90
  -7   3   8  253.96   12.06
   7   3  -8  230.63   10.63
   7   3  -8  266.37   17.38
   7   3  -8  233.62   10.74
   7   3  -8  227.76   11.65
   7   3  -8  240.79   11.76
  -7   3   8  241.47   15.48
  -7   3   8  237.62   15.47
  -7   3   8  228.15   11.57
   7   3  -8  262.43   12.14
  -7   3   8  222.70   14.58
   7   3  -7  254.46   11.80
   7   3  -7  276.97   11.81
   7   3  -7  272.45   11.59
  -7   3   7  264.31   14.86
   7   3  -7  244.76   15.30
   7   3  -7  304.20   14.52
  -7   3   7  260.61   14.22
   7   3  -7  278.44   11.79
   7   3  -7  257.13   10.67
   7   3  -6  131.61    9.85
  -7   3   6  103.01    8.46
  -7   3   6  122.07    8.29
   7   3  -6  100.36    7.61
  -7   3   5  474.17   17.79
  -7   3   5  491.59   18.20
  -7   3   5  493.82   14.86
   7   3  -5  494.34   17.26
   7   3  -4  103.48    6.78
  -7   3   4   95.76    7.39
  -7   3   4   99.63    5.55
  -7   3   4   79.92    7.00
   7   3  -4   93.13    6.78
  -7   3   4  104.87    4.68
   7   3  -3 1041.96   25.27
   7   3  -3 1212.46   26.57
  -7   3   3 1191.27   27.99
  -7   3   3 1092.20   20.38
  -7   3   3 1194.83   30.26
   7   3  -3 1192.41   26.25
   7   3  -2  184.48    9.01
  -7   3   2  165.14    9.86
  -7   3   2  157.50    9.98
   7   3  -2  171.99    7.77
   7   3  -1  193.59    9.39
  -7   3   1  205.89   10.78
   7   3  -1  215.14    7.83
  -7   3   1  196.60   11.18
   7   3  -1  184.93    9.90
   7   3   0  329.24   14.76
  -7   3   0  290.73   13.99
  -7   3   0  321.40   13.76
   7   3   0  303.06   12.93
   7   3   1  256.33   14.62
   7   3   1  260.80   13.25
  -7   3  -2  257.18   11.62
   7   3   2  243.11   15.82
  -7   3  -2  237.39   10.84
  -7   3  -2  256.64   10.90
   7   3   2  274.30   15.17
   7   3   2  266.20   14.82
   7   3   3  211.18   15.81
  -7   3  -3  214.92   10.92
  -7   3  -3  198.68   10.82
  -7   3  -3  217.83   10.54
   7   3   3  206.53   14.30
   7   3   3  214.11   14.60
  -7   3  -4  905.34   24.49
  -7   3  -4  966.30   26.03
  -7   3  -5  291.34   12.63
  -7   3  -5  250.43   12.13
  -7   3  -5  267.77   11.28
  -7   3  -6   69.80    5.03
  -7   3  -6   71.73    5.30
   7   5 -11    2.86    1.08
  -7   5  11    1.23    0.89
  -7   5  10   18.61    3.23
  -7   5  10   17.22    2.55
   7   5 -10   19.53    3.22
  -7   5  10   23.16    3.06
   7   5 -10   19.34    2.98
   7   5  -9  115.98    8.07
   7   5  -9  129.97    8.75
  -7   5   9  129.81    8.24
  -7   5   9  120.47    8.21
   7   5  -8  443.06   16.29
   7   5  -8  445.49   23.25
   7   5  -8  432.81   17.11
  -7   5   8  444.99   22.58
  -7   5   8  447.15   17.01
   7   5  -8  460.39   17.21
  -7   5   8  419.78   16.23
   7   5  -7  898.65   32.05
  -7   5   7  937.56   32.44
  -7   5   7  945.28   26.08
   7   5  -7  892.50   26.01
   7   5  -7  886.72   24.86
   7   5  -7  946.60   25.52
  -7   5   7  943.37   25.59
  -7   5   6  495.48   16.75
   7   5  -6  497.26   16.86
   7   5  -6  480.93   20.40
  -7   5   6  511.86   21.60
  -7   5   6  527.54   17.34
   7   5  -6  528.74   16.76
   7   5  -5  170.52   10.61
  -7   5   5  169.64   11.32
  -7   5   5  191.43   12.37
  -7   5   4  506.99   20.73
  -7   5   4  475.82   18.77
   7   5  -4  516.94   16.53
  -7   5   3  433.60   16.98
  -7   5   3  434.99   19.18
   7   5  -3  478.60   17.78
   7   5  -3  470.23   15.24
  -7   5   2 1990.95   47.63
   7   5  -2 2086.13   44.05
   7   5  -2 2019.38   40.63
   7   5  -1  646.94   20.39
   7   5  -1  696.96   20.17
  -7   5   1  653.13   21.93
  -7   5   1  625.59   23.95
   7   5  -1  650.39   21.54
   7   5   0  270.55   13.67
   7   5   0  297.66   13.91
  -7   5   0  296.58   15.84
   7   5   0  266.24   13.80
  -7   5  -1 1175.17   28.27
   7   5   1 1223.98   35.70
  -7   5  -1 1220.27   29.08
   7   5   1 1373.10   36.09
  -7   5  -1 1352.27   37.08
   7   5   1 1327.41   36.30
  -7   5  -2    8.19    2.15
  -7   5  -2    8.44    2.25
   7   5   2    8.53    3.11
   7   5   2   12.93    3.61
   7   5   2    2.62    1.82
  -7   5  -2    6.22    1.87
  -7   5  -3  148.09    9.31
   7   5   3  155.01   13.38
  -7   5  -3  136.63    8.86
  -7   5  -3  135.67    8.45
   7   5   3  160.36   12.98
   7   5   3  142.88   12.22
  -7   5  -4  102.27    7.59
  -7   5  -4  101.72    7.80
  -7   5  -4   91.74    6.68
  -7   5  -5    0.25    0.82
  -7   5  -5    0.70    1.60
  -7   5  -5   -0.30    1.55
   7   5   6   27.58    2.76
  -7   5  -6   31.77    3.09
   7   7 -10   10.78    1.86
   7   7 -10    6.63    1.64
  -7   7  10    8.94    1.71
  -7   7  10   12.28    2.27
  -7   7   9   77.03    6.43
   7   7  -9   77.76    6.42
  -7   7   9   71.65    5.58
  -7   7   9   72.79    6.01
   7   7  -9   74.28    5.63
  -7   7   8   96.49    7.25
  -7   7   8  102.23    7.86
   7   7  -8  101.20    8.11
   7   7  -8  107.98    7.06
   7   7  -8   92.21    7.51
  -7   7   8  102.93    7.84
  -7   7   7  203.26   11.00
   7   7  -7  206.03   11.48
   7   7  -7  185.07   10.08
  -7   7   7  201.87   15.07
  -7   7   7  191.46   11.05
   7   7  -7  218.98   11.49
  -7   7   7  201.84   10.90
  -7   7   6 1495.56   34.42
   7   7  -6 1480.67   34.74
   7   7  -6 1325.32   32.06
  -7   7   6 1390.18   33.25
   7   7  -6 1535.47   34.54
  -7   7   6 1466.40   32.39
  -7   7   6 1442.30   42.78
  -7   7   6 1526.60   35.25
  -7   7   6 1465.18   32.06
   7   7  -5  433.14   15.53
   7   7  -5  425.57   15.20
  -7   7   5  417.06   15.16
   7   7  -5  450.43   20.31
   7   7  -5  417.58   15.46
  -7   7   5  430.17   15.10
  -7   7   5  420.22   20.11
  -7   7   5  421.07   15.94
  -7   7   5  410.61   21.35
  -7   7   5  421.70   14.92
  -7   7   5  446.03   16.06
   7   7  -4  508.88   16.14
  -7   7   4  469.02   16.22
  -7   7   4  497.72   16.29
  -7   7   4  503.72   21.00
  -7   7   4  484.22   23.29
  -7   7   4  498.03   16.60
   7   7  -4  479.39   16.01
  -7   7   4  540.07   16.81
   7   7  -3 1005.67   31.21
  -7   7   3  939.03   29.04
  -7   7   3  899.43   33.07
   7   7  -2  331.78   16.76
  -7   7   2  320.50   18.77
   7   7  -1  423.95   19.29
  -7   7   1  352.55   14.13
  -7   7   1  388.21   14.16
  -7   7   1  378.11   13.79
   7   7  -1  393.04   14.09
   7   7  -1  378.79   13.75
  -7   7   1  377.77   20.53
   7   7   0  129.62   10.85
  -7   7   0  152.43    8.13
   7   7   0  153.17    8.69
  -7   7   0  158.19    9.15
  -7   7   0  146.59    8.26
  -7   7   0  150.70    8.70
   7   7   0  152.74   10.55
   7   7   0  157.55    8.56
  -7   7   0  135.63   12.27
  -7   7  -1  252.54   11.36
   7   7   1  280.86   16.91
   7   7   1  283.66   16.95
  -7   7  -1  258.02   11.46
   7   7   1  261.49   15.27
   7   7   1  275.21   12.38
  -7   7  -1  293.36   13.16
  -7   7  -2   79.91    6.43
  -7   7  -2   77.54    6.75
   7   7   2   85.60    9.19
   7   7   2   99.35   10.25
  -7   7  -2   78.43    6.36
   7   7   2   90.68    7.18
   7   7   3   26.82    4.10
  -7   7  -3   26.24    3.81
  -7   7  -3   24.15    3.69
  -7   7  -3   21.65    3.66
  -7   7  -4   61.56    5.39
  -7   7  -4   59.84    5.55
  -7   7  -4   54.50    4.99
   7   7   4   51.89    5.12
  -7   7  -5    2.73    1.07
   7   7   5    1.22    0.98
  -7   9  10   32.05    2.54
  -7   9   9   12.29    2.27
  -7   9   9   10.73    1.65
   7   9  -9   10.64    2.15
  -7   9   9   15.26    2.33
  -7   9   8  167.21    8.64
  -7   9   8  155.76    8.88
   7   9  -8  153.54    9.30
   7   9  -8  173.42    9.38
  -7   9   8  163.13    9.16
  -7   9   7  147.04    8.96
   7   9  -7  149.36    9.78
  -7   9   7  151.46    9.56
  -7   9   7  152.95    9.31
   7   9  -7  169.07    9.94
   7   9  -6  189.74   11.07
   7   9  -6  187.20    9.47
  -7   9   6  200.04    9.95
  -7   9   6  205.59   11.46
  -7   9   6  197.71   10.66
   7   9  -6  201.03   10.95
  -7   9   6  192.73   10.78
  -7   9   5 1106.89   29.17
   7   9  -5 1114.70   28.71
  -7   9   5 1106.90   28.31
  -7   9   5 1099.23   27.65
   7   9  -5 1168.91   29.70
   7   9  -5 1160.85   29.54
  -7   9   5 1126.54   28.02
  -7   9   5 1114.01   36.98
  -7   9   5 1111.91   29.59
  -7   9   5 1169.32   41.89
  -7   9   4  336.76   14.39
   7   9  -4  345.12   13.94
  -7   9   4  324.26   13.46
   7   9  -4  360.56   14.34
   7   9  -4  363.67   20.82
  -7   9   4  346.53   14.17
  -7   9   4  343.73   13.98
  -7   9   4  322.52   17.82
  -7   9   4  311.14   13.72
  -7   9   4  330.12   21.52
   7   9  -4  340.62   14.18
   7   9  -3  820.86   23.15
  -7   9   3  858.21   22.61
   7   9  -3  858.58   33.57
  -7   9   3  824.08   23.54
   7   9  -3  798.64   22.45
  -7   9   3  839.99   23.30
  -7   9   3  856.06   23.95
   7   9  -3  840.61   24.14
  -7   9   3  822.98   23.11
  -7   9   3  828.04   35.15
   7   9  -3  844.54   23.82
  -7   9   3  871.27   24.38
   7   9  -2  324.28   13.24
  -7   9   2  332.44   13.87
  -7   9   2  332.33   14.03
   7   9  -2  343.92   20.64
   7   9  -2  327.95   14.01
  -7   9   2  365.34   14.44
  -7   9   2  309.70   20.92
   7   9  -2  364.63   19.92
  -7   9   2  342.82   14.33
   7   9  -2  324.62   13.72
  -7   9   1  104.67    7.68
  -7   9   1   96.35    7.17
   7   9  -1  116.98    7.52
  -7   9   1  108.69    7.86
   7   9  -1  118.65    8.10
   7   9  -1  117.64   11.99
  -7   9   1  111.45   12.55
   7   9  -1  125.38   11.65
   7   9  -1  108.95    7.71
  -7   9   0  165.91    9.21
   7   9   0  170.69   14.46
  -7   9   0  163.37    9.96
   7   9   0  165.97    8.95
   7   9   0  158.72    9.34
   7   9   0  150.32    9.34
  -7   9   0  145.74   13.94
   7   9   0  171.43   13.64
  -7   9   0  156.57    9.57
  -7   9  -1  787.39   22.60
  -7   9  -1  795.88   24.00
   7   9   1  764.56   22.98
   7   9   1  781.40   21.85
   7   9   2  277.54   12.73
  -7   9  -2  290.62   11.80
  -7   9  -2  300.92   13.47
  -7   9  -3   34.11    4.19
   7   9   3   29.99    3.89
  -7   9  -4  172.42    7.95
   7   9   4  185.52    8.34
   7   9   5   51.52    3.22
  -7  11   8    6.26    1.28
  -7  11   8    5.43    1.45
   7  11  -8    4.96    1.53
  -7  11   8    7.56    1.68
  -7  11   7   92.43    6.07
   7  11  -7   93.82    6.52
   7  11  -7   90.87    6.03
  -7  11   7   99.06    6.71
  -7  11   7   91.86    5.88
  -7  11   6  499.44   16.45
  -7  11   6  502.95   16.27
   7  11  -6  499.93   17.18
  -7  11   6  508.31   17.26
   7  11  -6  512.77   16.84
  -7  11   5  215.00   10.89
  -7  11   5  190.40    9.12
   7  11  -5  206.99   10.76
  -7  11   5  200.85    9.98
   7  11  -5  197.31   10.42
  -7  11   5  199.37   10.67
   7  11  -5  208.04   10.69
   7  11  -4  938.75   25.17
  -7  11   4  965.92   25.91
  -7  11   4  919.55   23.92
   7  11  -4  899.36   24.43
  -7  11   4  898.99   24.01
  -7  11   4  871.03   24.49
   7  11  -4  887.33   24.83
   7  11  -3    6.71    2.15
  -7  11   3    3.93    1.32
  -7  11   3    4.83    2.20
   7  11  -3    7.94    2.07
  -7  11   3    3.69    1.34
  -7  11   3    5.45    1.90
   7  11  -3    3.68    1.91
  -7  11   3    2.61    1.62
  -7  11   2  260.39   12.41
  -7  11   2  268.34   12.59
   7  11  -2  266.22   12.08
  -7  11   2  267.88   11.75
   7  11  -2  269.75   12.76
   7  11  -2  264.20   12.28
  -7  11   1   85.46    6.73
   7  11  -1   92.56    6.75
  -7  11   1   92.41    6.86
   7  11  -1   90.40    7.14
   7  11  -1   99.20    7.31
  -7  11   0  445.97   15.45
   7  11   0  438.88   14.90
  -7  11   0  447.26   16.38
  -7  11   0  445.69   15.87
   7  11   0  443.32   16.05
   7  11   0  459.42   16.08
   7  11   1   74.24    5.16
   7  11   1   72.28    5.86
  -7  11  -1   73.80    5.96
   7  11   1   85.30    6.02
  -7  11  -1   76.39    5.85
  -7  11  -2  167.85    7.60
  -7  11  -2  154.03    8.07
   7  11   2  157.71    8.11
  -7  11  -3   65.91    4.48
   7  11   3   58.91    4.15
  -7  13   6  413.61   11.19
  -7  13   6  407.80   10.93
   7  13  -6  383.38   11.40
   7  13  -6  409.56   10.92
  -7  13   6  412.09   11.69
  -7  13   5  143.07    6.95
   7  13  -5  151.71    6.87
  -7  13   5  137.55    6.34
   7  13  -5  145.38    6.91
  -7  13   5  147.12    6.99
  -7  13   4  160.12    7.91
   7  13  -4  160.81    7.94
  -7  13   4  140.02    6.60
   7  13  -4  160.56    7.30
  -7  13   4  150.76    7.29
   7  13  -4  152.79    7.42
   7  13  -3  205.18    8.97
  -7  13   3  214.49    9.52
  -7  13   3  195.00    7.75
  -7  13   3  200.37    8.16
   7  13  -3  214.51    9.36
  -7  13   2  363.92   12.72
   7  13  -2  374.98   12.44
   7  13  -2  371.84   12.53
  -7  13   1  156.72    7.66
   7  13  -1  156.83    7.27
  -7  13   1  155.63    8.09
  -7  13   1  142.07    6.44
   7  13  -1  157.39    7.57
   7  13   0  415.40   11.55
  -7  13   0  441.30   13.17
   7  13   0  424.00   12.50
  -7  13  -1   14.93    1.95
  -7  13  -1   15.43    1.89
   7  13   1   18.46    2.12
   8 -14  -5  236.92    7.49
  -8 -14   5  220.59    7.23
   8 -14  -4   94.73    4.99
  -8 -14   4   88.48    4.75
   8 -14  -3  109.81    5.49
  -8 -14   3  112.03    5.42
  -8 -14   2   30.19    2.48
   8 -14  -2   31.38    2.71
  -8 -14   2   31.45    2.60
  -8 -14   1  118.23    5.09
   8 -12  -8   51.87    3.23
   8 -12  -8   47.55    2.93
  -8 -12   7  312.78   10.74
   8 -12  -7  303.75   10.31
   8 -12  -7  282.06    8.83
   8 -12  -7  315.80    9.81
  -8 -12   7  283.45    8.71
   8 -12  -6  638.83   17.61
   8 -12  -6  636.96   17.39
   8 -12  -6  651.51   16.69
  -8 -12   6  640.05   17.35
   8 -12  -5  608.60   17.39
   8 -12  -5  579.43   18.16
   8 -12  -5  579.93   16.13
  -8 -12   5  611.64   18.26
   8 -12  -4  182.34    8.76
   8 -12  -4  173.23    9.68
   8 -12  -4  180.92    8.24
  -8 -12   4  176.07    9.69
  -8 -12   3  354.14   12.81
  -8 -12   3  374.72   13.47
   8 -12  -3  385.16   12.13
   8 -12  -3  386.24   14.87
  -8 -12   3  379.47   14.66
  -8 -12   2   65.23    5.57
   8 -12  -2   66.14    5.78
  -8 -12   2   64.71    5.58
  -8 -12   1  560.91   17.79
   8 -12  -1  549.61   16.76
  -8 -12   1  556.90   16.62
  -8 -12   0   41.18    4.27
  -8 -12  -1    5.20    1.59
  -8 -12  -2   12.41    1.72
  -8 -10   9   45.09    3.20
   8 -10  -9   48.74    3.47
   8 -10  -9   54.53    3.84
  -8 -10   9   34.98    2.76
   8 -10  -9   55.47    3.95
  -8 -10   8   95.27    6.33
   8 -10  -8   90.38    6.07
   8 -10  -8   88.48    6.02
   8 -10  -8   93.06    5.95
   8 -10  -7  135.09    8.33
   8 -10  -7  122.94    7.30
   8 -10  -7  124.09    7.73
   8 -10  -7  144.25    7.93
  -8 -10   7  133.43    7.43
   8 -10  -6   12.91    2.75
   8 -10  -6   13.16    3.02
   8 -10  -6   11.03    2.63
  -8 -10   6   12.56    2.64
   8 -10  -5  871.51   24.79
   8 -10  -5  921.90   24.46
  -8 -10   5  906.94   25.63
   8 -10  -4  418.13   15.69
  -8 -10   4  423.94   16.72
   8 -10  -4  416.19   15.04
  -8 -10   3  103.99    7.61
   8 -10  -3  111.33    7.46
   8 -10  -3  114.82    7.42
  -8 -10   3  120.44    8.55
  -8 -10   2  145.63    8.73
  -8 -10   2  167.91   10.14
   8 -10  -2  166.29    8.77
  -8 -10   2  161.10    9.86
  -8 -10   1  275.44   12.69
  -8 -10   1  269.62   13.34
  -8 -10   1  270.60   13.86
  -8 -10   1  275.06   12.61
  -8 -10   0  328.31   14.60
  -8 -10   0  312.03   13.86
  -8 -10   0  307.20   14.70
  -8 -10   0  323.60   12.83
  -8 -10  -1  116.71    8.18
  -8 -10  -1  114.38    8.12
  -8 -10  -1  111.38    8.58
  -8 -10  -2   50.03    4.07
  -8 -10  -2   47.39    4.64
  -8 -10  -2   51.09    5.24
  -8 -10  -3  106.16    5.40
  -8 -10  -3  104.18    6.37
   8  -8 -10  216.42    7.99
   8  -8 -10  213.97    8.69
  -8  -8   9   73.20    5.22
   8  -8  -9   74.00    5.33
   8  -8  -9   78.80    5.81
   8  -8  -9   82.52    6.30
   8  -8  -9   76.97    5.62
   8  -8  -8    2.58    1.50
   8  -8  -8    3.69    1.69
   8  -8  -8    3.75    1.88
   8  -8  -8    3.13    1.68
   8  -8  -7  519.27   18.31
   8  -8  -7  502.45   17.86
   8  -8  -7  548.46   18.25
   8  -8  -7  567.21   17.54
   8  -8  -6  542.55   18.55
   8  -8  -6  561.40   18.46
  -8  -8   6  514.79   17.71
   8  -8  -6  491.40   23.28
   8  -8  -6  563.50   17.95
  -8  -8   6  493.10   22.99
   8  -8  -6  528.09   16.49
  -8  -8   6  527.69   24.50
  -8  -8   5   64.39    5.95
   8  -8  -5   48.56    6.92
   8  -8  -5   68.06    6.03
   8  -8  -5   62.21    5.61
  -8  -8   5   55.87    7.42
  -8  -8   5   59.73    7.69
   8  -8  -4  121.00   11.12
  -8  -8   4  136.07    8.75
   8  -8  -4  129.36    8.23
   8  -8  -4  143.70    8.34
  -8  -8   4  146.10   11.82
   8  -8  -4  142.32   10.69
  -8  -8   4  118.55   10.54
  -8  -8   3   91.24    6.83
   8  -8  -3   79.42    6.20
   8  -8  -3   90.15    6.50
  -8  -8   3   98.13    7.33
  -8  -8   3   85.00    9.04
   8  -8  -3   85.78    8.64
  -8  -8   3   80.65    8.51
   8  -8  -3   89.82    9.46
  -8  -8   2  177.35   10.00
   8  -8  -2  161.78    8.56
  -8  -8   2  170.16   10.48
  -8  -8   2  197.80   14.00
   8  -8  -2  175.13   12.86
   8  -8  -2  169.01   12.86
  -8  -8   2  168.24    9.35
  -8  -8   2  155.32   11.89
  -8  -8   2  166.35    9.67
  -8  -8   1   83.88    6.79
  -8  -8   1   89.25    7.25
  -8  -8   1   84.33    7.39
   8  -8  -1   76.29    8.95
   8  -8  -1   92.19    9.21
  -8  -8   1   80.90    8.51
  -8  -8   1   90.08    6.96
  -8  -8   0  808.79   24.17
  -8  -8   0  840.88   24.85
  -8  -8   0  829.78   25.55
  -8  -8   0  788.99   28.91
   8  -8   0  781.40   31.28
  -8  -8   0  830.90   23.01
  -8  -8  -1   57.07    6.00
  -8  -8  -1   66.41    6.38
  -8  -8  -1   62.50    6.62
  -8  -8  -2  272.31   12.93
  -8  -8  -2  267.52   12.53
  -8  -8  -2  285.97   11.71
  -8  -8  -2  265.01   13.35
  -8  -8  -2  269.86   12.05
  -8  -8  -3  305.72   11.36
  -8  -8  -3  308.59   11.83
  -8  -8  -3  281.76   11.34
  -8  -8  -3  289.80   12.82
  -8  -8  -4  139.75    7.22
   8  -6 -11    5.67    1.50
   8  -6 -11   11.12    1.79
   8  -6 -10    4.84    1.52
   8  -6 -10    4.06    1.90
   8  -6 -10    2.11    1.29
   8  -6  -9  240.27   11.04
   8  -6  -9  221.22   11.45
   8  -6  -9  238.23   11.42
   8  -6  -8   93.32    7.09
   8  -6  -8   94.42    6.94
   8  -6  -8   92.83    7.03
   8  -6  -8   94.97    7.53
   8  -6  -7  771.77   28.22
   8  -6  -7  773.50   22.36
   8  -6  -7  811.45   22.28
   8  -6  -7  755.40   21.97
  -8  -6   7  811.47   29.37
   8  -6  -7  797.88   22.82
   8  -6  -7  789.72   30.14
  -8  -6   7  763.28   29.32
   8  -6  -7  762.16   20.57
   8  -6  -6  230.15   10.86
   8  -6  -6  220.51   10.44
  -8  -6   6  215.81   10.06
   8  -6  -6  226.24   14.15
  -8  -6   6  216.91   13.74
   8  -6  -6  235.69   10.75
  -8  -6   6  220.54   13.94
   8  -6  -6  230.83   14.14
   8  -6  -6  219.40   10.12
   8  -6  -5   65.56    5.47
  -8  -6   5   59.00    6.90
  -8  -6   5   71.28    7.36
   8  -6  -5   70.42    7.58
   8  -6  -5   80.50    5.85
   8  -6  -5   74.20    6.79
   8  -6  -5   72.98    7.30
   8  -6  -4  157.66   11.17
   8  -6  -4  151.95    9.57
  -8  -6   4  147.30   10.63
   8  -6  -4  168.33   10.54
  -8  -6   4  141.54    9.97
   8  -6  -3  148.11   10.48
  -8  -6   3  139.52    9.89
  -8  -6   3  140.69   10.31
   8  -6  -3  174.16   11.03
  -8  -6   3  137.39    9.52
  -8  -6   2  100.75    9.09
  -8  -6   2  107.68    9.25
   8  -6  -2  105.01    8.92
  -8  -6   2  104.74    8.26
   8  -6  -2  106.71    8.87
  -8  -6   1  321.70   13.02
  -8  -6   1  317.51   17.72
   8  -6  -1  329.55   16.84
  -8  -6   1  330.31   15.31
   8  -6  -1  350.55   16.15
  -8  -6   0 1080.88   27.27
  -8  -6   0 1065.96   27.44
  -8  -6   0 1087.17   28.18
  -8  -6   0 1075.17   36.66
   8  -6   0 1128.70   34.54
  -8  -6   0 1017.50   25.53
  -8  -6   0 1077.26   31.10
  -8  -6  -1  180.83   10.18
  -8  -6  -1  191.03   10.42
  -8  -6  -1  173.27    9.10
  -8  -6  -1  170.66   10.22
   8  -6   1  173.30   13.44
  -8  -6  -2   39.13    4.69
  -8  -6  -2   40.50    4.81
  -8  -6  -2   41.83    4.60
  -8  -6  -2   44.79    5.03
  -8  -6  -2   43.01    4.76
  -8  -6  -2   42.43    5.09
   8  -6   2   31.30    5.82
  -8  -6  -3  202.28   10.28
  -8  -6  -3  186.24   10.08
  -8  -6  -3  176.14    9.60
  -8  -6  -3  185.76   10.48
  -8  -6  -4  313.75   11.51
  -8  -6  -4  314.01   12.58
  -8  -6  -4  309.54   12.09
  -8  -6  -4  290.24   11.72
  -8  -6  -5  177.71    7.56
   8  -4 -11   28.68    3.24
   8  -4 -11   33.53    3.41
   8  -4 -10  487.88   14.58
  -8  -4  10  448.59   15.40
   8  -4 -10  471.01   16.65
   8  -4 -10  486.98   16.65
   8  -4  -9   49.44    4.77
   8  -4  -9   47.77    5.38
   8  -4  -9   42.17    4.86
   8  -4  -9   49.31    5.20
   8  -4  -8  160.43    9.13
   8  -4  -8  152.45    8.60
   8  -4  -8  139.72    8.69
  -8  -4   8  131.68   11.58
   8  -4  -8  151.34    9.26
  -8  -4   8  127.31   11.30
   8  -4  -8  176.62   14.00
   8  -4  -8  160.83    9.45
   8  -4  -7  104.24    6.79
   8  -4  -7   97.03    8.68
   8  -4  -7   93.13    6.40
  -8  -4   7  103.78    9.50
   8  -4  -7   97.75    6.91
  -8  -4   7   86.31    8.51
   8  -4  -7   99.02    6.79
   8  -4  -7   96.23    9.60
   8  -4  -7   92.31    6.77
   8  -4  -7   93.50    6.39
   8  -4  -6   32.35    5.09
   8  -4  -6   36.93    4.47
  -8  -4   6   38.87    5.40
   8  -4  -6   35.65    4.36
  -8  -4   6   31.88    4.72
   8  -4  -6   32.31    4.82
   8  -4  -5  299.18   14.08
   8  -4  -5  303.84   11.94
   8  -4  -5  290.17   14.09
  -8  -4   5  269.50   13.73
   8  -4  -5  289.97   12.77
  -8  -4   5  285.33   13.26
   8  -4  -4  284.71   13.51
  -8  -4   4  286.38   12.82
  -8  -4   4  278.33   13.07
   8  -4  -4  279.42   12.63
  -8  -4   4  285.28   12.22
   8  -4  -4  287.97   11.25
   8  -4  -3 1744.82   38.33
   8  -4  -3 1735.14   33.19
  -8  -4   3 1693.57   38.98
  -8  -4   3 1713.68   38.16
  -8  -4   3 1704.74   35.09
   8  -4  -2  239.35    9.47
  -8  -4   2  239.33   13.16
  -8  -4   2  242.89   12.13
   8  -4  -2  231.32   12.01
  -8  -4   2  244.89   10.47
   8  -4  -2  225.89   11.17
   8  -4  -1  465.74   16.13
   8  -4  -1  434.15   14.16
  -8  -4   1  429.50   19.43
  -8  -4   1  436.36   17.73
   8  -4  -1  486.27   18.36
  -8  -4   1  440.53   14.96
   8  -4   0  449.62   15.78
  -8  -4   0  422.02   20.68
   8  -4   0  447.35   18.49
  -8  -4   0  422.92   15.42
  -8  -4  -1   74.81    5.98
  -8  -4  -1   87.78    6.43
  -8  -4  -1   63.15    5.28
  -8  -4  -1   78.72    5.89
  -8  -4  -1   76.38    6.09
  -8  -4  -1   76.97    9.22
   8  -4   1   68.09    7.19
  -8  -4  -2   51.10    5.29
  -8  -4  -2   50.32    5.10
  -8  -4  -2   51.50    5.08
  -8  -4  -2   52.86    5.20
  -8  -4  -2   58.90    5.59
  -8  -4  -2   43.64    4.76
   8  -4   2   66.66    7.45
  -8  -4  -3  589.48   19.53
  -8  -4  -3  619.21   20.12
  -8  -4  -3  619.47   20.14
  -8  -4  -4   80.56    6.22
  -8  -4  -4   68.00    6.26
  -8  -4  -5   98.44    5.73
  -8  -4  -5  106.24    6.94
  -8  -4  -6   47.16    3.45
   8  -2 -11   61.53    4.79
   8  -2 -11   57.16    4.52
   8  -2 -11   64.09    4.75
   8  -2 -10  991.62   25.68
   8  -2 -10 1010.74   26.44
   8  -2 -10 1010.62   25.90
   8  -2 -10 1050.91   27.41
   8  -2  -9   43.19    4.83
   8  -2  -9   48.58    5.12
   8  -2  -9   54.28    5.73
   8  -2  -9   52.27    7.40
   8  -2  -9   47.25    5.13
   8  -2  -9   47.74    5.22
   8  -2  -9   49.64    5.15
   8  -2  -8   66.47    5.94
   8  -2  -8   75.47    8.46
   8  -2  -8   71.39    6.15
  -8  -2   8   64.69    5.45
  -8  -2   8   67.73    7.95
   8  -2  -8   71.11    5.92
   8  -2  -8   65.13    5.89
   8  -2  -8   78.23    8.89
   8  -2  -8   67.74    5.85
   8  -2  -7  670.38   24.20
   8  -2  -7  676.19   23.73
  -8  -2   7  726.01   25.43
   8  -2  -7  720.21   22.58
   8  -2  -6   64.82    6.25
  -8  -2   6   53.91    5.37
   8  -2  -6   56.58    6.01
  -8  -2   6   50.57    5.84
   8  -2  -6   53.45    5.37
   8  -2  -6   63.47    6.68
   8  -2  -5  639.91   20.21
  -8  -2   5  662.62   20.18
  -8  -2   5  638.86   20.10
   8  -2  -5  613.67   18.85
  -8  -2   5  628.72   18.21
   8  -2  -5  639.50   19.74
  -8  -2   4  881.57   24.16
  -8  -2   4  852.11   22.67
   8  -2  -4  895.29   22.92
  -8  -2   4  820.38   19.79
   8  -2  -4  817.40   22.60
   8  -2  -4  939.93   22.58
   8  -2  -3 1055.17   23.76
  -8  -2   3  973.33   26.58
   8  -2  -3  988.86   24.10
  -8  -2   3 1014.78   23.98
   8  -2  -3 1029.73   25.01
  -8  -2   3  930.15   19.87
   8  -2  -2 1783.27   35.99
   8  -2  -2 1886.23   36.03
  -8  -2   2 1850.50   41.44
  -8  -2   2 1798.25   36.63
   8  -2  -2 1794.70   37.78
  -8  -2   2 1875.48   31.58
   8  -2  -1  258.83   11.35
  -8  -2   1  256.58    8.35
  -8  -2   1  246.38   13.56
  -8  -2   1  251.52   11.23
   8  -2  -1  245.64    9.72
  -8  -2   0  120.53    9.97
   8  -2   0  138.88    8.58
   8  -2   0  132.26    8.87
   8  -2   1  427.31   18.67
  -8  -2  -1  411.83   20.26
   8  -2   1  445.52   16.83
   8  -2   2  337.34   18.39
  -8  -2  -2  355.34   14.07
  -8  -2  -2  325.23   13.14
  -8  -2  -2  331.72   13.47
  -8  -2  -2  316.51   18.79
   8  -2   3  438.06   22.43
  -8  -2  -3  413.52   15.91
  -8  -2  -3  417.38   16.30
  -8  -2  -3  443.74   16.45
  -8  -2  -4  318.30   13.54
  -8  -2  -4  303.52   14.04
  -8  -2  -5   41.97    4.07
  -8  -2  -5   40.13    4.71
  -8  -2  -6   48.71    3.20
  -8  -2  -6   66.10    4.63
   8   0 -12   52.63    3.54
  -8   0  11    1.25    1.25
   8   0 -11   -0.13    1.12
   8   0 -10 1103.51   27.42
  -8   0  10 1103.06   27.03
   8   0 -10 1100.64   27.24
   8   0 -10 1120.62   28.60
   8   0 -10 1059.05   25.99
   8   0 -10 1070.57   28.20
   8   0  -9   -0.35    1.35
  -8   0   9    2.52    1.51
   8   0  -9   -0.05    1.28
   8   0  -9   -2.61    1.73
   8   0  -9   -0.53    2.04
  -8   0   9    0.99    1.15
   8   0  -9    0.58    0.95
   8   0  -9    1.09    1.19
   8   0  -9   -1.74    1.33
  -8   0   9    3.00    1.94
   8   0  -9   -0.69    1.68
   8   0  -8  112.12    7.49
  -8   0   8  105.42    7.23
   8   0  -8  116.95   10.81
   8   0  -8  116.94    7.75
  -8   0   8  112.12   10.01
   8   0  -8  126.22    7.55
   8   0  -8  113.88   10.36
   8   0  -8   98.48    7.31
   8   0  -7   -0.02    1.29
   8   0  -7   -2.86    2.07
  -8   0   7   -0.25    1.01
  -8   0   7    0.61    1.48
   8   0  -6   53.66    6.01
   8   0  -6   62.27    6.31
  -8   0   6   57.78    5.38
  -8   0   6   53.58    5.55
   8   0  -6   55.98    5.65
   8   0  -5    1.32    1.30
   8   0  -5    4.71    2.15
  -8   0   5   -0.69    1.41
  -8   0   5   -0.04    1.08
   8   0  -5    1.13    1.20
   8   0  -4  178.75    9.07
   8   0  -4  183.47    9.34
  -8   0   4  182.16   10.39
  -8   0   4  176.86    8.12
   8   0  -4  176.81    8.90
   8   0  -3    0.27    1.11
   8   0  -3   -1.86    1.65
  -8   0   3   -0.72    1.96
  -8   0   3   -0.55    0.81
   8   0  -3   -0.48    1.34
   8   0  -2 1332.45   27.40
   8   0  -2 1362.49   30.09
  -8   0   2 1307.50   32.85
  -8   0   2 1247.08   25.75
   8   0  -2 1334.47   23.75
   8   0  -1    1.31    1.33
   8   0  -1    0.18    0.84
   8   0   0 2654.63   53.80
   8   0   0 2611.84   47.10
   8   0   0 2623.70   46.68
   8   0   1   -0.64    2.15
  -8   0  -1    1.17    1.28
   8   0   1    0.82    0.94
   8   0   2 1561.60   44.33
  -8   0  -2 1490.88   33.86
  -8   0  -2 1547.76   42.18
  -8   0  -2 1611.28   34.36
  -8   0  -3    0.21    0.99
  -8   0  -3   -2.45    1.92
  -8   0  -3   -1.06    1.23
   8   0   3   -0.28    1.89
   8   0   3    0.42    1.35
  -8   0  -4  663.83   21.60
  -8   0  -4  657.61   20.69
  -8   0  -5   -0.12    0.95
  -8   0  -5    0.39    1.20
  -8   0  -5   -0.41    1.43
  -8   0  -6   79.46    4.75
  -8   0  -6   87.35    5.31
   8   2 -12   48.18    3.48
  -8   2  12   44.13    3.30
  -8   2  11   57.41    4.67
   8   2 -11   61.56    5.39
   8   2 -11   52.32    4.23
  -8   2  10  998.96   26.57
   8   2 -10 1041.85   27.74
   8   2 -10 1002.66   26.30
  -8   2  10 1019.28   26.08
   8   2 -10 1012.50   25.94
   8   2  -9   44.19    5.17
  -8   2   9   40.60    5.01
   8   2  -9   48.09    4.97
   8   2  -9   54.35    5.21
  -8   2   9   41.17    4.93
  -8   2   9   42.51    6.84
  -8   2   9   56.03    7.62
   8   2  -9   42.26    5.06
   8   2  -8   63.41    6.01
   8   2  -8   65.58    5.95
   8   2  -8   76.48    9.17
  -8   2   8   56.69    7.10
  -8   2   8   67.90    7.69
  -8   2   8   71.65    7.93
   8   2  -8   61.51    7.19
   8   2  -8   68.85    6.05
  -8   2   8   71.27    5.70
   8   2  -8   68.99    5.83
   8   2  -8   63.73    5.59
   8   2  -7  707.82   26.23
  -8   2   7  656.89   23.77
  -8   2   7  678.30   23.79
  -8   2   7  670.63   23.12
   8   2  -7  700.63   24.01
   8   2  -6   57.22    5.84
   8   2  -6   57.66    6.43
  -8   2   6   47.23    5.56
  -8   2   6   50.82    5.41
  -8   2   6   49.71    5.00
  -8   2   5  636.67   20.66
  -8   2   5  631.54   18.31
   8   2  -5  608.56   20.54
  -8   2   5  662.09   16.85
  -8   2   5  645.69   21.43
  -8   2   4  831.70   23.36
  -8   2   4  885.52   19.61
   8   2  -4  896.67   23.08
  -8   2   4  874.62   25.16
  -8   2   3 1028.37   28.66
  -8   2   3  976.13   19.35
  -8   2   3  980.32   27.84
   8   2  -3 1036.40   23.19
   8   2  -3 1022.07   25.13
   8   2  -2 1847.85   38.63
  -8   2   2 1838.91   41.56
  -8   2   2 1874.49   41.71
   8   2  -2 1835.93   34.89
   8   2  -2 1853.12   35.23
   8   2  -1  254.95   12.47
  -8   2   1  255.60   13.12
  -8   2   1  241.88   12.62
   8   2  -1  253.79    9.19
   8   2  -1  263.44   10.62
   8   2   0  126.33    9.68
  -8   2   0  140.18    9.75
   8   2   0  127.06    8.09
   8   2   1  433.42   20.07
  -8   2  -1  422.52   18.24
   8   2   1  393.11   16.65
  -8   2  -2  345.33   13.74
  -8   2  -2  354.46   14.11
   8   2   2  339.87   19.37
  -8   2  -2  324.59   13.31
   8   2   2  350.42   18.00
   8   2   2  371.93   17.83
   8   2   3  460.82   24.50
  -8   2  -3  435.56   16.46
  -8   2  -3  421.06   15.88
   8   2   3  431.93   21.66
   8   2   3  429.66   20.70
  -8   2  -3  430.07   16.67
  -8   2  -4  309.70   14.14
  -8   2  -4  346.80   14.60
  -8   2  -4  328.35   13.78
  -8   2  -5   48.37    4.75
  -8   2  -5   43.95    4.65
  -8   2  -5   46.16    4.51
  -8   2  -6   55.58    3.99
  -8   2  -6   57.90    3.68
   8   4 -11   36.42    3.82
  -8   4  11   30.12    3.00
   8   4 -11   26.69    2.90
  -8   4  11   33.72    3.76
   8   4 -10  475.07   16.94
  -8   4  10  467.74   15.99
   8   4 -10  434.32   15.92
  -8   4  10  482.33   16.26
   8   4  -9   38.24    4.87
  -8   4   9   43.66    5.08
   8   4  -9   47.10    5.24
  -8   4   9   37.56    4.62
   8   4  -9   43.65    4.52
   8   4  -8  146.03    8.93
   8   4  -8  149.50    8.33
   8   4  -8  155.10    9.73
  -8   4   8  163.86    9.75
   8   4  -8  178.60   14.12
  -8   4   8  145.88   12.51
  -8   4   8  144.91    9.29
   8   4  -8  157.23    9.43
   8   4  -7   99.90    6.41
   8   4  -7   96.05    7.24
  -8   4   7   98.57    7.27
  -8   4   7  103.69    6.81
   8   4  -7   93.03    9.26
  -8   4   7  116.90   10.39
  -8   4   7   88.32    8.20
   8   4  -7   97.50    6.80
  -8   4   7   97.52    7.22
   8   4  -7   94.50    6.87
   8   4  -6   40.84    4.69
  -8   4   6   37.68    5.38
   8   4  -6   33.14    5.24
  -8   4   6   40.80    5.74
  -8   4   6   35.98    4.83
   8   4  -5  241.25   12.10
  -8   4   5  291.02   14.56
  -8   4   5  288.66   11.52
  -8   4   5  281.78   14.87
   8   4  -4  265.32   11.87
  -8   4   4  255.04   14.26
  -8   4   4  281.79   13.60
   8   4  -3 1629.24   36.66
  -8   4   3 1756.00   43.28
   8   4  -2  225.06   11.02
  -8   4   2  253.76   13.43
  -8   4   2  223.34   13.45
   8   4  -2  213.45   10.88
   8   4  -1  453.69   17.41
  -8   4   1  430.12   17.80
   8   4  -1  464.82   17.03
  -8   4   1  420.12   18.84
  -8   4   0  425.74   19.23
   8   4   0  403.71   18.04
  -8   4   0  455.46   17.88
   8   4   0  414.48   17.21
   8   4   1   68.11    7.82
  -8   4  -1   77.90    5.89
  -8   4  -1   70.80    5.73
  -8   4  -1   71.95    5.50
  -8   4  -1   80.78    6.22
   8   4   1   75.62    7.87
   8   4   1   77.43    7.77
  -8   4  -2   60.70    5.66
  -8   4  -2   51.96    5.04
  -8   4  -2   48.26    4.80
   8   4   2   58.37    7.48
   8   4   2   38.40    5.92
  -8   4  -2   58.34    5.73
   8   4   2   51.28    7.72
  -8   4  -3  660.65   20.96
  -8   4  -3  634.46   19.05
  -8   4  -3  647.44   19.58
  -8   4  -3  633.97   21.15
  -8   4  -4   84.93    7.14
  -8   4  -4   70.94    5.63
  -8   4  -4   72.86    6.36
  -8   4  -5  103.00    6.76
  -8   4  -5  119.52    7.44
   8   4   5   99.77    6.14
  -8   4  -6   52.32    3.53
   8   6 -11   10.09    1.65
   8   6 -11    6.54    1.18
  -8   6  11    8.80    1.66
  -8   6  10    3.35    1.78
   8   6 -10    0.60    1.07
  -8   6  10    2.64    1.17
  -8   6  10    2.05    0.95
   8   6 -10    1.52    0.97
  -8   6   9  227.52   11.22
  -8   6   9  227.96   11.65
   8   6  -9  230.34   11.90
   8   6  -9  245.34   12.15
  -8   6   9  229.33   11.62
   8   6  -9  219.65   10.67
   8   6  -8  106.29    7.32
  -8   6   8   90.89    7.39
  -8   6   8   85.33    7.11
   8   6  -8   93.76    7.83
  -8   6   8   96.49    7.79
   8   6  -8   96.21    7.54
   8   6  -7  784.00   21.45
  -8   6   7  800.50   23.42
  -8   6   7  811.42   23.18
   8   6  -7  780.39   23.58
  -8   6   7  764.27   21.36
   8   6  -7  780.04   29.24
  -8   6   7  759.05   21.17
  -8   6   7  798.45   30.68
  -8   6   7  768.43   23.50
   8   6  -7  839.80   23.55
  -8   6   6  222.11   10.71
   8   6  -6  233.91   11.37
   8   6  -6  194.67    9.59
   8   6  -6  255.11   14.86
  -8   6   6  237.39   10.84
   8   6  -6  226.24   10.95
  -8   6   6  238.61   15.19
  -8   6   6  222.57   11.27
  -8   6   6  225.19   15.15
  -8   6   6  221.74   11.14
  -8   6   6  215.18   10.41
   8   6  -5   69.10    5.44
   8   6  -5   80.63    6.01
  -8   6   5   71.96    5.70
   8   6  -5   68.46    6.98
  -8   6   5   66.74    5.66
  -8   6   5   67.76    5.54
  -8   6   5   61.31    7.13
  -8   6   5   62.43    5.43
  -8   6   5   77.52    8.79
  -8   6   4  154.72   11.09
  -8   6   4  147.63   12.11
   8   6  -4  164.04    9.39
   8   6  -3  156.27   10.95
  -8   6   3  154.70   12.51
   8   6  -3  145.19    8.80
   8   6  -2  121.85    7.65
  -8   6   2  120.64    9.90
  -8   6   2   95.46    9.95
   8   6  -2  112.61    9.21
   8   6  -2   98.03    7.48
   8   6  -1  318.50   14.78
   8   6  -1  357.68   15.37
  -8   6   1  301.26   17.88
   8   6  -1  326.17   16.37
  -8   6   0  956.94   25.16
   8   6   0 1135.71   27.08
   8   6   0 1166.54   33.07
  -8   6   0 1153.10   28.10
  -8   6   0 1072.03   26.00
  -8   6   0 1076.61   25.06
   8   6   0 1153.45   32.50
   8   6   0 1084.09   33.41
  -8   6   0 1015.70   35.39
  -8   6  -1  176.53    9.81
  -8   6  -1  174.59    9.32
   8   6   1  170.86   12.70
  -8   6  -1  203.17   10.68
   8   6   1  191.48   10.05
   8   6   1  176.14   12.80
   8   6   1  166.96   12.88
  -8   6  -2   45.26    5.14
  -8   6  -2   36.47    4.43
   8   6   2   42.31    6.76
  -8   6  -2   45.33    4.86
   8   6   2   43.76    4.95
   8   6   2   50.52    7.43
   8   6   2   45.47    7.15
  -8   6  -3  201.64   10.82
  -8   6  -3  167.70    9.88
  -8   6  -3  202.02   10.29
   8   6   3  198.71   10.49
  -8   6  -4  323.85   13.16
  -8   6  -4  313.12   11.69
  -8   6  -4  310.82   12.74
   8   6   4  324.03   12.65
  -8   6  -5  180.69    8.02
   8   6   5  163.49    7.27
  -8   8  10  180.62    6.75
   8   8 -10  175.41    7.82
  -8   8  10  192.27    7.67
  -8   8   9   80.79    5.73
   8   8  -9   72.88    6.10
  -8   8   9   78.97    6.13
  -8   8   9   76.61    6.01
  -8   8   8    1.19    1.28
  -8   8   8    5.54    2.12
   8   8  -8    4.39    2.22
  -8   8   8    3.23    1.99
   8   8  -8    3.27    1.72
  -8   8   7  535.23   19.04
  -8   8   7  546.01   18.78
   8   8  -7  562.69   20.08
  -8   8   7  562.62   17.44
  -8   8   7  574.44   20.15
   8   8  -7  576.84   19.67
  -8   8   6  539.23   18.90
   8   8  -6  537.30   18.36
  -8   8   6  527.79   18.08
   8   8  -6  508.89   18.64
  -8   8   6  542.61   17.81
  -8   8   6  519.21   24.74
  -8   8   6  530.83   19.09
  -8   8   6  496.69   25.46
  -8   8   6  532.47   17.53
   8   8  -6  565.04   19.12
  -8   8   5   61.67    5.82
   8   8  -5   58.80    5.69
   8   8  -5   53.00    5.31
  -8   8   5   62.18    5.57
   8   8  -5   69.64    8.46
   8   8  -5   62.14    5.84
  -8   8   5   50.03    5.20
  -8   8   5   48.36    6.95
  -8   8   5   62.34    5.91
  -8   8   5   61.84    8.96
  -8   8   5   57.96    5.45
  -8   8   4  143.89    8.76
  -8   8   4  135.06    8.62
  -8   8   4  140.64    8.07
   8   8  -4  136.30    8.23
   8   8  -4  123.75   11.48
   8   8  -4  144.92    8.76
   8   8  -4  132.01    8.06
  -8   8   4  129.86    8.28
  -8   8   4  125.44    8.21
  -8   8   4  129.86   12.93
  -8   8   3   87.32    6.81
   8   8  -3   86.64    6.36
  -8   8   3   86.21    6.74
   8   8  -3   85.31    6.75
  -8   8   3   89.67    6.43
  -8   8   3   90.10   10.78
   8   8  -3   91.46    9.49
   8   8  -3   97.98    7.06
  -8   8   3   89.71    6.92
  -8   8   2  173.30    9.47
   8   8  -2  173.71    8.99
  -8   8   2  164.01    9.57
  -8   8   2  170.40    9.73
   8   8  -2  183.06    9.87
   8   8  -2  182.60    9.92
  -8   8   2  164.37   14.74
  -8   8   2  201.58   10.61
   8   8  -2  164.58   12.89
   8   8  -1   91.60    6.28
  -8   8   1   95.57    7.22
  -8   8   1   88.61    6.53
   8   8  -1   94.80   10.31
   8   8  -1   93.45    7.04
  -8   8   1   87.05    7.09
  -8   8   1   85.38    6.82
   8   8  -1   89.77    6.77
  -8   8   1   77.80   10.22
   8   8  -1   97.15    9.96
   8   8   0  853.57   32.86
  -8   8   0  776.24   23.91
  -8   8   0  799.00   23.05
   8   8   0  885.29   32.31
   8   8   0  846.87   22.85
  -8   8   0  807.67   33.69
   8   8   0  865.56   24.10
  -8   8  -1   59.70    5.36
  -8   8  -1   64.53    6.17
   8   8   1   65.86    6.11
  -8   8  -2  277.74   12.10
   8   8   2  281.87   12.79
  -8   8  -2  290.64   13.20
  -8   8  -3  297.75   12.09
  -8   8  -3  310.90   12.53
   8   8   3  309.32   12.56
   8   8   4  169.01    7.81
  -8   8  -4  150.75    7.15
   8   8   5   18.12    1.80
  -8  10   9   50.67    3.37
  -8  10   9   56.96    4.07
  -8  10   9   62.17    4.19
  -8  10   8   87.69    5.89
   8  10  -8   85.95    6.41
  -8  10   8   90.02    6.39
  -8  10   8   80.89    5.58
   8  10  -8   88.50    6.19
  -8  10   7  130.94    8.06
   8  10  -7  115.77    8.07
  -8  10   7  125.77    8.36
   8  10  -7  137.38    8.44
  -8  10   7  133.36    8.02
  -8  10   6    9.61    2.50
  -8  10   6    9.27    2.39
   8  10  -6   12.11    2.68
   8  10  -6   14.48    3.23
  -8  10   6   10.75    2.16
  -8  10   6   13.21    2.73
  -8  10   6   13.96    2.87
  -8  10   5  853.38   23.51
  -8  10   5  895.55   25.39
   8  10  -5  898.74   24.75
  -8  10   5  847.71   23.33
   8  10  -5  855.01   24.44
  -8  10   5  875.27   24.14
   8  10  -5  867.75   24.93
  -8  10   5  853.80   24.72
   8  10  -4  408.80   15.57
  -8  10   4  399.04   14.69
   8  10  -4  406.81   15.27
  -8  10   4  399.32   15.04
  -8  10   4  407.84   15.87
   8  10  -4  438.30   16.55
  -8  10   4  398.20   15.39
  -8  10   4  400.81   15.54
  -8  10   4  425.86   16.51
   8  10  -3  112.63    7.68
  -8  10   3  113.50    7.80
  -8  10   3  101.82    7.81
  -8  10   3  107.65    7.95
   8  10  -3  107.30    7.89
  -8  10   3  109.35    7.29
  -8  10   3  112.51    8.01
  -8  10   2  168.19    9.67
   8  10  -2  176.37    9.47
   8  10  -2  167.61    9.87
  -8  10   2  152.00    9.43
  -8  10   2  166.92    9.97
   8  10  -2  166.76    9.93
  -8  10   1  271.67   12.19
   8  10  -1  281.45   11.85
   8  10  -1  265.18   11.65
  -8  10   1  281.16   12.99
   8  10  -1  293.22   12.99
   8  10  -1  282.12   12.91
  -8  10   1  275.17   13.01
  -8  10   0  324.05   12.78
   8  10   0  313.63   12.04
  -8  10   0  342.68   14.30
   8  10   0  341.31   14.13
   8  10   0  313.73   13.06
   8  10   1  102.93    7.39
  -8  10  -1  116.55    7.22
  -8  10  -1  124.00    8.11
   8  10   2   54.43    4.86
  -8  10  -2   53.52    4.91
  -8  10  -3  113.87    6.19
   8  10   3  121.58    6.38
   8  10   4   35.56    2.51
  -8  12   8   46.02    2.86
   8  12  -8   43.03    3.12
  -8  12   8   49.60    3.24
  -8  12   7  304.73    9.92
  -8  12   7  307.91    9.77
   8  12  -7  276.55   10.17
   8  12  -7  306.11   10.12
  -8  12   7  310.29   10.49
  -8  12   6  620.88   17.14
  -8  12   6  607.34   16.15
   8  12  -6  618.65   17.36
  -8  12   6  616.78   17.33
   8  12  -6  657.03   17.58
  -8  12   5  591.77   17.72
  -8  12   5  576.63   16.08
   8  12  -5  571.78   17.31
   8  12  -5  596.79   17.14
  -8  12   5  590.95   17.26
  -8  12   4  174.56    9.26
   8  12  -4  168.83    8.97
  -8  12   4  171.99    7.95
   8  12  -4  172.42    8.29
  -8  12   4  167.48    8.44
   8  12  -4  178.17    9.27
  -8  12   3  353.63   13.77
   8  12  -3  390.18   13.71
   8  12  -3  376.46   14.08
  -8  12   2   59.35    5.22
   8  12  -2   60.93    5.10
   8  12  -2   67.14    5.73
  -8  12   2   63.92    5.00
  -8  12   1  546.69   16.38
   8  12  -1  564.20   15.88
   8  12  -1  566.98   17.21
  -8  12   1  564.90   17.65
  -8  12   1  547.88   16.30
   8  12   0   42.10    3.49
   8  12   0   40.76    4.10
  -8  12   0   44.03    4.07
  -8  12   0   45.02    4.25
  -8  12  -1    3.73    1.05
  -8  12  -1    6.04    1.59
   8  12   1    7.35    1.70
   8  12   2   12.22    1.67
  -8  12  -2   10.96    1.71
  -8  14   5  243.67    7.37
  -8  14   4   80.19    4.33
  -8  14   4   80.44    4.41
   8  14  -4   85.99    4.18
  -8  14   3  107.34    5.15
  -8  14   3  106.31    5.42
   8  14  -3  105.50    4.92
   8  14  -2   26.48    2.22
  -8  14   2   30.07    2.86
   8  14  -2   26.30    2.35
  -8  14   1  104.98    4.85
   8  14  -1  102.45    4.45
  -9 -13   7  105.35    4.69
   9 -13  -6   66.01    3.96
   9 -13  -6   56.35    3.81
   9 -13  -6   51.05    3.13
  -9 -13   6   56.44    3.79
  -9 -13   6   58.97    4.00
   9 -13  -5   41.24    3.29
   9 -13  -5   38.95    3.64
   9 -13  -5   41.87    2.95
  -9 -13   5   41.53    3.56
  -9 -13   5   45.63    3.84
   9 -13  -4   31.90    3.45
  -9 -13   4   33.65    3.06
  -9 -13   4   42.32    3.96
   9 -13  -3  229.55    9.47
  -9 -13   3  245.55    9.61
  -9 -13   2  105.78    5.88
   9 -13  -2  118.93    6.24
  -9 -13   2  109.44    5.84
  -9 -13   1  211.76    8.28
   9 -13  -1  180.50    6.74
  -9 -13   0   66.02    4.09
   9 -11  -9  214.41    6.88
  -9 -11   8  105.36    6.05
   9 -11  -8  106.45    5.92
   9 -11  -8  114.91    5.99
  -9 -11   7   58.88    5.24
   9 -11  -7   57.11    4.96
   9 -11  -7   54.25    4.43
   9 -11  -7   62.18    4.92
  -9 -11   7   63.96    4.77
   9 -11  -6   55.16    5.15
   9 -11  -6   52.92    5.09
   9 -11  -6   57.86    4.99
  -9 -11   6   54.82    5.11
   9 -11  -5  244.11   11.15
   9 -11  -5  265.73   12.42
   9 -11  -5  254.88   10.91
  -9 -11   5  268.83   12.36
  -9 -11   4  494.91   15.85
   9 -11  -4  480.16   16.09
   9 -11  -4  492.65   15.77
  -9 -11   4  478.37   17.56
  -9 -11   3   21.81    3.43
   9 -11  -3   13.71    2.32
   9 -11  -3   21.01    3.03
  -9 -11   3   19.19    3.47
  -9 -11   3   17.45    2.86
  -9 -11   2  439.14   16.25
   9 -11  -2  387.21   12.90
  -9 -11   2  424.95   15.72
  -9 -11   1  161.78    9.51
  -9 -11   1  172.48    8.95
  -9 -11   0    3.86    1.70
  -9 -11   0    3.91    1.93
  -9 -11  -1   45.24    3.62
  -9 -11  -1   42.66    4.22
  -9 -11  -1   42.97    4.61
  -9 -11  -2   11.70    1.77
   9  -9 -10  213.60    7.06
   9  -9 -10  199.73    7.36
  -9  -9   9   50.35    4.26
   9  -9  -9   47.08    4.07
   9  -9  -9   53.44    4.51
   9  -9  -9   44.72    4.11
   9  -9  -9   53.02    4.10
  -9  -9   8   72.63    6.06
   9  -9  -8   78.88    6.15
   9  -9  -8   75.63    6.06
   9  -9  -8   81.98    6.07
   9  -9  -8   73.49    5.30
   9  -9  -7  145.08    8.99
   9  -9  -7  137.14    8.54
   9  -9  -7  139.26    8.36
   9  -9  -7  146.95    8.36
  -9  -9   7  141.37    8.20
   9  -9  -7  150.01    7.84
   9  -9  -6  195.64   10.84
   9  -9  -6  201.93   10.62
  -9  -9   6  219.14   11.17
   9  -9  -5  201.44   10.70
   9  -9  -5  196.94   10.37
  -9  -9   5  192.15   10.81
   9  -9  -4  162.95   13.43
  -9  -9   4  151.04    8.91
   9  -9  -4  156.96    9.15
   9  -9  -4  138.93    8.44
  -9  -9   4  154.24   13.12
  -9  -9   4  153.25   12.66
  -9  -9   4  146.69    9.52
   9  -9  -3  248.89   16.69
  -9  -9   3  241.10   11.89
   9  -9  -3  249.38   11.36
   9  -9  -3  242.33   11.11
  -9  -9   3  255.59   16.99
   9  -9  -3  228.84   15.31
  -9  -9   3  226.63   11.91
  -9  -9   3  235.82   15.82
   9  -9  -2   99.45   10.38
  -9  -9   2   84.03    7.18
   9  -9  -2  101.00    6.86
  -9  -9   2   77.75    7.36
   9  -9  -2   92.44    9.97
  -9  -9   2   89.73    9.30
  -9  -9   2   86.05    7.11
  -9  -9   2   92.68    7.14
  -9  -9   1  534.58   18.66
  -9  -9   1  534.45   19.38
  -9  -9   1  514.20   19.99
  -9  -9   1  521.05   18.16
  -9  -9   0  102.79    7.92
  -9  -9   0  114.84    8.50
  -9  -9   0  100.35    8.38
  -9  -9   0  107.56    7.15
  -9  -9  -1   23.63    3.90
  -9  -9  -1   22.48    3.65
  -9  -9  -1   23.96    4.17
  -9  -9  -2  383.05   12.91
  -9  -9  -2  370.35   13.52
  -9  -9  -2  361.04   14.50
  -9  -9  -3  377.30   12.62
   9  -7 -11    9.59    1.74
   9  -7 -11   16.85    2.13
   9  -7 -10  187.07    8.27
   9  -7 -10  195.35    9.31
   9  -7 -10  191.03    8.76
  -9  -7   9   55.35    4.97
   9  -7  -9   61.41    5.14
   9  -7  -9   71.82    5.83
   9  -7  -9   62.55    5.86
   9  -7  -9   66.60    5.78
  -9  -7   8   85.44    6.92
   9  -7  -8   78.21    6.45
   9  -7  -8   91.18    6.98
   9  -7  -8   84.44    6.58
   9  -7  -8   85.32    6.93
   9  -7  -7  105.94   10.30
   9  -7  -7  122.13    8.23
   9  -7  -7  110.90    7.78
   9  -7  -7  111.13    7.68
  -9  -7   7  100.72   10.34
   9  -7  -7  104.02   10.28
  -9  -7   7  135.93   11.94
   9  -7  -7  120.72    7.69
  -9  -7   6  352.30   18.77
   9  -7  -6  394.37   15.21
   9  -7  -6  376.86   19.83
   9  -7  -6  385.96   14.23
  -9  -7   6  378.66   19.73
   9  -7  -6  414.27   19.40
  -9  -7   6  356.51   14.25
   9  -7  -6  386.84   14.61
   9  -7  -6  380.47   13.80
   9  -7  -5   75.26    6.27
   9  -7  -5   67.37    8.08
   9  -7  -5   78.47    6.14
  -9  -7   5   76.16    8.31
   9  -7  -5   69.53    7.32
  -9  -7   5   75.76    8.10
  -9  -7   5   73.12    6.10
  -9  -7   4  295.03   12.07
   9  -7  -4  317.55   12.95
   9  -7  -4  329.80   12.72
  -9  -7   4  292.75   16.43
   9  -7  -4  337.95   16.95
  -9  -7   4  284.77   15.55
  -9  -7   4  329.71   13.63
   9  -7  -4  313.69   17.49
   9  -7  -3  179.15   12.75
  -9  -7   3  151.88    8.83
   9  -7  -3  163.61    8.80
  -9  -7   3  149.10    9.54
  -9  -7   3  141.99   11.03
  -9  -7   3  169.57   12.50
   9  -7  -3  151.57   11.57
  -9  -7   3  147.12   10.92
  -9  -7   3  163.79    9.40
   9  -7  -2  412.73   19.50
  -9  -7   2  402.12   15.07
  -9  -7   2  416.57   15.76
   9  -7  -2  411.19   14.02
  -9  -7   2  402.55   16.37
  -9  -7   2  385.14   20.08
  -9  -7   2  435.75   20.94
   9  -7  -2  364.40   18.87
  -9  -7   2  415.70   18.73
  -9  -7   2  406.12   15.42
   9  -7  -1   46.86    6.35
  -9  -7   1   48.29    5.30
  -9  -7   1   43.55    4.91
  -9  -7   1   46.47    5.37
  -9  -7   1   53.33    7.67
   9  -7  -1   51.40    7.13
  -9  -7   1   50.68    5.12
  -9  -7   1   45.14    5.95
  -9  -7   0 1120.95   29.24
  -9  -7   0 1050.46   29.36
   9  -7   0 1055.06   35.98
  -9  -7   0 1032.97   26.61
  -9  -7   0 1062.46   28.37
  -9  -7  -1  931.18   26.46
  -9  -7  -1  931.51   24.05
  -9  -7  -1  941.29   27.37
  -9  -7  -1  918.25   26.49
  -9  -7  -2   72.98    6.22
  -9  -7  -2   72.59    6.21
  -9  -7  -2   73.87    5.90
  -9  -7  -2   58.49    5.99
  -9  -7  -3  193.18    9.08
  -9  -7  -3  202.00    8.89
  -9  -7  -3  190.46    9.79
  -9  -7  -4   40.46    3.26
   9  -5 -11    7.26    1.74
   9  -5 -11    7.78    1.90
   9  -5 -10    9.13    2.43
   9  -5 -10   12.91    2.23
   9  -5 -10   11.80    2.81
   9  -5  -9  367.23   14.09
   9  -5  -9  348.92   13.60
  -9  -5   9  343.63   13.84
   9  -5  -9  350.67   14.83
   9  -5  -9  340.33   14.27
   9  -5  -8    3.83    1.84
   9  -5  -8   10.89    3.93
  -9  -5   8    2.64    1.39
  -9  -5   8    2.90    1.76
   9  -5  -8    3.97    1.61
   9  -5  -8    3.71    1.37
  -9  -5   8    5.17    2.30
   9  -5  -8    5.51    1.93
   9  -5  -8    2.76    1.39
   9  -5  -7  807.70   28.77
   9  -5  -7  824.45   22.80
   9  -5  -7  823.64   22.49
  -9  -5   7  856.64   30.16
   9  -5  -7  835.99   23.26
  -9  -5   7  823.00   29.12
   9  -5  -7  814.44   22.58
   9  -5  -7  881.50   23.17
   9  -5  -7  918.54   31.65
   9  -5  -7  828.51   21.58
   9  -5  -6  104.30    7.00
   9  -5  -6  110.75    7.00
  -9  -5   6  104.31    9.35
   9  -5  -6  103.18    9.15
   9  -5  -6   95.81    6.44
   9  -5  -6  100.88    8.08
   9  -5  -6  102.65    9.24
  -9  -5   6   91.28    8.51
   9  -5  -6  107.00    6.71
   9  -5  -5   84.37    8.15
  -9  -5   5   79.60    7.78
   9  -5  -5   76.28    7.32
   9  -5  -5   82.75    7.26
  -9  -5   5   71.13    6.79
   9  -5  -4  195.51   11.01
   9  -5  -4  204.99   12.37
  -9  -5   4  210.72   12.05
  -9  -5   4  198.50   12.08
   9  -5  -4  196.59   11.63
  -9  -5   4  218.24   11.50
   9  -5  -3  351.33   15.96
  -9  -5   3  351.82   16.85
  -9  -5   3  369.87   16.66
   9  -5  -3  377.60   16.77
  -9  -5   3  320.53   13.91
   9  -5  -2  601.07   20.96
  -9  -5   2  587.16   23.61
  -9  -5   2  589.29   22.32
   9  -5  -2  596.77   22.17
  -9  -5   2  576.49   19.11
   9  -5  -1  284.18   13.54
  -9  -5   1  235.43   15.63
   9  -5  -1  245.56   14.32
  -9  -5   1  244.03   11.97
  -9  -5   0   10.92    2.39
  -9  -5   0    9.51    1.89
  -9  -5   0   11.39    2.60
  -9  -5   0    5.83    2.90
  -9  -5   0   12.40    2.83
   9  -5   0   11.83    3.50
  -9  -5  -1  697.94   21.53
  -9  -5  -1  697.58   21.65
  -9  -5  -1  692.71   20.39
  -9  -5  -1  723.81   20.68
  -9  -5  -1  708.32   22.19
  -9  -5  -1  781.96   32.68
   9  -5   1  724.30   27.54
  -9  -5  -2  519.97   18.20
  -9  -5  -2  484.70   17.11
  -9  -5  -2  488.33   17.33
  -9  -5  -2  491.36   17.18
  -9  -5  -2  484.46   17.62
  -9  -5  -3  242.16   11.49
  -9  -5  -3  244.71   11.78
  -9  -5  -3  259.15   11.90
  -9  -5  -4  102.26    6.34
  -9  -5  -4  108.95    6.89
  -9  -5  -5   19.09    2.34
  -9  -3  12    7.78    1.37
   9  -3 -12    9.30    1.39
   9  -3 -11  220.31    8.78
   9  -3 -11  231.37   10.09
   9  -3 -11  225.25    9.82
   9  -3 -10  296.65   13.16
   9  -3 -10  307.92   12.36
   9  -3 -10  281.28   12.87
  -9  -3  10  279.74   12.30
   9  -3 -10  304.96   12.95
   9  -3  -9  303.91   13.29
   9  -3  -9  264.78   12.04
  -9  -3   9  283.59   12.25
   9  -3  -9  289.17   13.33
   9  -3  -9  299.75   13.58
   9  -3  -9  303.69   13.26
   9  -3  -8   37.51    6.25
   9  -3  -8   28.64    4.02
   9  -3  -8   38.95    4.02
  -9  -3   8   32.51    5.30
   9  -3  -8   32.58    5.48
  -9  -3   8   37.63    6.01
   9  -3  -8   36.88    4.46
   9  -3  -8   35.45    4.25
   9  -3  -8   37.81    4.54
   9  -3  -8   43.12    4.64
   9  -3  -7  205.71   10.32
   9  -3  -7  192.10    9.52
   9  -3  -7  203.31    9.40
   9  -3  -7  201.84   12.25
  -9  -3   7  188.68   12.60
   9  -3  -7  202.80   11.51
   9  -3  -7  205.42   12.77
  -9  -3   7  180.58   11.72
   9  -3  -7  198.27    9.59
   9  -3  -7  210.44   13.82
   9  -3  -6  377.78   16.85
   9  -3  -6  346.99   15.06
  -9  -3   6  391.75   17.09
   9  -3  -6  377.27   15.39
  -9  -3   6  349.85   14.94
  -9  -3   5  237.04   12.07
  -9  -3   5  222.17   12.05
   9  -3  -5  229.82   11.61
  -9  -3   5  213.03   10.55
   9  -3  -5  231.88   12.27
   9  -3  -5  253.33   11.73
   9  -3  -4 3751.99   63.31
   9  -3  -4 3884.93   67.42
  -9  -3   4 3611.70   67.79
  -9  -3   4 3550.95   65.64
   9  -3  -4 3853.49   66.64
   9  -3  -3 2847.56   51.48
   9  -3  -3 2954.24   54.21
  -9  -3   3 2802.76   57.83
   9  -3  -3 2924.31   55.67
  -9  -3   3 2825.30   48.59
   9  -3  -2   52.16    5.02
  -9  -3   2   51.51    6.60
  -9  -3   2   63.50    6.07
   9  -3  -2   59.33    6.03
  -9  -3   2   51.30    3.94
   9  -3  -2   55.95    5.00
   9  -3  -1  421.88   15.85
  -9  -3   1  454.76   20.81
   9  -3  -1  469.91   15.16
   9  -3  -1  448.35   17.52
   9  -3   0  755.37   23.69
  -9  -3   0  745.72   28.73
   9  -3   1   31.53    4.96
  -9  -3  -1   39.89    4.40
  -9  -3  -1   43.28    4.47
  -9  -3  -1   44.37    4.62
  -9  -3  -1   47.73    4.88
  -9  -3  -1   42.72    7.08
   9  -3   1   35.42    5.08
  -9  -3  -2  681.11   20.89
  -9  -3  -2  689.06   21.24
  -9  -3  -2  646.60   21.01
  -9  -3  -2  723.66   30.98
  -9  -3  -3  305.28   13.87
  -9  -3  -3  315.62   13.85
  -9  -3  -4  272.00   11.73
  -9  -3  -4  267.71   12.23
  -9  -3  -5  126.07    7.07
  -9  -3  -5  114.48    5.93
   9  -1 -12   14.76    1.97
  -9  -1  12   16.12    2.03
   9  -1 -11  202.73    9.53
   9  -1 -11  206.44    9.33
   9  -1 -11  198.12    8.73
   9  -1 -10  457.41   16.74
   9  -1 -10  483.22   16.93
  -9  -1  10  465.28   15.90
   9  -1 -10  463.74   16.72
   9  -1 -10  452.98   15.84
   9  -1 -10  492.87   17.45
   9  -1  -9   46.33    7.32
   9  -1  -9   50.67    5.36
   9  -1  -9   51.32    7.44
  -9  -1   9   45.86    5.05
  -9  -1   9   40.35    6.32
   9  -1  -9   41.24    4.91
   9  -1  -9   40.26    4.94
   9  -1  -9   47.71    4.92
   9  -1  -9   47.00    5.29
   9  -1  -9   49.71    5.34
   9  -1  -8  364.65   13.89
   9  -1  -8  357.55   18.79
  -9  -1   8  336.44   13.23
  -9  -1   8  364.98   18.34
   9  -1  -8  332.45   13.11
   9  -1  -8  340.63   14.18
   9  -1  -8  361.42   19.18
   9  -1  -8  360.02   14.21
   9  -1  -7  216.84   13.07
  -9  -1   7  203.56   12.33
   9  -1  -7  234.24   14.04
  -9  -1   7  214.82   12.82
   9  -1  -7  239.67   12.86
   9  -1  -6  337.45   15.21
  -9  -1   6  319.96   15.35
  -9  -1   6  337.42   14.78
   9  -1  -6  318.93   14.13
   9  -1  -6  363.02   15.87
  -9  -1   5  471.39   18.19
  -9  -1   5  486.27   16.74
   9  -1  -5  503.76   17.95
   9  -1  -5  518.59   17.43
  -9  -1   5  467.48   14.13
   9  -1  -5  480.27   17.09
   9  -1  -4   80.20    6.53
  -9  -1   4   72.19    6.89
  -9  -1   4   79.13    5.89
   9  -1  -4   90.49    6.53
   9  -1  -4   85.94    6.60
  -9  -1   4   82.93    4.41
   9  -1  -3  988.37   24.34
  -9  -1   3  974.25   28.33
  -9  -1   3  993.39   23.39
   9  -1  -3  915.99   24.32
   9  -1  -2  375.19   14.22
   9  -1  -2  356.45   12.54
  -9  -1   2  381.64   17.12
  -9  -1   2  375.62   13.08
   9  -1  -2  388.47   14.19
   9  -1  -1  354.71   15.09
   9  -1  -1  370.00   11.73
  -9  -1   1  353.43   17.28
   9  -1  -1  392.95   14.46
   9  -1   0 1035.80   29.99
  -9  -1   0 1010.06   32.51
   9  -1   0  943.14   25.58
   9  -1   1   62.28    7.36
  -9  -1  -1   70.53    5.74
  -9  -1  -1   70.80    8.38
  -9  -1  -1   64.39    5.45
   9  -1   2    9.69    3.71
  -9  -1  -2    5.74    1.78
  -9  -1  -2    7.18    2.39
   9  -1   2    7.65    2.70
  -9  -1  -2    4.65    2.43
  -9  -1  -2    8.40    2.23
  -9  -1  -3  132.05    8.21
  -9  -1  -3  122.99    8.63
  -9  -1  -3  140.04    9.04
  -9  -1  -4  243.63   11.60
  -9  -1  -4  239.42   11.83
  -9  -1  -5   12.48    2.35
  -9  -1  -5   10.78    2.32
  -9  -1  -6  153.80    5.96
   9   1 -12   19.17    2.43
  -9   1  12   15.69    1.90
   9   1 -11  197.32   10.03
  -9   1  11  195.69    9.66
   9   1 -11  191.33    9.10
   9   1 -10  476.18   17.23
   9   1 -10  493.32   17.23
  -9   1  10  463.68   16.95
   9   1 -10  488.64   16.66
   9   1 -10  499.64   17.94
   9   1 -10  462.27   16.67
   9   1  -9   38.72    6.29
   9   1  -9   37.32    4.84
   9   1  -9   43.96    4.39
   9   1  -9   44.88    7.31
  -9   1   9   49.13    6.95
  -9   1   9   46.70    6.85
   9   1  -9   40.89    4.95
  -9   1   9   41.24    4.53
   9   1  -9   44.16    4.91
   9   1  -9   48.46    5.23
  -9   1   8  340.29   13.71
   9   1  -8  371.65   19.64
  -9   1   8  345.57   13.09
  -9   1   8  358.36   17.33
   9   1  -8  345.49   14.38
  -9   1   8  334.78   17.53
   9   1  -8  349.63   13.79
   9   1  -8  360.28   18.45
  -9   1   8  321.05   17.34
   9   1  -8  363.45   13.84
   9   1  -8  356.32   12.85
   9   1  -7  222.28   13.76
   9   1  -7  216.71   12.96
  -9   1   7  188.86   11.57
  -9   1   7  205.15   12.18
  -9   1   6  305.94   14.05
  -9   1   6  320.51   13.77
   9   1  -6  315.27   14.74
   9   1  -6  312.27   14.97
  -9   1   5  491.31   17.65
  -9   1   5  455.12   15.20
   9   1  -5  514.75   17.73
  -9   1   4   80.76    7.79
  -9   1   4   83.32    5.29
   9   1  -4   83.09    6.35
   9   1  -4   94.24    6.98
  -9   1   3  983.69   29.03
  -9   1   3  985.85   20.79
   9   1  -3 1020.30   24.46
   9   1  -3  988.08   21.56
   9   1  -2  391.47   15.32
  -9   1   2  377.98   16.89
   9   1  -2  368.60   12.86
   9   1  -2  374.19   11.69
   9   1  -1  323.50   15.01
   9   1  -1  346.37   12.02
  -9   1   1  343.04   16.31
   9   1  -1  324.49   11.80
   9   1   0 1037.59   31.72
  -9   1   0 1012.69   31.91
   9   1   0 1119.21   27.23
   9   1   1   65.85    7.88
  -9   1  -1   68.80    5.63
  -9   1  -1   52.50    4.93
  -9   1  -1   63.24    5.48
   9   1   1   69.87    6.63
  -9   1  -2    7.26    2.09
  -9   1  -2    3.63    1.53
   9   1   2   11.86    3.74
  -9   1  -2    6.59    2.20
   9   1   2    4.93    2.25
  -9   1  -3  119.73    8.44
  -9   1  -3  120.62    8.42
  -9   1  -3  117.73    8.20
  -9   1  -4  234.99   11.52
  -9   1  -4  209.29   10.90
  -9   1  -4  237.58   11.29
  -9   1  -5   10.60    2.21
  -9   1  -5   11.77    2.35
  -9   3  12    7.95    1.65
   9   3 -12   11.35    1.81
  -9   3  11  234.00    9.99
   9   3 -11  250.19   11.00
   9   3 -11  222.80    9.80
  -9   3  11  243.74    9.75
   9   3 -10  290.88   13.17
   9   3 -10  287.45   13.23
  -9   3  10  284.38   12.70
  -9   3  10  270.24   12.63
   9   3 -10  287.96   12.02
   9   3  -9  299.70   13.52
  -9   3   9  266.21   13.01
   9   3  -9  294.69   12.42
   9   3  -9  275.95   13.36
  -9   3   9  274.83   13.12
   9   3  -9  267.54   11.96
  -9   3   8   36.37    4.55
   9   3  -8   36.30    4.62
   9   3  -8   48.39    7.28
  -9   3   8   38.21    6.17
   9   3  -8   41.50    4.66
  -9   3   8   27.16    5.00
   9   3  -8   41.41    4.34
  -9   3   8   36.49    4.26
   9   3  -8   32.38    4.22
   9   3  -8   30.03    3.85
   9   3  -7  187.51    9.18
  -9   3   7  201.08   10.15
  -9   3   7  188.61    9.48
   9   3  -7  187.37    9.97
  -9   3   7  203.93   13.20
  -9   3   7  175.06   11.44
   9   3  -7  207.23    9.75
   9   3  -7  202.81   12.09
   9   3  -7  184.15    9.03
  -9   3   6  358.69   16.92
  -9   3   6  369.31   14.78
  -9   3   6  380.47   17.46
   9   3  -6  385.84   16.85
  -9   3   5  230.28   13.25
   9   3  -5  228.89   11.84
  -9   3   5  237.21   12.90
  -9   3   5  219.17    9.51
   9   3  -5  220.80   12.04
   9   3  -4 3888.67   70.91
  -9   3   4 3735.30   75.86
   9   3  -3 2684.95   51.23
  -9   3   3 2782.11   58.89
   9   3  -3 2874.21   51.73
  -9   3   3 2851.54   59.62
   9   3  -3 2791.29   53.69
  -9   3   2   54.52    6.47
   9   3  -2   47.76    4.41
   9   3  -2   52.64    4.98
  -9   3   2   57.42    6.75
   9   3  -1  447.68   18.36
  -9   3   1  438.86   19.37
  -9   3   1  455.79   19.15
   9   3  -1  408.21   15.63
   9   3   0  696.58   25.70
  -9   3   0  756.85   25.64
   9   3   0  680.55   22.77
   9   3   1   39.35    6.41
  -9   3  -1   46.89    4.73
  -9   3  -1   45.92    4.67
   9   3   1   34.51    5.66
  -9   3  -1   39.77    4.51
   9   3   1   41.06    5.73
   9   3   2  707.71   30.02
  -9   3  -2  716.31   21.44
  -9   3  -2  660.65   20.44
  -9   3  -2  643.85   21.19
   9   3   2  677.60   27.67
   9   3   2  703.64   26.64
  -9   3  -3  338.00   14.55
  -9   3  -3  343.61   14.92
  -9   3  -3  314.23   13.49
  -9   3  -4  273.49   12.47
  -9   3  -4  287.33   12.49
  -9   3  -4  296.77   12.03
  -9   3  -5  121.94    6.75
  -9   3  -5  114.36    5.82
   9   3   5  104.51    5.36
   9   5 -11    8.16    1.76
  -9   5  11    9.54    2.16
   9   5 -11    8.23    1.76
  -9   5  11    7.69    1.59
  -9   5  11    6.46    1.47
  -9   5  10   11.59    2.67
   9   5 -10   12.83    2.74
  -9   5  10    8.82    2.53
   9   5 -10    9.13    2.20
  -9   5  10   16.13    3.06
  -9   5   9  356.51   14.97
   9   5  -9  354.01   14.43
   9   5  -9  362.53   15.69
  -9   5   9  355.10   15.23
   9   5  -9  378.71   15.55
   9   5  -8    3.64    1.30
   9   5  -8    4.54    2.15
   9   5  -8    4.91    2.73
  -9   5   8    4.91    2.54
  -9   5   8    4.08    2.34
  -9   5   8    2.42    1.70
  -9   5   8    0.73    0.93
   9   5  -8    3.27    1.60
   9   5  -7  920.67   23.13
  -9   5   7  834.92   22.95
   9   5  -7  843.73   24.39
  -9   5   7  833.59   22.61
  -9   5   7  831.97   30.86
  -9   5   7  863.89   24.60
   9   5  -7  823.40   23.42
  -9   5   7  862.54   24.26
   9   5  -7  841.38   21.47
  -9   5   6   98.74    7.08
   9   5  -6  107.86    7.01
   9   5  -6  108.90    7.37
  -9   5   6  105.34    7.02
   9   5  -6   87.79    8.54
  -9   5   6  104.73    9.81
  -9   5   6  113.43    7.55
  -9   5   6  103.13    9.93
  -9   5   6  102.66    6.92
  -9   5   5   84.37    8.38
  -9   5   5   76.61    8.39
   9   5  -5   79.74    7.04
  -9   5   4  191.29   13.54
   9   5  -4  198.03   10.91
  -9   5   3  322.98   17.43
  -9   5   3  348.20   18.52
   9   5  -3  338.68   15.50
   9   5  -3  365.71   15.02
  -9   5   2  593.71   23.42
   9   5  -2  554.38   20.09
  -9   5   2  594.57   24.92
   9   5  -2  591.85   21.29
   9   5  -1  253.35   13.87
   9   5  -1  250.48   13.18
  -9   5   1  269.30   14.70
   9   5  -1  237.84   13.41
  -9   5   1  237.23   15.46
  -9   5   0    8.60    3.45
  -9   5   0   11.12    2.12
   9   5   0   13.34    3.47
  -9   5   0   15.78    2.79
  -9   5   0   11.06    2.38
  -9   5   0   13.60    2.53
  -9   5   0   14.31    2.50
   9   5   0    7.79    2.47
   9   5   0   11.30    3.18
   9   5   0    9.50    2.17
  -9   5  -1  717.75   21.78
  -9   5  -1  729.34   21.07
  -9   5  -1  709.24   21.53
  -9   5  -1  747.22   20.77
   9   5   1  739.75   28.19
   9   5   1  765.86   28.31
   9   5   1  732.61   28.93
   9   5   1  682.04   20.71
  -9   5  -2  508.02   18.41
  -9   5  -2  492.99   17.35
  -9   5  -2  491.54   16.90
   9   5   2  484.37   17.00
  -9   5  -2  499.67   16.58
   9   5   3  252.96   11.61
  -9   5  -3  257.50   12.14
  -9   5  -3  250.24   10.90
  -9   5  -3  276.32   12.89
  -9   5  -4  113.11    7.26
   9   5   4  101.07    6.37
  -9   5  -5   20.08    2.44
   9   5   5   18.39    2.10
  -9   7  11   18.28    2.20
   9   7 -11   11.51    1.61
   9   7 -10  197.23    8.25
  -9   7  10  192.31    9.24
  -9   7  10  196.72    8.62
   9   7 -10  170.76    8.89
  -9   7  10  181.20    8.73
  -9   7   9   54.02    5.31
  -9   7   9   61.03    5.75
   9   7  -9   57.10    5.83
  -9   7   9   66.23    6.17
   9   7  -9   65.14    5.16
   9   7  -9   65.87    6.11
   9   7  -8   79.68    7.23
  -9   7   8   85.08    6.98
  -9   7   8   74.99    7.04
   9   7  -8   79.68    6.98
  -9   7   8   82.07    6.93
  -9   7   7  104.18    7.64
   9   7  -7  107.29    8.09
  -9   7   7  115.00    7.58
  -9   7   7  118.87   11.65
  -9   7   7  113.50    8.45
  -9   7   7  107.71    8.02
   9   7  -7  113.99    8.22
  -9   7   7  116.46    7.58
  -9   7   6  385.16   15.32
  -9   7   6  381.08   14.56
   9   7  -6  378.04   15.25
  -9   7   6  371.16   14.61
  -9   7   6  378.69   20.56
  -9   7   6  381.61   14.77
  -9   7   6  391.90   15.53
  -9   7   6  366.14   21.34
   9   7  -6  381.24   15.01
   9   7  -5   68.91    5.75
  -9   7   5   70.43    5.61
  -9   7   5   78.65    5.83
   9   7  -5   81.22    6.43
  -9   7   5   87.95    6.76
   9   7  -5   76.88    6.24
  -9   7   5   70.47    6.10
  -9   7   5   85.47    9.37
  -9   7   5   70.11    6.10
  -9   7   5   80.91    9.83
  -9   7   5   83.30    6.67
   9   7  -4  311.04   12.20
   9   7  -4  309.19   12.22
   9   7  -4  314.55   12.82
  -9   7   4  331.23   13.38
  -9   7   4  319.91   13.13
  -9   7   4  303.69   12.54
  -9   7   4  314.70   12.56
  -9   7   4  326.09   20.13
  -9   7   4  304.82   12.97
  -9   7   3  184.56    9.43
   9   7  -3  157.34    8.80
   9   7  -3  175.20    8.49
   9   7  -3  143.03    8.39
  -9   7   3  153.47    8.69
  -9   7   3  164.54    9.23
  -9   7   3  160.07    9.07
   9   7  -3  164.66    9.10
  -9   7   3  153.09   12.82
  -9   7   3  171.28   14.51
   9   7  -3  160.28   11.98
  -9   7   2  397.98   14.19
  -9   7   2  410.37   15.18
  -9   7   2  380.98   14.58
   9   7  -2  410.15   14.77
  -9   7   2  412.91   15.34
  -9   7   2  403.01   22.67
   9   7  -2  395.23   19.43
   9   7  -2  427.27   15.26
  -9   7   1   42.57    7.21
  -9   7   1   50.89    5.40
  -9   7   1   52.11    4.91
  -9   7   1   42.07    4.64
   9   7  -1   46.40    4.55
   9   7  -1   49.92    6.84
   9   7  -1   48.86    4.92
  -9   7   0 1036.44   25.71
  -9   7   0 1128.85   27.51
  -9   7   0 1107.90   28.94
   9   7   0 1073.49   33.77
   9   7   0 1128.15   36.44
   9   7   0 1090.95   27.86
  -9   7  -1 1049.87   27.50
   9   7   1  994.34   26.38
  -9   7  -2   71.80    6.20
  -9   7  -2   62.23    5.73
   9   7   2   69.90    6.12
  -9   7  -3  206.08    9.93
  -9   7  -3  200.96    9.42
   9   7   3  196.88    9.64
  -9   7  -4   38.05    3.62
   9   7   4   37.24    3.41
  -9   7  -4   29.45    2.77
  -9   9  10  168.64    5.94
  -9   9  10  179.13    6.92
   9   9 -10  162.64    7.02
   9   9  -9   51.24    4.69
  -9   9   9   46.03    4.25
  -9   9   9   44.84    4.02
   9   9  -9   45.93    4.57
  -9   9   9   44.42    4.32
  -9   9   8   75.80    6.07
   9   9  -8   75.12    6.39
   9   9  -8   81.14    6.76
  -9   9   8   75.74    6.58
  -9   9   8   82.95    6.17
  -9   9   7  139.71    8.90
  -9   9   7  130.50    8.30
   9   9  -7  130.48    8.89
  -9   9   7  140.57    7.87
  -9   9   7  142.48    8.14
  -9   9   7  138.92    9.29
   9   9  -7  150.88    9.35
   9   9  -6  210.78   11.29
  -9   9   6  208.70   10.41
  -9   9   6  201.41   11.16
  -9   9   6  196.31   10.21
   9   9  -6  197.37   10.92
  -9   9   6  197.34   10.33
  -9   9   6  204.54   11.23
   9   9  -5  225.26   11.00
  -9   9   5  204.95   10.15
  -9   9   5  209.78   11.40
   9   9  -5  224.54   11.21
  -9   9   5  209.33   10.97
  -9   9   5  191.57   10.62
   9   9  -5  208.59   11.14
  -9   9   5  190.84   10.41
  -9   9   4  163.31    9.75
   9   9  -4  157.37    8.93
  -9   9   4  148.78    9.37
  -9   9   4  151.74    9.05
  -9   9   4  152.17   15.05
  -9   9   4  150.13    9.38
   9   9  -4  150.98    9.32
   9   9  -4  168.57   14.45
  -9   9   3  255.34   12.02
   9   9  -3  226.50   10.79
   9   9  -3  269.34   18.43
  -9   9   3  243.22   12.16
  -9   9   3  252.12   12.27
  -9   9   3  234.56   11.75
  -9   9   3  248.43   19.17
   9   9  -3  243.56   11.96
   9   9  -2   93.87    6.58
   9   9  -2   93.72    6.99
  -9   9   2   98.56    7.68
  -9   9   2   88.46    7.16
   9   9  -2   97.96    7.36
  -9   9   2   91.66   11.48
  -9   9   2   98.29    7.60
  -9   9   2   94.76    7.02
   9   9  -2   94.46    7.30
  -9   9   1  555.33   17.78
  -9   9   1  591.23   20.03
   9   9  -1  562.06   18.53
   9   9  -1  569.28   19.24
  -9   9   1  555.49   19.00
  -9   9   0   90.99    7.66
   9   9   0   97.36    7.35
   9   9   0  107.27    7.00
   9   9   1   31.91    4.29
  -9   9  -1   29.85    4.29
  -9   9  -2  369.68   13.73
   9   9   2  388.97   13.87
   9   9   3  414.85   12.62
  -9   9  -3  407.84   12.46
   9   9   4   32.40    2.50
  -9  11   9  196.70    6.33
   9  11  -9  192.87    6.97
  -9  11   9  208.26    6.93
  -9  11   8  109.29    5.78
  -9  11   8  102.78    5.46
   9  11  -8  107.62    6.19
  -9  11   8   97.12    5.77
   9  11  -8  107.32    6.00
  -9  11   7   59.32    4.93
  -9  11   7   54.04    4.38
   9  11  -7   64.03    5.34
  -9  11   7   58.85    5.04
   9  11  -7   66.50    5.37
  -9  11   6   54.58    5.15
  -9  11   6   47.14    4.31
   9  11  -6   50.30    4.92
   9  11  -6   56.53    5.33
  -9  11   6   51.94    4.42
  -9  11   6   52.42    4.99
   9  11  -5  240.95   11.31
  -9  11   5  261.39   10.53
  -9  11   5  265.00   12.09
   9  11  -5  260.57   11.31
  -9  11   5  254.65   11.35
  -9  11   5  251.13   11.06
   9  11  -5  283.14   12.41
  -9  11   4  503.80   17.29
   9  11  -4  483.31   16.28
  -9  11   4  444.18   15.21
   9  11  -4  489.97   17.24
  -9  11   4  477.71   15.64
  -9  11   4  489.77   16.83
  -9  11   3   18.17    3.20
   9  11  -3   17.90    2.88
  -9  11   3   18.97    3.23
  -9  11   3   18.38    3.59
   9  11  -3   22.61    3.71
  -9  11   2  434.30   15.21
   9  11  -2  413.60   14.17
  -9  11   2  405.08   15.16
   9  11  -2  427.44   15.73
  -9  11   1  179.94    8.80
   9  11  -1  171.51    8.05
   9  11  -1  158.19    7.97
   9  11  -1  168.54    9.20
  -9  11   1  176.27    9.50
   9  11   0    2.35    0.81
  -9  11   0    4.93    1.35
  -9  11   0    4.37    1.71
   9  11   0    3.03    1.56
   9  11   1   40.82    3.74
  -9  11  -1   49.66    4.36
   9  11   1   47.24    4.19
   9  11   2    6.50    1.36
  -9  11  -2    9.35    1.60
   9  11   2   12.00    1.88
  -9  13   6   55.82    3.75
  -9  13   6   55.52    3.58
   9  13  -6   55.36    3.70
  -9  13   5   41.11    3.53
  -9  13   5   38.50    3.04
   9  13  -5   40.25    3.47
  -9  13   4   37.47    3.55
   9  13  -4   31.81    3.30
  -9  13   3  221.20    8.79
   9  13  -3  216.86    8.88
   9  13  -3  219.61    8.32
  -9  13   2  120.55    5.97
   9  13  -2  111.12    5.32
  -9  13   2  122.07    6.51
  -9  13   2  115.22    5.36
   9  13  -2  124.01    6.37
  -9  13   1  213.09    8.04
  -9  13   1  197.23    7.18
   9  13  -1  211.06    8.01
  -9  13   0   62.70    3.51
   9  13   0   68.64    3.92
  10 -12  -8  119.96    5.16
  10 -12  -8  120.30    4.90
 -10 -12   8  108.88    5.04
 -10 -12   7    1.79    0.85
 -10 -12   7    3.01    1.18
  10 -12  -7    2.91    1.11
  10 -12  -7    1.94    0.71
  10 -12  -7    4.81    1.20
 -10 -12   6  122.31    6.93
  10 -12  -6  126.24    6.66
  10 -12  -6  115.19    6.59
  10 -12  -6  128.87    6.39
 -10 -12   6  126.79    6.84
 -10 -12   5   53.52    4.61
  10 -12  -5   56.75    4.46
  10 -12  -5   54.52    4.24
  10 -12  -5   54.53    4.85
 -10 -12   5   63.89    5.29
 -10 -12   4   13.75    2.70
 -10 -12   4   14.67    2.30
  10 -12  -4   14.73    2.24
 -10 -12   4   15.32    2.38
  10 -12  -4   14.45    2.17
  10 -12  -4   14.71    2.88
 -10 -12   3  178.62    8.58
  10 -12  -3  156.02    6.83
  10 -12  -3  173.75    9.00
 -10 -12   3  178.03    8.97
 -10 -12   2   55.20    4.75
  10 -12  -2   59.38    4.85
 -10 -12   2   59.08    4.70
 -10 -12   1  209.79    9.26
  10 -12  -1  204.36    8.12
 -10 -12   1  199.60    7.64
 -10 -12   0  105.83    5.78
 -10 -12   0   79.23    4.19
 -10 -10   9   13.89    2.17
  10 -10  -9   11.65    1.87
 -10 -10   9   12.27    2.09
  10 -10  -9   13.65    1.91
  10 -10  -9   13.98    2.13
  10 -10  -8  188.23    9.05
  10 -10  -8  192.48    8.93
  10 -10  -8  196.16    8.25
 -10 -10   8  174.33    9.01
  10 -10  -7  209.70   10.40
  10 -10  -7  201.55    9.70
  10 -10  -7  210.02   10.14
 -10 -10   7  214.26   10.99
 -10 -10   7  205.51    9.69
  10 -10  -6   61.19    5.73
  10 -10  -6   62.99    5.61
 -10 -10   6   62.72    5.84
  10 -10  -5    4.50    2.08
  10 -10  -5    2.70    1.81
 -10 -10   5    5.53    2.23
 -10 -10   4 1201.74   28.91
  10 -10  -4 1199.33   28.74
  10 -10  -4 1191.14   28.53
 -10 -10   4 1152.72   30.43
 -10 -10   4 1141.42   28.92
 -10 -10   3   52.35    5.03
 -10 -10   3   56.00    5.59
  10 -10  -3   52.67    4.81
  10 -10  -3   52.27    4.89
 -10 -10   3   45.46    5.36
 -10 -10   2  496.92   18.02
  10 -10  -2  502.95   15.87
 -10 -10   2  486.72   17.48
 -10 -10   1   99.67    7.80
  10 -10  -1   94.07    5.88
 -10 -10   1   88.78    7.67
 -10 -10   1  109.25    7.25
 -10 -10   0  226.22   11.25
 -10 -10   0  218.34   11.67
 -10 -10  -1   59.88    4.65
 -10 -10  -1   50.78    4.63
 -10 -10  -1   49.30    4.97
 -10 -10  -2   50.98    3.69
  10  -8 -11    8.08    1.33
  10  -8 -11   40.64    2.87
  10  -8 -10   56.05    4.14
 -10  -8  10   47.20    3.66
  10  -8 -10   56.79    4.47
  10  -8 -10   53.42    4.07
  10  -8  -9   61.87    5.05
  10  -8  -9   58.10    5.09
  10  -8  -9   55.54    5.06
  10  -8  -9   56.19    4.77
 -10  -8   9   56.19    5.05
 -10  -8   8    2.86    1.90
  10  -8  -8    6.01    1.99
  10  -8  -8    5.44    1.97
  10  -8  -8    7.21    1.90
  10  -8  -8    6.78    2.25
  10  -8  -7  229.31   11.76
  10  -8  -7  247.72   11.78
  10  -8  -7  252.58   11.36
 -10  -8   7  244.64   11.40
  10  -8  -7  239.42   10.64
  10  -8  -6 1274.48   31.40
  10  -8  -6 1336.95   31.29
 -10  -8   6 1275.58   31.16
  10  -8  -5  681.14   20.99
  10  -8  -5  693.56   28.59
  10  -8  -5  661.23   20.25
 -10  -8   5  695.53   28.27
 -10  -8   5  647.15   26.41
 -10  -8   5  671.59   21.46
 -10  -8   4   93.05    7.05
  10  -8  -4   93.46   10.02
  10  -8  -4   96.13    7.16
  10  -8  -4   93.76    6.80
 -10  -8   4   88.20    9.69
  10  -8  -4   99.51    9.77
 -10  -8   4   97.00    9.50
 -10  -8   4   96.53    7.52
 -10  -8   3  304.69   13.05
  10  -8  -3  327.50   18.81
 -10  -8   3  315.21   13.84
  10  -8  -3  313.26   12.95
 -10  -8   3  343.04   19.55
  10  -8  -3  331.98   18.73
 -10  -8   3  326.21   14.25
  10  -8  -2  359.16   19.18
 -10  -8   2  358.31   15.17
 -10  -8   2  325.75   15.42
  10  -8  -2  322.49   19.08
 -10  -8   2  332.19   14.35
 -10  -8   1   36.32    4.72
 -10  -8   1   29.02    4.74
 -10  -8   1   31.77    4.16
 -10  -8   1   32.30    4.52
 -10  -8   0  160.05   10.12
 -10  -8   0  158.33   10.46
 -10  -8  -1  579.77   19.36
 -10  -8  -1  550.05   19.85
 -10  -8  -1  597.34   18.94
 -10  -8  -2   67.15    5.28
 -10  -8  -2   69.40    5.38
 -10  -8  -2   51.68    5.09
 -10  -8  -3   21.47    2.28
  10  -6 -11   12.16    2.23
  10  -6 -11   12.63    2.22
 -10  -6  11   11.56    1.90
  10  -6 -10    2.96    1.07
 -10  -6  10    4.28    1.64
  10  -6 -10    4.09    1.87
  10  -6 -10    5.55    2.02
 -10  -6   9    4.43    1.83
  10  -6  -9    8.88    2.11
  10  -6  -9    4.25    1.74
  10  -6  -9   10.04    2.67
  10  -6  -9   11.36    2.64
 -10  -6   8  592.44   19.38
  10  -6  -8  532.46   18.09
  10  -6  -8  550.04   18.27
  10  -6  -8  578.15   19.08
  10  -6  -8  565.36   18.48
  10  -6  -8  547.89   17.06
  10  -6  -7  978.98   33.69
  10  -6  -7  977.43   26.14
  10  -6  -7 1017.74   26.02
 -10  -6   7 1028.02   34.56
  10  -6  -7  973.23   25.68
 -10  -6   7  972.79   32.99
  10  -6  -7 1032.75   34.37
  10  -6  -7  991.86   25.42
  10  -6  -6   71.77    5.64
  10  -6  -6   63.31    5.72
  10  -6  -6   58.25    5.33
 -10  -6   6   67.44    8.08
  10  -6  -6   69.52    8.06
  10  -6  -6   70.34    5.55
  10  -6  -6   66.59    7.00
 -10  -6   6   63.73    7.29
 -10  -6   6   64.60    5.68
  10  -6  -6   62.66    7.30
  10  -6  -5   59.52    5.38
 -10  -6   5   60.31    5.48
  10  -6  -5   51.89    4.95
  10  -6  -5   54.96    7.04
 -10  -6   5   51.20    6.70
  10  -6  -5   63.70    6.93
 -10  -6   5   48.17    6.04
  10  -6  -5   53.28    4.54
  10  -6  -5   55.77    6.25
 -10  -6   4   31.68    3.72
 -10  -6   4   32.24    5.13
 -10  -6   4   38.66    5.90
  10  -6  -4   40.32    5.78
 -10  -6   4   35.53    5.02
 -10  -6   4   39.57    4.45
  10  -6  -4   39.78    5.84
 -10  -6   3  391.46   14.08
 -10  -6   3  389.90   14.65
  10  -6  -3  384.27   18.28
 -10  -6   3  370.63   15.33
 -10  -6   3  377.27   19.38
 -10  -6   3  407.67   19.61
  10  -6  -3  407.34   19.17
 -10  -6   3  389.71   16.81
 -10  -6   3  398.11   14.87
 -10  -6   2  989.37   25.84
 -10  -6   2 1005.71   26.38
  10  -6  -2  974.78   30.46
 -10  -6   2  951.50   26.89
 -10  -6   2  960.72   34.04
 -10  -6   2 1040.62   33.76
  10  -6  -2  934.86   31.73
 -10  -6   2 1008.04   25.98
 -10  -6   1 1770.14   39.23
 -10  -6   1 1743.30   39.48
 -10  -6   1 1676.70   40.07
 -10  -6   1 1854.77   52.36
 -10  -6   1 1834.97   38.79
 -10  -6   0 1231.84   31.08
 -10  -6   0 1177.92   27.75
 -10  -6   0 1145.94   30.93
  10  -6   0 1195.83   38.28
 -10  -6  -1  663.73   21.18
 -10  -6  -1  655.97   21.03
 -10  -6  -1  605.00   18.96
 -10  -6  -1  641.27   18.96
 -10  -6  -1  602.87   20.80
 -10  -6  -2   62.61    5.76
 -10  -6  -2   58.15    5.40
 -10  -6  -2   58.63    5.35
 -10  -6  -2   44.05    4.95
 -10  -6  -3  159.13    8.21
 -10  -6  -3  166.00    8.30
 -10  -6  -4   22.98    2.28
 -10  -6  -4   28.57    2.79
 -10  -4  12   71.33    4.22
  10  -4 -12   75.74    4.23
 -10  -4  11   95.63    5.98
  10  -4 -11   97.04    6.54
  10  -4 -11  111.80    6.76
  10  -4 -10  108.54    7.58
  10  -4 -10  108.67    7.85
  10  -4 -10  103.81    7.47
  10  -4  -9   64.10    5.80
  10  -4  -9   60.03    5.21
  10  -4  -9   70.85    5.71
 -10  -4   9   62.14    5.74
  10  -4  -9   60.87    5.97
  10  -4  -9   58.78    5.79
  10  -4  -8  286.86   17.00
 -10  -4   8  263.96   12.18
  10  -4  -8  295.40   12.34
  10  -4  -8  304.64   12.31
 -10  -4   8  291.14   17.41
  10  -4  -8  311.36   13.39
  10  -4  -8  290.24   12.85
 -10  -4   8  259.45   15.93
  10  -4  -8  314.47   13.09
  10  -4  -8  307.92   18.50
  10  -4  -8  273.95   12.01
  10  -4  -7  707.79   20.06
  10  -4  -7  660.97   19.77
  10  -4  -7  685.97   25.88
  10  -4  -7  685.20   19.32
  10  -4  -7  699.76   20.00
 -10  -4   7  724.74   26.87
  10  -4  -7  705.04   20.33
  10  -4  -7  675.62   23.29
 -10  -4   7  699.71   24.95
  10  -4  -7  676.04   18.90
 -10  -4   7  697.61   20.73
  10  -4  -7  721.54   27.25
 -10  -4   6   38.48    5.45
  10  -4  -6   39.15    5.09
  10  -4  -6   43.43    5.77
 -10  -4   6   48.02    5.64
  10  -4  -6   44.16    6.16
 -10  -4   5 1495.11   37.59
 -10  -4   5 1410.95   37.29
  10  -4  -5 1482.76   38.32
  10  -4  -5 1459.82   36.71
 -10  -4   5 1459.71   34.31
  10  -4  -4   75.76    7.17
 -10  -4   4   85.69    7.95
 -10  -4   4   75.43    7.19
  10  -4  -4   86.69    7.69
 -10  -4   4   79.01    6.02
  10  -4  -4   90.12    6.59
  10  -4  -3 1038.23   28.86
 -10  -4   3 1012.54   32.18
 -10  -4   3 1039.37   29.74
  10  -4  -3  999.90   29.81
  10  -4  -3 1083.37   26.23
  10  -4  -2  987.40   25.72
  10  -4  -2 1072.53   28.46
 -10  -4   2  987.08   33.24
 -10  -4   2  968.51   29.79
  10  -4  -2 1101.85   31.42
 -10  -4   1  315.84   12.88
 -10  -4   1  299.98   18.10
  10  -4  -1  315.84   16.25
 -10  -4   0  324.93   13.71
 -10  -4   0  313.70   12.37
 -10  -4   0  324.86   12.71
 -10  -4   0  294.36   13.10
 -10  -4   0  307.57   19.45
  10  -4   0  336.03   17.19
 -10  -4  -1 1141.17   29.36
 -10  -4  -1 1121.46   28.54
 -10  -4  -1 1096.93   27.73
 -10  -4  -1 1160.77   28.47
 -10  -4  -1 1071.00   28.06
 -10  -4  -1 1120.50   40.58
  10  -4   1 1042.66   33.69
 -10  -4  -2  325.46   14.19
 -10  -4  -2  304.50   12.96
 -10  -4  -2  300.52   13.29
 -10  -4  -3  141.49    8.58
 -10  -4  -3  118.61    8.02
 -10  -4  -4   46.49    4.04
 -10  -4  -4   52.86    4.71
 -10  -4  -5  145.92    6.07
 -10  -2  12   18.10    2.46
  10  -2 -12   16.48    2.06
  10  -2 -12   15.90    1.93
  10  -2 -11  273.52   11.15
  10  -2 -11  266.02   11.44
  10  -2 -11  292.35   11.44
  10  -2 -10   61.99    5.71
  10  -2 -10   61.29    5.85
  10  -2 -10   56.24    5.65
  10  -2 -10   66.77    5.87
 -10  -2  10   57.62    5.56
  10  -2  -9   61.65    5.87
  10  -2  -9   62.15    6.10
  10  -2  -9   65.33    8.28
 -10  -2   9   69.68    5.94
 -10  -2   9   74.10    8.86
  10  -2  -9   64.01    6.02
 -10  -2   9   51.61    7.17
  10  -2  -9   59.19    5.54
  10  -2  -9   68.99    6.04
  10  -2  -9   78.47    9.48
  10  -2  -8   76.81    8.97
 -10  -2   8   91.58    6.44
  10  -2  -8   90.48    7.19
  10  -2  -8   99.62    9.39
 -10  -2   8   92.36    6.92
 -10  -2   8   87.45    9.04
  10  -2  -8   97.59    8.87
 -10  -2   8  100.27    9.16
  10  -2  -8   83.24    6.46
  10  -2  -8  100.54    7.19
  10  -2  -8   92.21    6.74
  10  -2  -7  139.45   10.75
  10  -2  -7  165.87    9.12
  10  -2  -7  144.78   10.60
  10  -2  -7  159.53    8.19
  10  -2  -7  185.07   12.68
 -10  -2   7  168.22   11.58
  10  -2  -7  152.42   10.30
 -10  -2   7  158.23   10.23
  10  -2  -7  152.87    8.19
  10  -2  -7  153.58    8.35
 -10  -2   6   98.89    8.39
  10  -2  -6  111.60    8.98
 -10  -2   6  114.00    8.79
  10  -2  -6  103.42    8.13
 -10  -2   6   99.18    7.08
  10  -2  -6   98.02    8.21
  10  -2  -5  294.26   14.09
 -10  -2   5  295.06   14.71
 -10  -2   5  313.71   13.90
  10  -2  -5  298.07   13.66
 -10  -2   5  297.44   11.16
  10  -2  -5  310.29   13.66
  10  -2  -4 3346.91   63.01
 -10  -2   4 3435.40   67.37
  10  -2  -4 3442.82   63.73
  10  -2  -3  299.87   12.79
 -10  -2   3  311.55   16.00
 -10  -2   3  291.33   12.62
  10  -2  -3  308.60   13.84
  10  -2  -3  300.62   12.89
  10  -2  -2 1494.09   34.26
  10  -2  -2 1418.74   31.57
 -10  -2   2 1421.55   39.66
 -10  -2   2 1443.77   33.71
  10  -2  -2 1377.71   34.28
  10  -2  -1  419.91   17.13
 -10  -2   1  401.65   20.15
  10  -2  -1  391.17   16.45
  10  -2   0  569.54   22.29
 -10  -2   0  578.54   18.04
 -10  -2   0  598.36   18.25
 -10  -2   0  584.15   17.82
 -10  -2   0  592.31   25.97
  10  -2   0  558.92   20.81
  10  -2   1  332.11   18.11
 -10  -2  -1  369.80   14.74
 -10  -2  -1  340.18   13.90
 -10  -2  -1  338.83   20.45
 -10  -2  -1  340.70   13.63
  10  -2   2  427.53   22.11
 -10  -2  -2  444.67   17.02
 -10  -2  -2  428.83   16.69
 -10  -2  -2  441.42   23.68
 -10  -2  -3  263.32   12.47
 -10  -2  -3  265.09   12.64
 -10  -2  -4   91.93    6.34
 -10  -2  -4  104.44    7.24
 -10  -2  -5   46.33    3.33
 -10  -2  -5   52.76    4.06
  10   0 -12  246.22    9.23
 -10   0  12  233.86    8.95
  10   0 -11   -1.34    1.43
 -10   0  11   -1.16    1.59
  10   0 -11   -1.15    1.72
  10   0 -11    0.06    0.86
 -10   0  11   -0.03    0.84
  10   0 -11   -2.04    1.52
  10   0 -11    0.25    0.73
  10   0 -10  527.39   18.48
  10   0 -10  544.82   18.95
  10   0 -10  586.98   19.50
  10   0 -10  558.90   18.58
  10   0 -10  561.89   17.52
 -10   0  10  522.61   17.60
  10   0 -10  554.77   18.88
  10   0  -9    0.21    1.37
  10   0  -9    2.24    2.21
  10   0  -9   -0.05    1.38
  10   0  -9    0.20    1.13
 -10   0   9    0.89    1.01
  10   0  -9    1.02    1.74
 -10   0   9    0.95    1.23
 -10   0   9    0.83    1.81
  10   0  -9    0.51    1.11
 -10   0   9    2.85    1.38
 -10   0   8  847.09   23.35
  10   0  -8  836.62   23.74
  10   0  -8  849.10   30.52
 -10   0   8  813.66   22.42
 -10   0   8  802.47   28.22
  10   0  -8  886.18   23.17
  10   0  -8  864.23   30.33
  10   0  -8  835.39   22.91
  10   0  -7    1.41    1.69
  10   0  -7    0.78    1.69
 -10   0   7    1.73    1.93
 -10   0   7   -1.03    1.47
  10   0  -7    1.48    1.57
 -10   0   6  536.27   21.55
 -10   0   6  479.83   17.88
  10   0  -6  530.46   19.30
  10   0  -6  518.58   19.96
 -10   0   5   -1.36    2.51
 -10   0   5    1.16    1.24
  10   0  -5   -0.01    1.82
  10   0  -5   -0.14    1.42
  10   0  -5   -0.81    1.52
  10   0  -4 1570.27   35.90
 -10   0   4 1523.15   39.94
 -10   0   4 1642.81   33.25
  10   0  -4 1609.37   36.02
  10   0  -4 1690.50   37.24
  10   0  -3   -2.24    2.23
 -10   0   3   -1.15    1.82
 -10   0   3   -0.51    0.82
  10   0  -3    1.02    1.13
  10   0  -2 1712.94   39.10
 -10   0   2 1635.41   42.50
  10   0  -2 1656.11   35.89
  10   0  -1   -0.42    1.40
 -10   0   1    1.16    1.63
  10   0  -1    0.22    0.81
  10   0   0  416.68   19.44
 -10   0   0  418.35   14.63
 -10   0   0  430.67   20.98
 -10   0  -1    2.60    1.18
  10   0   1   -0.38    1.43
 -10   0  -1   -0.92    1.12
 -10   0  -1    0.08    0.90
 -10   0  -1    2.18    1.90
 -10   0  -2   38.97    4.71
  10   0   2   42.39    6.75
 -10   0  -2   37.14    4.65
 -10   0  -2   43.22    4.89
  10   0   2   40.55    6.56
 -10   0  -3   -0.66    1.46
 -10   0  -3    0.54    1.56
 -10   0  -3   -1.06    1.66
 -10   0  -4  253.84   11.28
 -10   0  -4  262.19   11.75
 -10   0  -5   -0.82    1.00
 -10   0  -5   -0.13    0.80
 -10   2  12   16.11    2.14
  10   2 -12   17.88    2.51
  10   2 -11  294.93   12.56
 -10   2  11  274.39   11.79
  10   2 -11  271.74   11.62
 -10   2  11  270.89   11.28
  10   2 -11  281.55   10.51
  10   2 -11  271.14   11.16
  10   2 -10   53.72    5.64
 -10   2  10   51.38    5.54
  10   2 -10   57.57    5.41
  10   2 -10   60.86    6.09
 -10   2  10   54.58    5.68
  10   2 -10   57.82    5.48
  10   2  -9   67.83    6.00
  10   2  -9   58.19    6.11
  10   2  -9   62.98    8.59
  10   2  -9   70.12    6.33
 -10   2   9   56.66    7.39
 -10   2   9   78.88    8.71
 -10   2   9   58.37    5.59
  10   2  -9   71.31    6.04
  10   2  -8   85.70    8.79
 -10   2   8   92.20    6.96
  10   2  -8   89.93    7.19
  10   2  -8   79.54    9.25
 -10   2   8   96.20    6.77
 -10   2   8   93.73    9.30
 -10   2   8   66.67    7.55
  10   2  -8   98.93    6.88
  10   2  -8   92.87    6.73
  10   2  -8   95.95    6.92
  10   2  -7  145.69   10.63
  10   2  -7  154.81    8.31
 -10   2   7  159.14    8.78
  10   2  -7  172.76    9.33
  10   2  -7  134.15   10.89
 -10   2   7  141.89   10.67
 -10   2   7  148.44   10.07
  10   2  -7  160.60    8.38
 -10   2   6   97.99    8.50
 -10   2   6  107.27    7.49
  10   2  -6  107.77    8.89
  10   2  -6  113.08    8.95
 -10   2   5  293.47   16.44
 -10   2   5  291.23   11.34
  10   2  -5  318.78   14.41
  10   2  -5  328.94   14.73
 -10   2   4 3401.85   68.89
 -10   2   4 3332.86   67.73
 -10   2   3  313.54   16.29
 -10   2   3  294.27   15.91
  10   2  -3  291.18   12.21
  10   2  -3  301.73   11.73
  10   2  -3  335.61   14.57
  10   2  -2 1428.49   35.70
 -10   2   2 1394.23   38.21
  10   2  -2 1397.25   30.62
  10   2  -2 1321.09   30.31
  10   2  -1  412.85   18.44
 -10   2   1  389.81   18.78
  10   2  -1  389.07   14.85
 -10   2   0  528.66   17.49
 -10   2   0  565.85   17.36
 -10   2   0  604.01   18.19
  10   2   0  592.24   24.32
 -10   2   0  586.74   24.21
  10   2   0  603.56   20.57
 -10   2  -1  350.44   14.37
  10   2   1  340.98   19.50
 -10   2  -1  317.26   13.34
 -10   2  -1  318.64   13.59
  10   2   1  357.95   18.90
  10   2   2  457.79   24.18
 -10   2  -2  441.38   16.74
 -10   2  -2  449.79   16.72
  10   2   2  437.09   21.91
 -10   2  -2  435.17   16.85
 -10   2  -3  278.43   13.07
 -10   2  -3  290.95   13.14
 -10   2  -3  256.72   12.28
 -10   2  -4   96.51    6.79
 -10   2  -4   90.72    6.39
 -10   2  -5   55.52    3.94
 -10   2  -5   51.88    3.57
  10   4 -12   93.18    4.94
 -10   4  12   72.97    4.49
  10   4 -11  113.94    7.10
 -10   4  11   96.59    6.33
 -10   4  11   93.98    6.59
  10   4 -11   95.90    6.48
 -10   4  11   99.27    6.35
  10   4 -10  112.65    7.87
 -10   4  10  103.61    7.75
  10   4 -10  105.30    7.95
  10   4 -10  103.24    6.84
 -10   4  10  108.92    7.85
 -10   4   9   69.53    6.60
  10   4  -9   73.39    6.47
  10   4  -9   62.19    5.94
  10   4  -9   61.53    6.33
 -10   4   9   67.04    6.60
 -10   4   9   62.04    5.48
  10   4  -9   64.15    5.49
  10   4  -9   74.51    5.92
  10   4  -8  306.63   12.51
  10   4  -8  275.90   12.59
  10   4  -8  292.36   13.65
  10   4  -8  327.79   19.17
 -10   4   8  294.05   12.52
 -10   4   8  294.68   18.12
 -10   4   8  289.34   15.67
 -10   4   8  289.30   13.67
  10   4  -8  304.78   13.14
 -10   4   8  275.13   12.45
 -10   4   8  297.85   13.55
  10   4  -8  265.86   11.67
  10   4  -7  712.93   20.12
  10   4  -7  695.32   20.16
 -10   4   7  699.95   20.64
  10   4  -7  702.79   21.42
  10   4  -7  685.46   26.69
 -10   4   7  690.66   20.33
 -10   4   7  666.73   26.53
 -10   4   7  719.23   21.46
  10   4  -7  661.98   19.07
 -10   4   6   44.14    6.27
  10   4  -6   48.56    5.96
 -10   4   6   45.55    6.57
 -10   4   5 1359.86   40.49
 -10   4   5 1439.31   38.85
  10   4  -4   78.69    7.11
 -10   4   4   76.01    8.72
  10   4  -4   81.98    6.96
 -10   4   4   82.33    8.78
 -10   4   3  997.64   32.57
  10   4  -3 1030.56   26.82
  10   4  -3 1010.35   27.85
 -10   4   3  975.09   33.11
  10   4  -3  975.24   28.26
 -10   4   2  990.26   33.33
 -10   4   2  970.52   31.86
  10   4  -2 1006.60   28.45
  10   4  -2 1017.35   29.75
  10   4  -1  314.17   16.27
 -10   4   1  296.53   16.40
 -10   4   1  317.80   12.53
 -10   4   1  301.33   17.68
  10   4  -1  299.93   14.75
 -10   4   0  318.43   13.35
  10   4   0  337.09   18.22
 -10   4   0  340.63   12.88
 -10   4   0  326.87   12.62
 -10   4   0  304.78   12.85
 -10   4   0  319.35   13.02
  10   4   0  319.26   17.08
  10   4   0  309.26   16.19
  10   4   0  339.39   12.79
 -10   4  -1 1166.01   28.53
  10   4   1 1031.46   36.96
 -10   4  -1 1150.63   27.82
 -10   4  -1 1145.95   28.38
  10   4   1 1150.96   37.16
  10   4   1 1031.25   33.71
 -10   4  -1 1174.23   29.65
  10   4   1 1106.28   27.34
 -10   4  -2  322.23   13.75
 -10   4  -2  322.24   14.40
 -10   4  -2  304.18   13.09
  10   4   2  288.05   12.42
 -10   4  -3  133.96    8.68
 -10   4  -3  134.81    8.52
 -10   4  -3  123.44    7.50
 -10   4  -4   48.27    4.50
  10   4   4   48.97    3.91
 -10   4  -4   53.24    4.08
 -10   4  -5  174.51    6.58
  10   6 -11   12.73    2.00
 -10   6  11   11.62    2.16
  10   6 -11   10.18    1.95
 -10   6  11   13.15    2.04
 -10   6  11    9.18    1.69
  10   6 -10    6.33    1.76
 -10   6  10    2.39    1.45
  10   6 -10    1.24    1.59
 -10   6  10    5.05    2.09
 -10   6  10    3.10    1.61
 -10   6   9    6.21    2.41
  10   6  -9    7.51    1.92
  10   6  -9    6.26    1.99
 -10   6   9    5.95    2.37
 -10   6   9    6.96    2.30
  10   6  -9    2.79    1.58
 -10   6   8  580.77   19.98
  10   6  -8  582.33   18.00
 -10   6   8  536.00   18.66
  10   6  -8  538.81   19.94
 -10   6   8  579.02   18.40
  10   6  -8  601.81   19.85
 -10   6   8  587.49   20.47
 -10   6   8  585.61   18.50
 -10   6   7 1022.25   27.53
 -10   6   7  986.00   25.97
 -10   6   7  982.14   26.04
  10   6  -7 1012.03   27.65
  10   6  -7 1015.85   34.31
 -10   6   7 1000.66   26.18
 -10   6   7 1011.70   35.85
 -10   6   7 1010.15   27.52
  10   6  -7  987.30   26.42
  10   6  -6   73.47    5.74
 -10   6   6   68.15    6.17
  10   6  -6   72.32    6.09
  10   6  -6   71.03    6.19
 -10   6   6   73.92    6.12
  10   6  -6   62.14    7.36
 -10   6   6   65.25    5.52
 -10   6   6   60.40    8.02
 -10   6   6   70.40    6.29
 -10   6   6   62.03    8.43
 -10   6   6   70.10    6.09
  10   6  -5   51.10    4.39
 -10   6   5   51.49    5.13
  10   6  -5   51.91    4.84
 -10   6   5   52.48    7.76
  10   6  -5   55.84    4.82
 -10   6   5   49.36    4.61
 -10   6   5   60.08    5.51
  10   6  -5   50.11    4.85
  10   6  -5   53.38    6.03
 -10   6   5   60.74    5.51
 -10   6   5   56.12    5.20
  10   6  -5   65.16    5.49
  10   6  -4   46.50    4.20
 -10   6   4   38.68    4.32
  10   6  -4   38.70    4.22
 -10   6   4   43.07    4.39
 -10   6   4   43.71    4.62
 -10   6   4   43.01    7.01
 -10   6   4   36.10    4.17
  10   6  -4   35.02    4.87
  10   6  -4   40.68    4.28
  10   6  -3  366.85   14.14
 -10   6   3  380.17   14.25
  10   6  -3  408.38   17.37
 -10   6   3  385.44   14.70
 -10   6   3  406.51   14.64
 -10   6   3  384.21   20.70
 -10   6   3  392.15   21.89
  10   6  -3  408.40   18.88
 -10   6   3  383.27   14.41
  10   6  -3  445.23   14.80
 -10   6   2  974.28   25.38
 -10   6   2  949.53   24.87
 -10   6   2 1002.80   24.92
  10   6  -2  968.02   24.67
  10   6  -2 1024.28   28.79
 -10   6   2 1020.13   33.48
  10   6  -2 1002.87   31.55
 -10   6   2  946.08   35.74
 -10   6   2  989.52   25.26
  10   6  -2  923.05   29.27
  10   6  -1 1599.06   43.51
 -10   6   1 1907.12   38.86
  10   6  -1 1779.02   37.49
 -10   6   1 1645.77   38.57
 -10   6   1 1795.17   37.48
 -10   6   1 1748.58   37.21
  10   6  -1 1838.15   44.82
  10   6  -1 1843.17   47.05
 -10   6   1 1785.15   51.74
  10   6   0 1228.93   37.86
 -10   6   0 1237.46   28.70
 -10   6   0 1223.08   30.95
 -10   6   0 1196.33   28.78
  10   6   0 1255.20   37.90
  10   6   0 1241.16   29.93
  10   6   0 1232.30   37.89
 -10   6  -1  650.32   19.88
 -10   6  -1  642.60   20.47
  10   6   1  685.59   20.63
 -10   6  -2   54.37    5.32
 -10   6  -2   58.32    5.34
  10   6   2   53.70    5.21
  10   6   3  152.11    7.87
 -10   6  -3  153.01    8.30
 -10   6  -3  138.96    7.15
 -10   6  -4   29.90    3.05
  10   6   4   23.57    2.45
 -10   8  11   38.11    2.71
 -10   8  10   54.57    4.22
 -10   8  10   52.73    4.24
  10   8 -10   50.76    4.45
 -10   8  10   48.75    4.20
  10   8  -9   67.05    5.85
 -10   8   9   58.35    5.30
 -10   8   9   57.61    5.11
  10   8  -9   55.67    5.45
 -10   8   9   58.51    5.46
 -10   8   8    2.09    1.41
 -10   8   8    3.67    1.91
 -10   8   8    3.62    1.54
  10   8  -8    3.41    1.82
 -10   8   8    5.28    1.63
 -10   8   8    3.77    2.02
  10   8  -8    5.00    2.25
 -10   8   7  234.09   12.16
 -10   8   7  247.03   11.55
  10   8  -7  227.05   12.08
 -10   8   7  238.84   11.31
 -10   8   7  251.82   12.60
  10   8  -7  252.86   12.45
 -10   8   7  230.77   11.11
  10   8  -6 1309.41   31.84
 -10   8   6 1291.12   31.24
 -10   8   6 1224.96   31.60
  10   8  -6 1287.24   31.67
 -10   8   6 1288.88   31.25
 -10   8   6 1224.74   29.59
 -10   8   6 1265.49   31.75
 -10   8   6 1268.30   44.51
 -10   8   5  658.97   20.98
  10   8  -5  684.77   20.55
  10   8  -5  704.71   29.51
 -10   8   5  692.91   20.13
  10   8  -5  701.30   20.91
 -10   8   5  689.53   21.53
 -10   8   5  675.76   21.00
 -10   8   5  684.89   32.17
 -10   8   5  709.94   21.77
  10   8  -5  661.19   20.92
 -10   8   4  105.76    7.60
 -10   8   4   92.29    7.30
  10   8  -4  107.54    7.21
  10   8  -4   98.56    6.74
 -10   8   4   89.61    6.84
 -10   8   4   97.68    7.46
 -10   8   4   95.84   11.11
 -10   8   4   99.57   11.94
  10   8  -4  101.93    7.41
 -10   8   3  325.38   13.45
  10   8  -3  332.75   13.73
 -10   8   3  305.20   13.40
 -10   8   3  336.85   14.26
 -10   8   3  339.75   14.11
  10   8  -3  312.73   13.45
 -10   8   3  320.57   21.78
  10   8  -3  354.28   19.61
 -10   8   2  370.03   13.90
  10   8  -2  341.23   14.24
 -10   8   2  340.02   14.96
 -10   8   2  355.61   14.27
  10   8  -2  371.82   20.17
 -10   8   2  335.27   22.20
 -10   8   2  357.34   14.67
  10   8  -1   32.10    4.26
 -10   8   1   40.36    5.09
 -10   8   1   42.59    4.82
 -10   8   0  167.46   10.41
  10   8   0  155.02    9.33
 -10   8  -1  589.78   17.60
 -10   8  -1  600.46   19.55
  10   8   1  572.96   18.57
 -10   8  -2   57.84    4.82
 -10   8  -2   66.15    5.40
  10   8   2   63.47    5.28
  10   8   3   15.70    2.18
 -10   8  -3   16.05    2.12
 -10  10   9   15.19    2.08
 -10  10   9   12.26    1.93
  10  10  -9   13.00    2.22
  10  10  -9   14.31    2.26
 -10  10   9   11.89    2.03
 -10  10   8  171.16    8.58
 -10  10   8  164.26    7.93
  10  10  -8  176.79    9.07
 -10  10   8  173.80    8.94
  10  10  -8  189.78    9.29
 -10  10   7  210.45   10.49
 -10  10   7  186.71    8.98
  10  10  -7  201.11   10.28
 -10  10   7  204.59    9.13
 -10  10   7  207.69    9.48
 -10  10   7  197.41   10.21
  10  10  -7  218.14   10.78
 -10  10   6   71.30    6.28
 -10  10   6   63.34    5.06
  10  10  -6   71.71    6.08
 -10  10   6   62.22    5.43
 -10  10   6   62.85    5.70
 -10  10   6   60.52    5.66
  10  10  -6   66.81    6.23
 -10  10   5    8.35    2.49
  10  10  -5    6.91    2.12
 -10  10   5    5.03    2.03
  10  10  -5    7.50    1.90
 -10  10   5    9.65    2.45
  10  10  -5    3.75    1.95
 -10  10   5    7.56    2.53
 -10  10   5    6.69    2.08
  10  10  -4 1208.04   30.28
  10  10  -4 1169.63   28.42
 -10  10   4 1203.59   29.86
 -10  10   4 1185.25   29.84
 -10  10   4 1228.28   30.46
 -10  10   4 1246.75   30.67
 -10  10   3   54.23    5.58
 -10  10   3   57.42    5.51
  10  10  -3   47.03    4.62
 -10  10   3   51.80    5.59
 -10  10   3   50.35    5.52
  10  10  -3   52.76    5.51
 -10  10   2  511.58   16.65
  10  10  -2  493.10   16.32
 -10  10   2  483.20   17.71
 -10  10   2  514.97   17.97
  10  10  -2  495.49   17.40
  10  10  -1   91.00    6.67
  10  10  -1  103.37    7.40
 -10  10   1   95.90    7.44
  10  10   0  214.32   10.27
 -10  10   0  248.31    9.95
  10  10   0  228.74   10.62
 -10  10   0  236.12   11.11
  10  10   1   64.35    5.03
 -10  10  -1   64.09    5.16
 -10  10  -2   55.04    3.97
  10  10   2   52.02    3.84
  10  12  -8  113.29    4.96
 -10  12   8  118.19    5.10
 -10  12   8  120.90    4.95
 -10  12   7    2.89    1.01
 -10  12   7    2.68    0.79
  10  12  -7    3.95    1.14
 -10  12   7    4.38    1.22
  10  12  -7    4.62    1.39
 -10  12   6  127.35    6.86
  10  12  -6  117.54    6.06
 -10  12   6  114.11    6.15
  10  12  -6  126.68    6.90
 -10  12   5   43.88    4.22
 -10  12   5   52.33    4.10
  10  12  -5   55.86    4.77
 -10  12   4   12.09    2.40
  10  12  -4   12.24    2.20
 -10  12   4   15.65    2.38
  10  12  -4   17.09    2.71
 -10  12   3  167.84    8.14
  10  12  -3  179.35    7.86
  10  12  -3  168.61    8.60
 -10  12   3  167.54    8.05
 -10  12   2   57.34    4.33
 -10  12   2   58.10    4.58
  10  12  -2   60.65    4.96
 -10  12   1  211.45    8.55
 -10  12   1  201.78    8.50
  10  12  -1  213.61    8.94
 -10  12   0  100.60    5.38
  10  12   0  106.54    5.51
  10  12   1   71.02    3.69
 -10  12  -1   66.85    3.59
  11 -13  -6   25.41    2.37
 -11 -13   6   26.18    2.38
 -11 -13   6   19.81    1.97
 -11 -13   5    9.59    1.73
  11 -13  -5    6.85    1.53
  11 -13  -4    8.25    1.71
 -11 -13   4    6.52    1.47
 -11 -13   3    7.66    1.32
  11 -13  -3   11.50    1.80
 -11 -13   3    9.66    1.57
 -11 -13   2  225.85    7.58
  11 -11  -9   43.26    2.92
  11 -11  -9   43.73    2.93
 -11 -11   8  147.66    7.22
  11 -11  -8  146.10    6.93
  11 -11  -8  144.34    6.65
 -11 -11   7  244.61   10.52
  11 -11  -7  239.58   10.01
  11 -11  -7  223.67    9.37
  11 -11  -7  238.95    9.63
 -11 -11   7  253.70    9.81
  11 -11  -6   17.58    2.85
 -11 -11   6   13.00    2.65
  11 -11  -6   15.68    2.68
  11 -11  -6   15.76    2.75
 -11 -11   6   13.63    2.72
 -11 -11   5    0.70    1.12
  11 -11  -5   -0.14    1.07
  11 -11  -5    0.40    0.94
 -11 -11   5    2.33    1.76
 -11 -11   4  100.18    6.57
  11 -11  -4  109.45    6.48
  11 -11  -4  107.29    6.50
 -11 -11   4  103.86    7.40
 -11 -11   4   97.66    6.35
 -11 -11   3   10.81    2.51
  11 -11  -3   11.18    2.06
 -11 -11   3   14.17    2.86
 -11 -11   2   91.85    6.71
  11 -11  -2   80.37    4.98
 -11 -11   2   86.09    6.02
 -11 -11   1  369.74   13.41
 -11 -11   1  361.95   11.45
 -11 -11   0  159.98    6.96
 -11 -11   0  172.26    8.02
 -11 -11  -1   22.83    2.25
 -11  -9  10   52.41    3.35
  11  -9 -10   62.46    3.65
  11  -9 -10   63.61    3.96
 -11  -9  10   48.92    3.45
  11  -9 -10   61.94    4.03
  11  -9 -10   55.94    3.52
  11  -9  -9   10.23    2.07
  11  -9  -9    6.14    1.69
  11  -9  -9   10.59    2.02
 -11  -9   9    8.16    2.00
  11  -9  -9    9.23    1.79
 -11  -9   8   11.58    2.48
  11  -9  -8   10.18    2.39
  11  -9  -8    8.99    2.29
  11  -9  -8   12.17    2.30
  11  -9  -8    9.47    1.78
 -11  -9   7  138.26    9.11
  11  -9  -7  139.52    8.81
  11  -9  -7  136.86    8.51
 -11  -9   7  141.32    8.44
 -11  -9   6  177.72   10.53
  11  -9  -6  178.54   10.19
  11  -9  -6  179.15    9.84
 -11  -9   6  160.43    9.71
 -11  -9   5  188.85   10.67
  11  -9  -5  201.15   10.59
  11  -9  -5  186.03   10.03
 -11  -9   5  196.11   11.12
 -11  -9   4   15.74    2.89
  11  -9  -4   15.87    3.01
 -11  -9   4   17.78    3.22
  11  -9  -4   17.17    3.10
 -11  -9   4   17.21    3.27
  11  -9  -3   11.77    2.20
 -11  -9   3    8.90    2.62
  11  -9  -3    8.64    2.06
 -11  -9   3   12.98    2.78
 -11  -9   2   17.09    3.15
 -11  -9   2   24.42    4.14
 -11  -9   1  165.35   10.14
 -11  -9   1  141.34    9.91
 -11  -9   1  156.51    8.87
 -11  -9   0  257.73   12.15
 -11  -9   0  246.96   12.60
 -11  -9  -1  165.27    8.10
 -11  -9  -1  165.00    8.53
 -11  -9  -2   80.26    4.31
 -11  -9  -2   79.74    4.47
  11  -7 -11    8.36    1.29
  11  -7 -11    5.96    1.33
  11  -7 -11    9.84    1.75
 -11  -7  11    8.86    1.66
 -11  -7  10   18.40    2.62
  11  -7 -10   19.23    2.47
  11  -7 -10   18.20    2.61
 -11  -7  10   14.93    2.52
  11  -7 -10   16.02    2.80
  11  -7 -10   17.94    2.80
 -11  -7   9   11.09    2.72
  11  -7  -9   20.56    3.18
  11  -7  -9   16.15    2.74
  11  -7  -9   17.98    3.11
  11  -7  -9   14.65    2.79
 -11  -7   8  258.69   12.42
  11  -7  -8  246.56   11.82
  11  -7  -8  226.78   11.23
  11  -7  -8  237.00   11.09
  11  -7  -8  234.57   11.25
 -11  -7   7 1959.59   44.07
  11  -7  -7 2054.20   43.89
  11  -7  -7 2208.00   43.90
  11  -7  -7 2129.61   42.33
 -11  -7   7 2135.35   43.20
  11  -7  -7 2082.54   41.93
  11  -7  -6  215.92   11.11
  11  -7  -6  195.47   10.27
 -11  -7   6  207.25   14.91
  11  -7  -6  220.10   15.25
 -11  -7   6  168.85   12.55
 -11  -7   6  208.95   10.82
  11  -7  -6  207.88    9.79
 -11  -7   5   14.15    3.08
  11  -7  -5   24.20    3.67
 -11  -7   5   17.84    3.38
  11  -7  -5   19.21    3.22
 -11  -7   5   18.11    4.35
  11  -7  -5   16.59    3.71
  11  -7  -5   13.10    3.85
 -11  -7   4   58.14    5.63
 -11  -7   4   66.33    5.96
  11  -7  -4   74.38    6.13
  11  -7  -4   71.41    8.52
 -11  -7   4   69.00    8.41
  11  -7  -4   80.93    8.75
 -11  -7   4   72.34    6.39
 -11  -7   3  187.96    9.88
 -11  -7   3  198.27   10.80
  11  -7  -3  198.55   10.03
  11  -7  -3  204.31   14.09
 -11  -7   3  202.02   14.80
 -11  -7   3  219.75   15.37
  11  -7  -3  184.63   13.76
 -11  -7   3  195.86   10.70
 -11  -7   2   47.22    5.35
 -11  -7   2   36.79    5.01
 -11  -7   2   41.45    7.08
  11  -7  -2   47.46    7.09
 -11  -7   2   42.96    4.99
 -11  -7   1  568.65   20.06
 -11  -7   1  524.76   19.95
 -11  -7   1  551.49   18.41
 -11  -7   0  451.85   17.39
 -11  -7   0  416.04   17.33
 -11  -7  -1   30.23    4.20
 -11  -7  -1   21.38    3.46
 -11  -7  -1   25.91    4.01
 -11  -7  -2  141.82    7.81
 -11  -7  -2  130.90    7.66
 -11  -7  -2  142.91    7.54
 -11  -7  -3    1.15    0.74
  11  -5 -12  241.50    7.66
  11  -5 -12  233.62    7.31
  11  -5 -11   87.45    6.11
  11  -5 -11   87.16    5.87
 -11  -5  11   87.31    5.92
  11  -5 -10  449.02   14.14
 -11  -5  10  399.05   14.57
  11  -5 -10  421.91   15.74
  11  -5 -10  416.23   15.37
  11  -5  -9    4.03    1.69
 -11  -5   9    2.00    1.40
  11  -5  -9    2.62    1.34
  11  -5  -9    5.23    1.62
 -11  -5   9    1.58    1.36
  11  -5  -9    1.72    1.49
  11  -5  -9   -1.42    1.77
 -11  -5   8  107.42    7.76
  11  -5  -8  102.12    7.24
  11  -5  -8   95.21    6.81
 -11  -5   8   93.14   10.10
  11  -5  -8   94.10    7.14
 -11  -5   8   94.11    9.53
  11  -5  -8   91.90    9.86
  11  -5  -8  100.81    7.33
  11  -5  -8   95.11    7.01
  11  -5  -8  102.36   10.57
  11  -5  -8  101.71    6.88
  11  -5  -7  716.72   20.50
 -11  -5   7  757.90   22.48
  11  -5  -7  750.99   28.62
  11  -5  -7  772.58   21.97
  11  -5  -7  711.43   20.79
 -11  -5   7  704.06   27.59
  11  -5  -7  752.59   21.24
  11  -5  -7  725.92   25.36
 -11  -5   7  669.63   25.39
  11  -5  -7  769.32   21.35
  11  -5  -7  781.06   29.07
 -11  -5   6  732.51   21.88
  11  -5  -6  792.79   21.14
 -11  -5   6  751.78   27.49
  11  -5  -6  714.35   19.71
  11  -5  -6  699.61   25.30
 -11  -5   6  743.58   24.93
 -11  -5   6  763.55   21.33
  11  -5  -6  719.10   27.23
  11  -5  -6  722.57   20.08
  11  -5  -6  782.12   27.17
  11  -5  -5  242.57   13.64
 -11  -5   5  271.43   11.91
  11  -5  -5  252.28   14.84
 -11  -5   5  226.48   14.13
  11  -5  -5  246.61   14.17
 -11  -5   5  258.36   11.54
  11  -5  -5  252.47   10.34
 -11  -5   4  718.17   20.47
  11  -5  -4  720.98   25.67
 -11  -5   4  691.86   26.80
 -11  -5   4  705.83   25.73
  11  -5  -4  668.35   24.89
 -11  -5   4  707.65   20.54
 -11  -5   3  322.33   13.19
  11  -5  -3  350.71   16.63
 -11  -5   3  332.26   18.55
 -11  -5   3  296.81   16.29
  11  -5  -3  337.85   17.34
 -11  -5   3  320.75   13.17
 -11  -5   2  226.47   11.26
 -11  -5   2  220.48   11.54
  11  -5  -2  237.68   13.20
 -11  -5   2  239.06   16.58
  11  -5  -2  245.04   15.02
 -11  -5   2  222.05   10.93
 -11  -5   1  431.88   16.33
 -11  -5   1  385.87   15.90
 -11  -5   1  406.94   22.92
  11  -5  -1  379.87   19.79
 -11  -5   1  417.17   15.44
 -11  -5   0  504.91   18.25
 -11  -5   0  513.71   16.82
 -11  -5   0  464.96   17.81
 -11  -5   0  511.53   26.90
 -11  -5  -1   55.99    5.85
 -11  -5  -1   44.47    4.95
 -11  -5  -1   50.59    5.07
 -11  -5  -1   46.01    5.17
 -11  -5  -2  142.96    8.12
 -11  -5  -2  147.09    8.94
 -11  -5  -3  218.32    9.55
 -11  -5  -3  231.68    9.84
 -11  -5  -4    6.00    1.15
 -11  -5  -4    4.93    1.24
  11  -3 -12  153.26    6.69
  11  -3 -12  145.94    6.16
  11  -3 -11  125.93    7.00
  11  -3 -11  125.29    7.77
 -11  -3  11  110.37    7.08
  11  -3 -11  119.92    7.31
  11  -3 -10  423.40   15.05
 -11  -3  10  390.09   14.50
  11  -3 -10  408.37   16.03
  11  -3 -10  435.94   15.93
 -11  -3  10  388.20   15.49
  11  -3 -10  394.37   15.28
 -11  -3   9   46.10    4.58
  11  -3  -9   42.47    4.96
 -11  -3   9   44.58    4.99
  11  -3  -9   38.30    4.88
  11  -3  -9   48.72    5.09
  11  -3  -9   47.86    5.05
  11  -3  -8   37.44    6.27
  11  -3  -8   29.06    4.30
  11  -3  -8   34.52    3.93
  11  -3  -8   30.04    3.90
  11  -3  -8   35.90    3.85
 -11  -3   8   32.83    4.39
  11  -3  -8   26.55    4.81
 -11  -3   8   29.87    3.92
 -11  -3   8   32.63    5.59
 -11  -3   8   30.42    4.86
  11  -3  -8   32.97    4.10
  11  -3  -8   32.74    3.86
  11  -3  -8   28.72    5.21
  11  -3  -7  834.47   29.37
 -11  -3   7  818.53   22.63
  11  -3  -7  819.53   23.18
  11  -3  -7  871.27   21.31
  11  -3  -7  766.49   26.33
 -11  -3   7  882.87   29.26
  11  -3  -7  794.91   28.31
  11  -3  -7  778.26   26.13
 -11  -3   7  759.58   24.94
  11  -3  -7  774.76   21.35
  11  -3  -7  804.42   21.69
  11  -3  -7  810.06   21.09
  11  -3  -6  308.48   15.91
 -11  -3   6  298.17   15.54
 -11  -3   6  283.64   15.08
  11  -3  -6  297.24   14.79
  11  -3  -6  314.82   15.14
  11  -3  -5  172.47   11.24
 -11  -3   5  175.96   11.97
 -11  -3   5  170.78   10.83
  11  -3  -5  181.06   11.33
  11  -3  -5  154.70    9.71
 -11  -3   4 1418.57   39.27
 -11  -3   4 1323.53   34.71
  11  -3  -4 1410.92   35.48
  11  -3  -4 1451.99   34.18
  11  -3  -3   49.92    5.39
 -11  -3   3   49.34    6.94
 -11  -3   3   58.33    6.20
  11  -3  -3   60.91    6.64
  11  -3  -3   47.49    5.32
  11  -3  -2  133.06    8.63
 -11  -3   2  131.79   11.76
  11  -3  -2  139.23   10.17
  11  -3  -2  122.23    8.92
 -11  -3   1  187.44    9.89
 -11  -3   1  168.65    8.80
 -11  -3   1  170.18   14.09
  11  -3  -1  196.81   12.45
 -11  -3   1  167.22    9.01
  11  -3  -1  168.45   11.13
  11  -3   0  212.93   13.44
 -11  -3   0  253.23   12.10
 -11  -3   0  213.91   11.08
 -11  -3   0  227.29   10.98
 -11  -3   0  251.65   17.96
  11  -3   0  212.84   13.43
 -11  -3  -1  102.13    7.85
 -11  -3  -1   85.92    6.90
 -11  -3  -1   87.85   10.56
 -11  -3  -1   87.79    6.97
 -11  -3  -2  560.81   19.25
 -11  -3  -2  534.94   18.70
 -11  -3  -3  138.72    8.25
 -11  -3  -3  142.25    8.74
 -11  -3  -4  141.76    6.82
 -11  -3  -4  176.58    8.19
  11  -1 -12  103.02    5.77
 -11  -1  12  101.63    6.15
  11  -1 -12   98.41    5.51
  11  -1 -11  337.40   13.26
  11  -1 -11  337.56   13.25
  11  -1 -11  339.01   12.44
 -11  -1  11  322.00   12.26
  11  -1 -11  333.79   13.43
  11  -1 -10   70.61    6.58
 -11  -1  10   67.28    6.18
  11  -1 -10   76.76    6.56
  11  -1 -10   73.99    6.59
  11  -1 -10   75.56    6.10
  11  -1 -10   73.79    6.59
  11  -1 -10   70.98    6.46
  11  -1  -9   46.64    7.17
  11  -1  -9   45.00    5.35
  11  -1  -9   46.59    5.23
 -11  -1   9   48.07    5.03
  11  -1  -9   44.80    7.05
 -11  -1   9   51.10    7.17
  11  -1  -9   55.75    5.35
 -11  -1   9   45.83    5.17
  11  -1  -9   48.27    5.06
 -11  -1   8  226.96   11.46
 -11  -1   8  221.57   10.34
  11  -1  -8  232.02   11.78
  11  -1  -8  249.36   15.84
  11  -1  -8  234.22   15.02
 -11  -1   8  222.03   11.02
 -11  -1   8  219.57   14.10
  11  -1  -8  236.64   14.29
  11  -1  -8  254.06   11.21
  11  -1  -8  237.15   10.98
  11  -1  -8  234.29   11.19
  11  -1  -7  612.14   18.17
  11  -1  -7  655.57   24.85
  11  -1  -7  651.77   19.43
 -11  -1   7  612.41   18.71
 -11  -1   7  581.10   24.02
 -11  -1   7  616.31   22.81
  11  -1  -7  635.30   23.04
  11  -1  -7  634.18   17.94
  11  -1  -7  596.19   17.52
  11  -1  -6  116.29    9.41
 -11  -1   6  117.58    9.90
 -11  -1   6  126.88    9.00
  11  -1  -6  113.21    8.92
  11  -1  -6  110.23    8.87
  11  -1  -5  496.58   19.22
 -11  -1   5  522.71   21.66
 -11  -1   5  489.53   17.55
  11  -1  -5  525.75   19.18
  11  -1  -5  532.96   19.23
 -11  -1   4  489.12   21.25
 -11  -1   4  489.51   16.72
  11  -1  -4  474.72   18.07
  11  -1  -4  529.28   18.57
  11  -1  -4  501.25   18.45
 -11  -1   3  523.96   22.56
 -11  -1   3  558.83   17.70
  11  -1  -3  529.98   18.97
  11  -1  -3  524.25   18.08
  11  -1  -3  528.40   19.24
  11  -1  -2   48.93    5.83
 -11  -1   2   52.45    7.02
  11  -1  -2   53.77    5.63
  11  -1  -1  430.52   19.06
 -11  -1   1  444.71   22.33
  11  -1  -1  444.46   17.42
  11  -1   0  472.06   21.69
 -11  -1   0  481.40   16.73
 -11  -1   0  471.13   16.46
 -11  -1   0  490.82   16.79
 -11  -1   0  481.26   24.10
 -11  -1   0  450.58   15.47
  11  -1   1  615.06   26.65
 -11  -1  -1  594.75   19.01
 -11  -1  -1  640.01   20.50
 -11  -1  -1  609.23   20.09
 -11  -1  -1  577.90   27.52
 -11  -1  -2   44.26    5.19
 -11  -1  -2   42.14    5.33
 -11  -1  -3  490.70   17.12
 -11  -1  -3  463.67   16.93
 -11  -1  -4  106.55    6.31
 -11  -1  -4  110.86    6.87
 -11  -1  -5   14.13    1.68
  11   1 -12  106.00    6.25
 -11   1  12  104.89    6.08
  11   1 -11  332.37   13.39
 -11   1  11  319.06   13.58
 -11   1  11  315.32   12.90
  11   1 -11  310.65   12.38
  11   1 -11  337.65   13.77
  11   1 -11  341.60   13.44
  11   1 -10   61.90    5.92
  11   1 -10   64.44    6.23
  11   1 -10   71.59    6.60
  11   1 -10   76.67    5.76
 -11   1  10   72.71    6.14
  11   1 -10   63.54    5.82
  11   1  -9   48.12    6.89
  11   1  -9   56.46    5.84
 -11   1   9   58.20    5.62
  11   1  -9   57.48    8.03
 -11   1   9   52.74    5.21
 -11   1   9   41.11    6.43
  11   1  -9   50.68    4.77
  11   1  -9   49.24    5.25
  11   1  -9   55.71    5.45
  11   1  -8  236.32   11.12
  11   1  -8  226.05   10.12
  11   1  -8  241.09   11.77
  11   1  -8  227.66   15.24
 -11   1   8  226.00   10.99
 -11   1   8  214.22   15.63
 -11   1   8  205.87   13.29
 -11   1   8  252.76   11.90
  11   1  -8  241.02   11.13
  11   1  -8  207.03    9.80
  11   1  -8  221.05   14.68
  11   1  -7  577.48   17.70
  11   1  -7  616.32   18.88
 -11   1   7  555.14   17.94
 -11   1   7  597.69   18.40
 -11   1   7  576.65   25.28
 -11   1   7  609.00   21.55
  11   1  -7  615.97   23.33
  11   1  -7  651.39   24.47
  11   1  -7  561.58   17.14
  11   1  -6  119.58    9.29
 -11   1   6  120.50   10.91
 -11   1   6  118.22    8.16
  11   1  -6  122.57    9.59
 -11   1   5  496.23   22.09
 -11   1   5  444.83   15.33
  11   1  -5  498.15   18.65
  11   1  -4  464.44   18.20
 -11   1   4  491.52   21.72
 -11   1   4  472.43   14.33
 -11   1   3  524.82   22.76
  11   1  -3  527.81   17.93
  11   1  -3  576.88   20.76
  11   1  -2   46.18    6.01
 -11   1   2   59.15    7.42
  11   1  -2   48.44    4.96
  11   1  -1  424.38   19.74
 -11   1   1  455.13   15.35
 -11   1   1  464.05   22.04
  11   1   0  463.28   21.92
 -11   1   0  432.72   15.63
 -11   1   0  462.28   16.32
 -11   1   0  451.74   22.68
 -11   1   0  401.30   14.68
 -11   1  -1  637.33   20.23
 -11   1  -1  570.69   19.57
  11   1   1  610.60   25.99
 -11   1  -2   51.57    5.49
 -11   1  -2   45.54    5.33
 -11   1  -3  508.80   17.33
 -11   1  -3  449.72   16.42
 -11   1  -4  111.01    6.55
 -11   1  -4  117.92    6.76
  11   3 -12  159.22    7.32
 -11   3  12  144.74    6.62
 -11   3  12  142.38    7.03
  11   3 -12  133.78    6.32
 -11   3  12  143.00    6.07
  11   3 -11  131.93    8.05
 -11   3  11  117.25    7.64
  11   3 -11  110.12    7.33
 -11   3  11  111.37    7.25
  11   3 -11  122.51    6.64
  11   3 -11  125.48    7.19
  11   3 -10  403.68   15.74
 -11   3  10  361.22   15.44
  11   3 -10  372.23   15.76
 -11   3  10  390.98   15.96
 -11   3  10  406.39   14.37
  11   3 -10  380.22   14.37
  11   3 -10  423.06   15.07
 -11   3   9   36.88    4.89
  11   3  -9   41.06    4.89
 -11   3   9   40.16    4.79
  11   3  -9   41.89    5.32
 -11   3   9   38.86    4.41
 -11   3   9   36.65    6.31
  11   3  -9   42.44    4.72
  11   3  -9   43.31    4.76
  11   3  -9   45.20    4.74
  11   3  -8   32.18    4.08
 -11   3   8   37.28    4.53
  11   3  -8   25.18    4.74
  11   3  -8   31.06    4.42
 -11   3   8   31.82    4.03
  11   3  -8   25.97    5.70
 -11   3   8   35.25    6.07
 -11   3   8   25.13    4.46
  11   3  -8   34.25    4.16
 -11   3   8   31.94    4.17
  11   3  -8   36.40    4.11
  11   3  -7  731.87   21.11
 -11   3   7  844.02   23.05
  11   3  -7  803.00   22.73
 -11   3   7  783.48   22.08
  11   3  -7  676.61   26.84
 -11   3   7  745.12   27.93
 -11   3   7  749.43   23.85
  11   3  -7  866.69   29.06
  11   3  -7  792.95   21.00
 -11   3   7  829.11   22.83
  11   3  -7  768.17   20.94
  11   3  -6  301.26   15.67
  11   3  -6  273.61   14.81
  11   3  -5  168.25   10.93
 -11   3   5  172.75   13.50
  11   3  -5  164.32   11.08
 -11   3   5  178.53   12.96
 -11   3   4 1323.92   40.29
  11   3  -4 1289.99   33.20
 -11   3   4 1386.82   40.70
 -11   3   3   46.49    6.99
 -11   3   3   45.11    6.65
  11   3  -3   47.16    5.07
  11   3  -3   56.01    6.28
  11   3  -2  125.09    9.95
 -11   3   2  117.20   10.65
  11   3  -2  129.62    8.68
  11   3  -1  171.78   12.59
 -11   3   1  166.33    8.50
 -11   3   1  184.42    9.11
 -11   3   1  201.78    9.59
 -11   3   1  174.59    9.33
 -11   3   1  189.51   13.66
 -11   3   1  186.05    9.60
  11   3  -1  167.91   10.63
  11   3   0  245.93   16.14
 -11   3   0  222.33   10.70
 -11   3   0  217.57   10.98
 -11   3   0  210.40   10.68
  11   3   1   91.40   10.36
 -11   3  -1   92.18    7.06
 -11   3  -1   85.86    6.99
  11   3   1   90.83    9.76
 -11   3  -2  574.50   19.28
 -11   3  -2  534.89   18.32
 -11   3  -3  154.26    8.91
 -11   3  -3  152.98    8.39
 -11   3  -4  181.31    8.08
 -11   3  -4  183.44    7.56
  11   5 -12  247.60    7.83
 -11   5  12  234.22    8.01
  11   5 -12  219.12    7.33
  11   5 -11   90.79    5.92
 -11   5  11   85.17    5.82
 -11   5  11   87.15    6.04
  11   5 -11   80.73    5.90
 -11   5  11   81.87    5.81
  11   5 -10  420.16   15.01
 -11   5  10  422.32   15.83
 -11   5  10  396.61   15.29
  11   5 -10  426.71   16.45
 -11   5  10  404.67   15.75
  11   5  -9    4.12    1.73
 -11   5   9    1.10    1.49
  11   5  -9    2.47    1.81
  11   5  -9    0.23    0.84
  11   5  -9    0.98    1.77
 -11   5   9    3.25    1.63
 -11   5   9    0.39    1.40
  11   5  -9    0.07    1.35
 -11   5   9    4.76    1.58
  11   5  -8   98.55    6.97
 -11   5   8  104.13    7.95
  11   5  -8   93.79    7.65
  11   5  -8   95.05    6.99
  11   5  -8  111.14   11.01
 -11   5   8  100.91    7.29
 -11   5   8  116.54   11.62
 -11   5   8  104.37    8.07
  11   5  -8  100.98    7.37
 -11   5   8   98.39    7.28
  11   5  -8   95.50    6.85
  11   5  -7  684.85   20.45
 -11   5   7  751.17   22.49
 -11   5   7  668.58   20.07
  11   5  -7  715.20   22.05
  11   5  -7  691.17   27.61
 -11   5   7  759.94   21.93
 -11   5   7  712.22   29.14
 -11   5   7  750.06   22.42
  11   5  -7  735.37   21.34
 -11   5   7  759.75   22.20
 -11   5   7  721.96   29.88
  11   5  -7  710.71   19.95
  11   5  -6  776.04   20.38
 -11   5   6  755.65   21.84
 -11   5   6  730.80   20.29
  11   5  -6  735.45   21.36
  11   5  -6  773.39   21.31
  11   5  -6  724.88   20.52
 -11   5   6  767.72   21.82
 -11   5   6  709.95   21.42
  11   5  -6  765.64   26.71
 -11   5   6  741.53   30.15
 -11   5   6  701.99   21.34
  11   5  -5  265.16   10.73
 -11   5   5  259.82   11.33
 -11   5   5  242.42   10.89
  11   5  -5  268.21   11.52
 -11   5   5  233.70   16.58
 -11   5   5  260.20   11.61
  11   5  -5  285.70   14.74
  11   5  -5  255.83   10.78
 -11   5   5  260.44   11.71
  11   5  -4  739.96   19.56
  11   5  -4  769.01   21.07
 -11   5   4  777.48   21.04
 -11   5   4  656.38   20.70
 -11   5   4  740.55   20.88
 -11   5   4  683.75   28.94
 -11   5   4  797.00   21.61
 -11   5   4  673.37   29.28
  11   5  -4  683.03   24.16
  11   5  -3  340.34   13.41
 -11   5   3  317.74   19.58
 -11   5   3  337.69   13.23
 -11   5   3  340.51   13.57
 -11   5   3  331.06   12.78
 -11   5   3  323.18   18.71
  11   5  -3  307.21   11.79
  11   5  -3  297.41   15.58
 -11   5   3  338.78   13.17
  11   5  -3  303.23   15.56
 -11   5   2  235.26   10.97
 -11   5   2  227.09   10.89
 -11   5   2  222.64   15.20
  11   5  -2  232.75   13.66
 -11   5   2  214.63   10.15
  11   5  -2  227.85   10.24
 -11   5   2  229.30   16.51
  11   5  -2  181.43   12.41
  11   5  -1  374.04   19.46
 -11   5   1  405.46   15.10
 -11   5   1  448.66   16.20
 -11   5   1  406.33   15.28
  11   5  -1  412.98   19.60
  11   5  -1  382.98   19.00
  11   5  -1  441.48   15.09
  11   5   0  532.16   24.54
 -11   5   0  498.15   16.70
 -11   5   0  527.52   17.92
 -11   5   0  511.20   17.40
  11   5   0  517.10   23.62
  11   5   0  446.11   21.25
  11   5   0  508.10   16.91
 -11   5  -1   54.13    5.38
 -11   5  -1   51.13    5.13
 -11   5  -1   44.69    4.86
  11   5   1   52.72    5.12
 -11   5  -2  145.90    7.79
 -11   5  -2  163.95    8.71
  11   5   2  161.70    8.59
 -11   5  -3  242.04   10.29
  11   5   3  222.50    8.90
 -11   5  -4    4.17    1.23
 -11   7  11    8.46    1.56
 -11   7  11    7.85    1.53
  11   7 -11    7.29    1.57
 -11   7  11    7.49    1.53
 -11   7  10   16.23    2.87
  11   7 -10   18.57    2.39
 -11   7  10   14.78    2.55
  11   7 -10   15.64    2.87
 -11   7  10   18.89    3.04
 -11   7   9   19.30    3.67
 -11   7   9   20.83    3.48
  11   7  -9   11.88    2.94
  11   7  -9   16.39    3.19
 -11   7   9   17.58    3.38
 -11   7   8  248.47   12.46
 -11   7   8  249.74   11.66
  11   7  -8  251.79   12.75
 -11   7   8  248.50   11.42
 -11   7   8  241.29   12.54
  11   7  -8  260.53   12.49
 -11   7   8  232.13   11.09
 -11   7   7 2212.88   45.50
 -11   7   7 2113.60   42.54
 -11   7   7 2106.07   43.94
  11   7  -7 2033.11   44.52
  11   7  -7 2151.92   44.51
 -11   7   7 2084.33   43.70
 -11   7   7 2074.04   44.89
  11   7  -6  202.71   10.03
 -11   7   6  224.45   11.44
 -11   7   6  194.04    9.72
  11   7  -6  220.79   11.09
 -11   7   6  220.66   11.26
  11   7  -6  204.50   10.69
 -11   7   6  200.82   10.86
 -11   7   6  231.48   17.71
 -11   7   6  208.87   11.06
  11   7  -5   17.80    2.68
 -11   7   5   15.03    3.07
 -11   7   5   11.18    4.09
  11   7  -5   11.80    2.54
  11   7  -5   14.77    2.69
 -11   7   5   15.60    2.91
 -11   7   5   10.75    2.50
 -11   7   5   17.05    4.84
 -11   7   5   13.74    2.71
 -11   7   5   13.69    2.82
  11   7  -5   19.75    3.38
  11   7  -4   66.57    5.30
 -11   7   4   65.32    5.83
  11   7  -4   72.79    6.10
 -11   7   4   71.32    6.19
 -11   7   4   61.46    9.12
 -11   7   4   64.72    9.74
 -11   7   4   70.94    6.07
 -11   7   4   79.70    6.66
  11   7  -4   78.15    6.29
 -11   7   3  201.31    9.80
  11   7  -3  206.36   10.88
 -11   7   3  201.04   10.61
 -11   7   3  201.90   10.78
 -11   7   3  195.66   10.29
  11   7  -3  218.91   14.89
 -11   7   3  202.43   16.93
 -11   7   3  205.18   10.80
  11   7  -3  211.84    9.87
  11   7  -3  196.41   10.20
 -11   7   2   35.41    7.11
 -11   7   2   48.78    5.30
  11   7  -2   41.78    4.71
 -11   7   2   37.50    4.71
 -11   7   2   45.28    4.86
 -11   7   2   41.49    4.53
  11   7  -2   47.87    6.80
 -11   7   2   44.36    4.77
 -11   7   1  541.49   19.67
 -11   7   1  546.57   18.06
  11   7  -1  585.33   18.76
 -11   7   0  438.08   14.83
 -11   7   0  440.75   16.81
  11   7   0  431.57   15.85
 -11   7  -1   25.74    3.50
 -11   7  -1   32.84    4.06
  11   7   1   32.69    3.97
 -11   7  -2  150.02    7.78
 -11   7  -2  138.99    7.37
  11   7   2  131.75    7.27
  11   7   3   -0.39    0.77
 -11   7  -3    0.16    0.67
 -11   9  10   62.09    4.06
 -11   9  10   67.20    4.10
  11   9 -10   70.05    4.68
 -11   9  10   68.05    4.48
 -11   9   9    9.28    2.19
 -11   9   9   10.30    1.94
  11   9  -9   10.61    2.27
 -11   9   9   10.49    2.41
  11   9  -9    8.65    1.99
 -11   9   8    6.75    2.27
 -11   9   8    7.78    1.92
  11   9  -8    9.29    2.33
 -11   9   8    4.98    1.64
 -11   9   8    9.44    2.49
 -11   9   8   10.59    1.98
  11   9  -8    7.81    2.47
 -11   9   7  138.10    8.91
 -11   9   7  131.17    7.59
  11   9  -7  141.06    8.88
  11   9  -7  157.56    9.37
 -11   9   7  128.83    8.09
 -11   9   7  137.29    8.71
 -11   9   7  145.22    8.46
 -11   9   6  170.18    9.99
  11   9  -6  178.88    9.78
 -11   9   6  162.82    9.63
 -11   9   6  170.38    9.67
 -11   9   6  177.04    9.96
  11   9  -6  182.00   10.24
 -11   9   5  206.38   10.90
  11   9  -5  192.71    9.87
 -11   9   5  195.86   10.78
 -11   9   5  189.08    9.94
  11   9  -5  190.15   10.62
 -11   9   5  199.08   10.85
 -11   9   4   18.52    3.74
 -11   9   4   19.58    3.30
  11   9  -4   18.74    2.88
  11   9  -4   22.12    3.30
 -11   9   4   13.73    3.20
 -11   9   4   14.77    3.23
  11   9  -4   18.77    3.64
 -11   9   3   13.20    2.60
  11   9  -3   11.30    2.63
 -11   9   3   11.76    3.23
 -11   9   3   14.72    3.10
 -11   9   3   10.07    2.57
  11   9  -3   14.29    3.05
  11   9  -2   22.19    2.99
  11   9  -2   19.37    3.34
 -11   9   2   15.54    3.90
  11   9  -2   21.37    3.51
 -11   9   2   20.21    3.46
  11   9  -1  138.50    7.58
  11   9  -1  148.34    9.09
 -11   9   1  147.24    9.54
  11   9  -1  160.84    9.26
 -11   9   0  283.31   12.45
  11   9   0  252.18   11.26
 -11   9  -1  167.91    8.45
  11   9   1  184.03    8.60
  11   9   2   73.14    4.86
 -11   9  -2   75.98    4.57
  11   9   2   80.44    4.67
 -11  11   9   39.31    2.77
  11  11  -9   38.83    2.90
 -11  11   9   44.03    3.07
 -11  11   8  146.01    6.85
 -11  11   8  132.79    5.56
  11  11  -8  136.95    6.68
 -11  11   8  146.08    6.92
  11  11  -8  153.39    7.19
 -11  11   7  250.23   10.26
  11  11  -7  230.41    9.52
 -11  11   7  236.30    9.70
  11  11  -7  249.17   10.38
 -11  11   7  233.41    8.80
 -11  11   6   18.33    3.03
  11  11  -6   15.05    2.87
  11  11  -6   12.30    2.16
 -11  11   6   16.31    2.53
 -11  11   6   14.25    2.46
 -11  11   5    1.66    1.52
 -11  11   5    1.06    1.18
 -11  11   5    0.90    1.57
  11  11  -5    0.30    1.60
 -11  11   4   93.06    6.50
  11  11  -4  107.32    6.35
 -11  11   4   93.77    6.48
 -11  11   4  102.23    7.12
  11  11  -4  104.23    7.30
 -11  11   3   10.85    2.28
 -11  11   3   12.70    2.62
 -11  11   3   14.87    2.98
  11  11  -3   12.00    2.65
 -11  11   2   87.52    5.39
  11  11  -2   86.49    5.43
 -11  11   2   85.52    6.39
  11  11  -2   92.58    6.44
  11  11  -1  359.92   11.74
 -11  11   1  352.85   11.74
 -11  11   1  392.74   13.26
  11  11  -1  377.53   12.92
 -11  11   0  174.80    7.76
  11  11   0  187.87    7.88
  11  11   1   19.95    1.96
 -11  11  -1   21.59    2.23
  11  11   1   21.55    2.16
 -11  13   6   21.40    2.14
  11  13  -6   25.31    2.37
 -11  13   5    7.13    1.41
  11  13  -5    9.03    1.54
 -11  13   4    7.10    1.33
  11  13  -4    6.73    1.48
 -11  13   3    7.03    1.49
  11  13  -3    8.51    1.52
 -11  13   2  166.83    6.09
  11  13  -2  235.45    7.53
 -12 -12   8   86.15    4.23
 -12 -12   8   70.79    3.93
 -12 -12   7  137.40    6.28
  12 -12  -7  147.21    6.18
  12 -12  -7  121.61    5.54
  12 -12  -7  133.58    5.64
 -12 -12   7  128.85    5.65
  12 -12  -6  107.58    5.48
  12 -12  -6  106.63    5.94
  12 -12  -6  105.44    5.33
 -12 -12   6  108.46    5.75
 -12 -12   6  107.36    5.91
 -12 -12   5   14.26    1.99
  12 -12  -5   16.74    2.04
  12 -12  -5   15.80    2.08
  12 -12  -5   12.84    2.32
 -12 -12   5   19.85    2.69
 -12 -12   4   94.85    5.17
  12 -12  -4  100.34    5.05
  12 -12  -4  114.69    6.55
 -12 -12   4  105.03    6.18
 -12 -12   3   88.68    5.24
  12 -12  -3   91.55    5.59
 -12 -12   3   78.46    5.01
 -12 -12   2  136.97    6.45
  12 -12  -2  125.89    5.79
 -12 -12   2  117.37    5.23
 -12 -12   1   73.89    3.79
 -12 -12   1  104.63    5.03
 -12 -10  10   82.56    4.24
  12 -10  -9    2.65    0.95
  12 -10  -9    1.99    0.96
 -12 -10   9    2.34    0.93
 -12 -10   9    2.11    1.04
 -12 -10   8   88.98    6.38
  12 -10  -8   88.74    5.99
  12 -10  -8   99.29    6.15
 -12 -10   8   90.95    5.30
 -12 -10   7    0.44    1.46
  12 -10  -7    1.15    1.32
  12 -10  -7    2.48    1.71
  12 -10  -7   -0.71    1.25
 -12 -10   7   -0.17    0.89
 -12 -10   6    3.20    1.65
  12 -10  -6    0.81    1.11
  12 -10  -6    1.19    1.55
 -12 -10   6    4.68    2.09
 -12 -10   5  211.91   10.57
  12 -10  -5  241.83   10.89
  12 -10  -5  234.60   10.82
  12 -10  -4   21.55    3.03
  12 -10  -4   24.17    3.37
 -12 -10   4   31.29    4.35
 -12 -10   4   25.89    3.43
  12 -10  -3   23.52    3.32
 -12 -10   3   15.81    3.09
 -12 -10   3   24.88    3.76
 -12 -10   2   71.18    6.18
  12 -10  -2   78.45    5.35
 -12 -10   2   71.39    5.74
 -12 -10   1   81.60    6.31
  12 -10  -1   78.77    4.77
 -12 -10   1   73.38    4.92
 -12 -10   0  184.36    8.14
 -12 -10   0  191.36    8.67
 -12 -10  -1   57.31    3.29
 -12 -10  -1   75.64    4.19
  12  -8 -11   85.25    4.33
  12  -8 -11   78.26    3.94
  12  -8 -10   25.40    2.73
  12  -8 -10   24.93    2.74
 -12  -8  10   26.49    3.14
  12  -8 -10   27.88    3.02
 -12  -8  10   28.00    3.03
  12  -8 -10   28.59    3.01
 -12  -8   9   16.32    2.73
  12  -8  -9   18.08    2.78
  12  -8  -9   15.21    2.78
  12  -8  -9   16.93    2.67
  12  -8  -9   16.94    2.57
 -12  -8   8  128.19    8.72
  12  -8  -8  151.10    8.94
  12  -8  -8  145.93    8.63
  12  -8  -8  126.00    7.42
  12  -8  -8  132.98    7.61
 -12  -8   7  233.08   12.21
  12  -8  -7  229.42   11.68
  12  -8  -7  246.34   11.68
 -12  -8   7  241.17   11.60
  12  -8  -7  245.50   10.48
 -12  -8   6   19.94    3.73
  12  -8  -6   22.36    3.76
  12  -8  -6   21.55    3.35
 -12  -8   6   25.16    3.92
 -12  -8   5   43.17    5.06
 -12  -8   5   42.15    4.53
  12  -8  -5   44.01    4.99
  12  -8  -5   42.71    4.87
 -12  -8   5   42.14    5.10
 -12  -8   4  185.31   10.05
 -12  -8   4  179.49   10.16
  12  -8  -4  180.78    9.74
  12  -8  -4  168.55    9.47
 -12  -8   4  182.57   10.68
 -12  -8   3  123.36    8.69
  12  -8  -3  121.05    7.55
 -12  -8   3  122.10    8.65
 -12  -8   2  136.45    9.35
 -12  -8   2  130.61    8.68
 -12  -8   1  378.72   15.89
 -12  -8   1  405.70   14.79
 -12  -8   0  385.95   14.85
 -12  -8   0  361.86   14.56
 -12  -8  -1  114.14    6.78
 -12  -8  -1  102.50    6.47
 -12  -8  -2    8.63    1.56
  12  -6 -12   16.65    1.84
  12  -6 -12   15.36    1.66
 -12  -6  11  258.58   10.22
  12  -6 -11  257.65   10.17
  12  -6 -11  254.75    9.82
  12  -6 -10  109.23    6.35
  12  -6 -10  112.42    6.65
 -12  -6  10  128.93    7.80
 -12  -6  10  102.92    6.59
  12  -6 -10  123.68    7.78
  12  -6 -10  125.09    7.60
 -12  -6   9  249.37   11.79
  12  -6  -9  235.19   11.03
  12  -6  -9  237.53   10.92
  12  -6  -9  251.06   11.79
  12  -6  -9  248.99   11.58
 -12  -6   8  777.44   23.70
  12  -6  -8  798.32   23.21
  12  -6  -8  811.54   22.72
  12  -6  -8  805.91   22.78
  12  -6  -8  793.27   22.47
  12  -6  -7  156.34   12.97
 -12  -6   7  152.13    9.62
  12  -6  -7  164.47    9.60
  12  -6  -7  146.66    8.77
 -12  -6   7  169.47   13.51
  12  -6  -7  159.57    8.77
 -12  -6   7  145.93    8.84
  12  -6  -7  152.55    8.72
  12  -6  -7  154.71   12.31
  12  -6  -6   38.87    5.86
  12  -6  -6   44.53    6.71
 -12  -6   6   42.73    4.96
  12  -6  -6   38.25    4.49
  12  -6  -6   38.42    4.18
  12  -6  -6   44.49    4.68
 -12  -6   6   44.90    6.81
  12  -6  -6   31.06    5.22
 -12  -6   6   43.97    4.95
 -12  -6   5  280.91   12.94
 -12  -6   5  299.10   12.46
 -12  -6   5  302.40   17.61
  12  -6  -5  311.17   17.85
  12  -6  -5  298.66   16.83
 -12  -6   5  306.80   13.47
  12  -6  -5  307.72   11.84
 -12  -6   4  196.36   10.41
 -12  -6   4  203.58   10.56
 -12  -6   4  215.27   15.19
  12  -6  -4  213.74   14.28
 -12  -6   4  186.89   13.80
  12  -6  -4  193.02   13.78
 -12  -6   4  205.76   10.94
 -12  -6   3   68.92    6.25
 -12  -6   3   78.99    9.99
  12  -6  -3   94.13    9.14
 -12  -6   3   68.85    8.52
  12  -6  -3   82.47    9.26
 -12  -6   3   72.78    6.42
 -12  -6   2  419.57   16.69
 -12  -6   2  400.68   16.81
 -12  -6   2  386.78   22.70
  12  -6  -2  434.70   21.87
 -12  -6   2  423.39   16.24
 -12  -6   1  649.23   21.56
 -12  -6   1  617.94   21.50
 -12  -6   1  661.81   20.36
 -12  -6   0  526.34   18.65
 -12  -6   0  487.34   18.01
 -12  -6  -1 1063.20   27.32
 -12  -6  -1 1117.24   25.93
 -12  -6  -2    5.60    1.50
 -12  -6  -2    6.70    1.61
 -12  -6  -3    1.64    0.73
  12  -4 -12  606.52   15.14
  12  -4 -12  573.07   14.27
 -12  -4  11   13.11    2.45
  12  -4 -11   12.91    2.48
  12  -4 -11   16.53    2.93
 -12  -4  10   49.02    5.42
  12  -4 -10   61.91    5.14
 -12  -4  10   53.79    5.29
  12  -4 -10   55.69    5.62
  12  -4 -10   58.45    5.70
  12  -4 -10   52.07    5.12
 -12  -4   9  487.13   16.98
  12  -4  -9  460.68   15.95
  12  -4  -9  471.27   15.67
 -12  -4   9  454.92   17.26
  12  -4  -9  456.15   17.11
  12  -4  -9  488.26   17.21
  12  -4  -9  478.58   17.12
  12  -4  -9  487.07   16.47
  12  -4  -8  489.99   23.65
 -12  -4   8  471.06   17.33
  12  -4  -8  487.76   16.81
  12  -4  -8  534.43   16.85
  12  -4  -8  510.91   17.34
 -12  -4   8  479.21   23.01
  12  -4  -8  498.58   17.34
  12  -4  -8  545.23   25.15
  12  -4  -8  483.97   16.90
  12  -4  -8  486.96   16.22
 -12  -4   7  689.52   21.20
  12  -4  -7  681.20   19.50
  12  -4  -7  715.39   27.53
 -12  -4   7  695.32   26.72
  12  -4  -7  658.00   24.70
 -12  -4   7  667.96   19.25
  12  -4  -7  655.05   19.66
  12  -4  -7  634.30   18.93
  12  -4  -7  660.48   26.49
  12  -4  -7  645.97   18.29
  12  -4  -6  362.87   18.15
  12  -4  -6  370.25   18.70
 -12  -4   6  350.56   14.28
  12  -4  -6  392.59   13.80
 -12  -4   6  356.21   18.02
  12  -4  -6  398.19   18.46
 -12  -4   6  384.29   14.23
  12  -4  -6  392.36   13.81
 -12  -4   5  131.90    8.10
 -12  -4   5  115.51   10.43
 -12  -4   5  120.44    9.95
  12  -4  -5  130.31   10.26
 -12  -4   5  119.78    7.69
  12  -4  -5  112.28    8.48
  12  -4  -5  123.74    7.13
  12  -4  -5  123.28   10.05
 -12  -4   4 1104.19   27.09
 -12  -4   4 1136.96   27.31
  12  -4  -4 1180.82   30.17
 -12  -4   4 1129.60   36.60
 -12  -4   4 1123.18   33.31
  12  -4  -4 1239.87   35.03
 -12  -4   4 1130.01   27.60
  12  -4  -4 1152.64   32.99
  12  -4  -4 1022.69   24.61
 -12  -4   3  222.04   10.74
 -12  -4   3  215.57   15.56
 -12  -4   3  189.95   12.98
  12  -4  -3  217.21   13.79
 -12  -4   3  185.47    9.89
  12  -4  -3  202.89   12.16
 -12  -4   2    7.65    2.08
 -12  -4   2    8.72    2.22
  12  -4  -2    6.60    2.21
 -12  -4   1  229.09   11.69
 -12  -4   1  204.78   10.17
 -12  -4   1  217.07   11.34
 -12  -4   1  205.27   16.70
  12  -4  -1  224.37   14.63
 -12  -4   1  220.44   10.94
 -12  -4   0  888.74   25.66
 -12  -4   0  856.89   25.04
 -12  -4   0  873.50   24.08
 -12  -4   0  930.10   37.44
 -12  -4  -1  277.69   12.60
 -12  -4  -1  290.03   12.83
 -12  -4  -1  308.95   13.97
 -12  -4  -2  937.50   24.98
 -12  -4  -2  959.94   24.74
 -12  -4  -3   56.65    4.52
 -12  -4  -3   62.47    4.78
 -12  -2  12  132.50    7.13
 -12  -2  12  146.19    6.37
  12  -2 -12  148.29    7.04
  12  -2 -12  145.41    6.55
  12  -2 -12  142.51    6.36
 -12  -2  11   42.24    4.51
  12  -2 -11   41.64    4.32
  12  -2 -11   35.57    4.48
  12  -2 -11   41.27    4.64
  12  -2 -11   41.90    4.32
 -12  -2  10  262.21   12.79
  12  -2 -10  302.33   13.04
  12  -2 -10  283.54   13.15
 -12  -2  10  271.81   12.13
  12  -2 -10  275.46   12.93
  12  -2 -10  259.12   12.04
  12  -2 -10  279.73   12.71
  12  -2  -9   86.28    9.93
  12  -2  -9   62.47    6.44
  12  -2  -9   72.61    8.66
 -12  -2   9   71.70    6.33
 -12  -2   9   74.34    8.80
 -12  -2   9   71.15    5.76
  12  -2  -9   73.86    6.13
 -12  -2   9   64.50    6.32
  12  -2  -9   68.91    6.34
  12  -2  -9   62.23    5.79
 -12  -2   8  331.82   13.58
  12  -2  -8  355.37   14.70
  12  -2  -8  317.57   12.64
  12  -2  -8  343.41   18.22
 -12  -2   8  343.84   14.27
 -12  -2   8  353.94   18.53
  12  -2  -8  345.13   17.61
  12  -2  -8  346.04   13.54
  12  -2  -8  346.21   19.40
  12  -2  -8  358.21   14.08
  12  -2  -8  345.15   13.48
  12  -2  -7  109.47    7.16
  12  -2  -7  122.01   10.57
 -12  -2   7  127.59    7.97
  12  -2  -7  121.09    8.04
  12  -2  -7  116.82   10.28
 -12  -2   7  124.78    8.09
 -12  -2   7  110.93   10.01
 -12  -2   7  132.26   10.51
  12  -2  -7  120.51    9.83
  12  -2  -7  141.49    8.00
  12  -2  -7  134.69    7.61
 -12  -2   6  304.18   16.93
 -12  -2   6  292.46   14.93
  12  -2  -6  331.37   16.10
  12  -2  -6  310.77   15.45
  12  -2  -6  306.19   16.27
 -12  -2   5  596.57   24.65
 -12  -2   5  568.75   20.72
  12  -2  -5  646.73   23.01
  12  -2  -5  608.80   22.37
  12  -2  -5  645.22   22.06
 -12  -2   4  555.05   24.24
  12  -2  -4  588.77   21.00
  12  -2  -4  561.18   20.48
 -12  -2   4  565.59   19.99
  12  -2  -4  581.53   21.57
  12  -2  -3    8.82    2.38
  12  -2  -3   10.20    2.86
 -12  -2   3    7.50    2.86
 -12  -2   3    7.13    2.31
  12  -2  -3    5.16    2.39
 -12  -2   2  463.03   16.02
 -12  -2   2  393.46   14.16
 -12  -2   2  469.07   23.74
  12  -2  -2  466.68   19.19
 -12  -2   2  428.27   15.16
  12  -2  -2  414.75   18.30
  12  -2  -1  176.95   12.36
 -12  -2   1  189.90   10.02
 -12  -2   1  170.07    9.86
 -12  -2   1  185.09    9.73
 -12  -2   1  150.79   13.70
  12  -2  -1  171.87   11.63
 -12  -2   1  181.84    9.67
  12  -2   0  172.48   13.13
 -12  -2   0  210.31   11.09
 -12  -2   0  190.69   10.44
 -12  -2   0  178.62   10.07
 -12  -2   0  193.09   15.92
 -12  -2   0  197.80    9.91
 -12  -2  -1  137.00    9.13
 -12  -2  -1  127.67    8.73
 -12  -2  -1  116.06    7.85
 -12  -2  -2  277.55   12.74
 -12  -2  -2  260.68   12.30
 -12  -2  -3  314.34   12.04
 -12  -2  -3  312.17   12.45
 -12  -2  -4  120.37    5.47
 -12  -2  -4  125.35    6.03
  12   0 -12  262.22   10.21
 -12   0  12  249.96   10.27
 -12   0  12  250.10    9.48
  12   0 -12  241.69    9.31
  12   0 -11    2.32    1.42
 -12   0  11   -0.34    1.71
  12   0 -11   -0.14    1.32
  12   0 -11   -0.25    1.41
  12   0 -11   -0.42    1.51
  12   0 -11   -1.08    1.28
  12   0 -11   -1.31    1.06
 -12   0  11    0.98    1.00
  12   0 -10  193.12   10.71
  12   0 -10  184.95   10.85
  12   0 -10  177.70   10.19
 -12   0  10  188.45    9.78
  12   0 -10  173.53    9.28
 -12   0  10  176.48   10.06
  12   0 -10  191.72   10.51
  12   0  -9    2.19    1.26
  12   0  -9   -0.52    2.00
  12   0  -9    0.11    1.03
  12   0  -9    0.01    1.52
 -12   0   9    1.78    1.50
 -12   0   9    3.02    1.70
  12   0  -9    2.46    2.25
 -12   0   9    0.78    1.31
  12   0  -9    1.21    0.94
  12   0  -8  888.78   24.31
  12   0  -8  897.71   31.90
 -12   0   8  937.28   25.56
 -12   0   8  845.26   23.15
  12   0  -8  908.97   25.54
  12   0  -8  943.31   32.80
 -12   0   8  939.81   25.31
  12   0  -8  969.48   24.64
 -12   0   8  893.17   33.02
 -12   0   8  829.67   29.09
  12   0  -8  923.68   31.20
  12   0  -8  962.12   24.03
  12   0  -7    0.35    0.81
  12   0  -7    0.34    0.91
  12   0  -7   -0.50    1.75
 -12   0   7    0.16    1.16
  12   0  -7   -3.28    0.87
 -12   0   7   -0.78    1.17
 -12   0   7    4.71    3.13
 -12   0   7    2.41    1.83
  12   0  -7    0.26    1.76
  12   0  -7    0.79    0.97
 -12   0   7   -0.06    0.79
 -12   0   6 1858.51   48.64
 -12   0   6 1751.42   40.19
  12   0  -6 1696.44   42.26
  12   0  -6 1787.81   43.40
  12   0  -5    1.47    1.84
 -12   0   5    3.03    2.36
 -12   0   5   -0.78    0.69
  12   0  -5    1.21    1.36
 -12   0   4  266.07   16.39
 -12   0   4  270.29   11.56
  12   0  -4  275.11   13.64
  12   0  -4  278.99   14.26
  12   0  -3    0.61    1.19
  12   0  -3    0.05    1.25
  12   0  -2   34.32    5.41
 -12   0   2   31.99    3.85
 -12   0   2   32.61    3.83
 -12   0   2   30.33    5.89
  12   0  -2   32.52    4.50
  12   0  -1   -4.49    2.31
 -12   0   1    0.24    0.80
 -12   0   1   -2.61    1.33
 -12   0   1    0.40    0.85
 -12   0   1   -0.34    2.53
 -12   0   1    1.89    1.28
  12   0   0  991.31   34.83
 -12   0   0  979.54   26.48
 -12   0   0  993.83   26.70
 -12   0   0  974.35   36.71
 -12   0   0  995.57   25.30
 -12   0  -1    1.20    1.43
 -12   0  -1   -0.55    1.60
 -12   0  -2   21.57    3.71
 -12   0  -2   18.76    3.53
 -12   0  -3   -0.72    1.33
 -12   0  -3   -1.01    1.35
 -12   0  -4  340.03   10.47
 -12   0  -4  355.71   10.97
  12   2 -12  145.71    7.48
 -12   2  12  141.61    7.28
  12   2 -12  147.22    7.25
 -12   2  12  137.83    6.87
  12   2 -11   56.19    5.46
 -12   2  11   38.75    4.81
  12   2 -11   36.53    4.05
  12   2 -11   40.33    4.62
 -12   2  11   47.74    5.01
  12   2 -11   45.76    4.51
  12   2 -11   44.31    4.52
  12   2 -10  315.96   13.81
  12   2 -10  275.74   13.36
 -12   2  10  251.46   12.95
 -12   2  10  289.24   11.96
 -12   2  10  271.78   12.32
  12   2 -10  290.15   12.72
  12   2 -10  291.77   12.74
 -12   2   9   77.70    6.89
  12   2  -9   62.27    6.42
  12   2  -9   71.00    9.19
 -12   2   9   67.32    5.93
 -12   2   9   65.95    9.03
 -12   2   9   66.85    7.96
  12   2  -9   65.78    8.37
 -12   2   9   72.22    6.49
  12   2  -9   74.83    6.45
  12   2  -9   69.45    6.24
  12   2  -8  349.09   13.94
 -12   2   8  305.85   13.70
  12   2  -8  310.39   17.76
  12   2  -8  339.39   14.44
  12   2  -8  369.82   20.42
 -12   2   8  349.47   14.21
 -12   2   8  325.19   20.63
 -12   2   8  348.66   16.96
  12   2  -8  365.98   12.91
  12   2  -8  326.76   12.55
 -12   2   8  337.65   14.30
  12   2  -8  348.16   13.73
  12   2  -7  135.38    8.07
 -12   2   7  117.11    7.65
 -12   2   7  121.85    7.44
  12   2  -7  123.91    7.98
 -12   2   7  130.87    8.18
 -12   2   7  116.56   11.72
 -12   2   7  120.32    8.83
  12   2  -7  123.15   10.74
  12   2  -7  152.29   11.54
  12   2  -7  128.03    7.15
 -12   2   7  118.83    7.91
  12   2  -7  111.85    7.21
 -12   2   6  306.39   18.75
  12   2  -6  303.62   15.66
  12   2  -6  300.60   15.80
 -12   2   5  641.00   27.16
  12   2  -5  607.65   22.03
  12   2  -5  641.32   23.25
 -12   2   4  538.53   24.62
  12   2  -4  593.04   20.37
  12   2  -4  544.19   21.27
  12   2  -3    6.54    2.45
 -12   2   3    8.00    3.17
  12   2  -3   10.67    2.64
 -12   2   2  450.17   15.54
 -12   2   2  450.81   22.41
 -12   2   2  410.62   14.91
  12   2  -2  465.31   20.74
  12   2  -1  163.75   12.74
 -12   2   1  189.61    9.49
 -12   2   1  178.07    9.86
 -12   2   1  179.58   14.15
 -12   2   1  172.71    9.51
  12   2   0  188.89   14.66
 -12   2   0  192.41   10.22
 -12   2   0  188.84   10.40
 -12   2   0  170.53    9.61
 -12   2  -1  121.07    8.28
 -12   2  -1  113.52    8.24
 -12   2  -2  178.87   10.30
 -12   2  -2  254.71   11.94
 -12   2  -3  321.28   12.30
 -12   2  -3  321.61   12.23
 -12   2  -4  124.00    5.77
 -12   2  -4  110.81    5.19
 -12   4  12  546.51   14.34
 -12   4  12  552.54   14.64
  12   4 -12  564.19   14.66
 -12   4  12  532.99   13.94
  12   4 -11   11.77    2.11
 -12   4  11   13.42    2.59
  12   4 -11   18.28    2.96
 -12   4  11   14.14    2.72
  12   4 -11   12.40    2.59
 -12   4  11   14.73    2.74
  12   4 -11   14.35    2.29
 -12   4  10   47.64    5.51
  12   4 -10   65.25    5.85
  12   4 -10   60.88    6.22
 -12   4  10   58.73    6.06
  12   4 -10   57.23    5.07
  12   4 -10   55.20    4.98
 -12   4  10   57.30    5.12
  12   4  -9  479.01   16.86
 -12   4   9  508.79   18.57
  12   4  -9  522.45   17.61
  12   4  -9  463.40   18.03
 -12   4   9  453.90   16.35
 -12   4   9  486.08   18.39
 -12   4   9  467.53   16.96
  12   4  -9  426.11   15.64
  12   4  -9  483.41   16.62
  12   4  -8  485.04   16.84
 -12   4   8  493.01   18.03
  12   4  -8  471.82   17.79
  12   4  -8  453.90   23.08
 -12   4   8  485.61   17.23
 -12   4   8  509.67   18.35
  12   4  -8  481.64   16.85
 -12   4   8  495.20   17.70
  12   4  -8  498.09   16.73
  12   4  -7  684.24   19.77
  12   4  -7  731.85   20.93
 -12   4   7  665.63   20.87
 -12   4   7  649.28   19.06
  12   4  -7  649.06   20.58
 -12   4   7  661.38   20.55
  12   4  -7  705.84   26.41
  12   4  -7  631.92   19.11
 -12   4   7  697.31   21.24
  12   4  -6  379.10   13.70
 -12   4   6  412.22   14.79
 -12   4   6  397.24   14.31
 -12   4   6  391.59   14.93
  12   4  -6  393.61   14.34
  12   4  -6  382.88   14.35
 -12   4   6  390.90   14.81
 -12   4   6  376.27   22.15
 -12   4   6  369.93   20.80
  12   4  -6  380.66   18.23
  12   4  -6  356.37   13.02
  12   4  -5  141.74    7.73
  12   4  -5  131.93    7.97
 -12   4   5  139.76    8.19
 -12   4   5  113.11    8.07
 -12   4   5  117.28   11.74
 -12   4   5  134.80    8.03
 -12   4   5  121.03   11.91
 -12   4   5  127.86    7.43
  12   4  -5  127.69   10.07
 -12   4   5  121.26    7.80
  12   4  -4 1191.28   26.75
  12   4  -4 1185.55   27.97
 -12   4   4 1174.40   27.75
 -12   4   4 1138.35   27.25
 -12   4   4 1121.58   38.43
 -12   4   4 1141.41   27.03
  12   4  -4 1142.65   31.64
 -12   4   4 1162.81   27.65
  12   4  -4 1141.75   33.41
 -12   4   4 1143.68   39.05
 -12   4   3  186.48   15.02
  12   4  -3  199.41   10.24
 -12   4   3  214.82   10.63
 -12   4   3  201.94    9.65
 -12   4   3  215.08   15.51
 -12   4   3  224.47   10.64
  12   4  -3  242.66   13.21
 -12   4   3  210.49   10.31
 -12   4   3  185.72    9.47
  12   4  -3  167.89   12.05
  12   4  -2    8.91    2.87
 -12   4   2    6.28    1.91
 -12   4   2    8.49    2.44
 -12   4   2    4.92    1.74
 -12   4   2    9.96    3.29
  12   4  -2    6.25    2.33
 -12   4   2    8.18    2.21
  12   4  -1  205.92   14.95
 -12   4   1  217.04   10.08
 -12   4   1  217.45   10.56
 -12   4   1  201.09   10.41
 -12   4   1  213.18   11.00
 -12   4   0  870.18   23.59
 -12   4   0  831.12   22.81
 -12   4   0  850.73   24.25
  12   4   0  800.51   30.79
 -12   4  -1  308.59   13.07
 -12   4  -1  292.52   12.95
 -12   4  -2 1001.08   25.42
 -12   4  -2  983.28   24.72
 -12   4  -3   56.94    4.59
 -12   4  -3   60.29    4.30
 -12   4  -4   18.26    1.88
  12   6 -11  252.89    9.16
 -12   6  11  248.96    9.84
 -12   6  11  261.48    9.83
  12   6 -11  248.66   10.34
 -12   6  11  255.24   10.19
  12   6 -10  121.59    7.06
 -12   6  10  116.64    7.75
 -12   6  10  124.68    7.57
  12   6 -10  123.52    8.29
 -12   6  10  122.54    8.14
 -12   6   9  241.60   12.14
  12   6  -9  245.71   10.81
 -12   6   9  227.76   10.99
  12   6  -9  242.59   12.46
 -12   6   9  236.74   10.83
 -12   6   9  239.85   12.40
  12   6  -9  250.43   11.89
 -12   6   9  252.97   11.37
  12   6  -8  768.80   21.48
 -12   6   8  850.32   24.73
 -12   6   8  801.24   22.46
  12   6  -8  780.61   24.04
 -12   6   8  798.17   22.96
 -12   6   8  777.00   24.10
 -12   6   8  808.71   23.31
  12   6  -8  792.65   23.11
  12   6  -8  742.36   20.67
  12   6  -7  160.56    9.05
 -12   6   7  161.05    9.74
  12   6  -7  169.59    9.85
  12   6  -7  124.63   11.46
 -12   6   7  159.38    9.60
 -12   6   7  156.87    9.59
  12   6  -7  155.87    9.21
 -12   6   7  153.75    9.47
 -12   6   7  167.30   14.57
  12   6  -7  153.52    8.56
  12   6  -6   36.01    3.99
 -12   6   6   35.36    4.47
  12   6  -6   41.07    4.58
 -12   6   6   36.16    6.76
  12   6  -6   35.15    4.23
 -12   6   6   33.95    4.09
  12   6  -6   40.83    4.58
 -12   6   6   41.55    4.92
 -12   6   6   47.39    8.32
 -12   6   6   40.87    4.77
 -12   6   6   40.62    4.89
  12   6  -5  290.63   11.80
 -12   6   5  281.81   12.48
  12   6  -5  301.02   13.00
 -12   6   5  298.53   12.76
 -12   6   5  306.65   20.70
 -12   6   5  324.76   13.65
 -12   6   5  297.07   20.30
  12   6  -5  305.14   16.16
  12   6  -5  286.18   12.25
 -12   6   5  298.49   13.28
  12   6  -4  207.79    9.84
  12   6  -4  208.87   10.83
 -12   6   4  211.54   10.74
 -12   6   4  200.57   11.16
 -12   6   4  202.39   10.49
  12   6  -4  205.30   10.10
 -12   6   4  184.92   15.52
 -12   6   4  195.02   16.34
 -12   6   4  204.51   10.72
  12   6  -4  182.57   12.47
  12   6  -3   81.01    6.78
 -12   6   3   74.05    6.42
 -12   6   3   71.43    6.42
 -12   6   3   74.17    6.13
 -12   6   3   65.91    8.77
  12   6  -3   77.64    8.61
 -12   6   3   82.86    6.63
 -12   6   3   76.25   10.40
  12   6  -3   80.39    6.27
  12   6  -3   83.84    8.45
 -12   6   2  443.55   15.87
 -12   6   2  454.63   16.48
 -12   6   2  443.82   16.87
  12   6  -2  415.58   15.15
 -12   6   2  437.55   16.45
 -12   6   2  430.44   14.94
  12   6  -2  456.61   20.19
  12   6  -2  447.32   21.24
  12   6  -2  386.69   19.79
 -12   6   2  419.39   24.71
 -12   6   1  719.38   22.27
 -12   6   1  667.90   20.77
  12   6  -1  665.98   20.15
 -12   6   0  486.61   16.04
 -12   6   0  495.88   17.21
 -12   6   0  515.89   17.21
  12   6   0  473.85   16.34
 -12   6  -1 1075.78   25.85
 -12   6  -1 1017.81   25.36
  12   6   1 1040.84   25.20
  12   6   2    6.41    1.62
 -12   6  -2    5.24    1.57
  12   6   3    0.93    0.60
 -12   6  -3    1.56    0.91
 -12   8  11   82.49    4.14
 -12   8  11   76.42    3.87
  12   8 -11   85.02    4.60
 -12   8  11   81.35    4.40
 -12   8  10   28.11    3.30
 -12   8  10   25.47    2.87
  12   8 -10   28.62    3.48
 -12   8  10   26.48    3.27
 -12   8   9   21.80    3.51
 -12   8   9   14.30    2.49
  12   8  -9   15.41    3.02
 -12   8   9   16.07    2.38
 -12   8   9   14.65    2.85
 -12   8   9   15.67    2.41
  12   8  -9   15.44    2.90
 -12   8   8  149.85    9.34
 -12   8   8  122.00    7.43
  12   8  -8  130.76    8.59
  12   8  -8  135.55    8.69
 -12   8   8  139.63    8.29
 -12   8   8  137.89    8.96
 -12   8   8  143.11    8.26
 -12   8   7  247.90   12.19
  12   8  -7  238.75   11.77
 -12   8   7  254.72   12.11
 -12   8   7  248.62   12.16
  12   8  -7  251.21   12.17
 -12   8   7  253.92   12.07
 -12   8   6   24.62    3.95
 -12   8   6   19.32    3.46
  12   8  -6   24.44    3.39
 -12   8   6   19.05    3.28
  12   8  -6   25.31    3.44
 -12   8   6   21.88    3.72
 -12   8   6   25.51    3.71
  12   8  -6   18.22    3.43
 -12   8   5   47.00    5.05
  12   8  -5   43.22    4.70
 -12   8   5   43.01    4.74
 -12   8   5   51.38    5.55
 -12   8   5   39.14    4.89
  12   8  -5   39.01    4.65
  12   8  -4  193.84    9.21
 -12   8   4  177.95    9.65
  12   8  -4  181.15    9.98
 -12   8   4  181.35   10.20
 -12   8   4  179.21   10.29
 -12   8   4  187.76   10.68
  12   8  -4  181.43    9.99
  12   8  -3  131.54    7.73
  12   8  -3  124.77    8.36
 -12   8   3  119.92    8.65
 -12   8   3  129.92    8.39
 -12   8   3  119.59    8.34
  12   8  -3  117.12    7.98
  12   8  -2  138.97    7.98
  12   8  -2  138.87    9.03
 -12   8   2  144.57    9.39
 -12   8   2  126.04    7.99
  12   8  -2  134.40    8.47
 -12   8   2  125.99    8.18
 -12   8   1  404.79   15.95
  12   8  -1  396.53   14.87
 -12   8   0  377.62   14.26
  12   8   0  377.69   13.76
  12   8   1  115.36    6.45
 -12   8  -1   97.15    6.15
  12   8   2    9.34    1.59
  12   8   2    7.92    1.69
 -12   8  -2    6.02    1.21
 -12  10  10  107.03    4.69
 -12  10   9    0.85    0.85
 -12  10   9    2.94    0.74
  12  10  -9    1.19    1.11
 -12  10   9    0.60    0.86
  12  10  -9    2.88    1.27
 -12  10   8   91.66    6.11
  12  10  -8   84.58    5.80
 -12  10   8   90.23    5.49
 -12  10   8   86.36    5.88
  12  10  -8   98.34    6.40
 -12  10   8   91.31    5.32
 -12  10   7    0.27    1.25
  12  10  -7    3.11    1.52
[truncated: 161,824 more chars]
